# Supplementary material for: Neuromorpha vorax: a previously unculturable cosmopolitan protist with an unexpectedly complex life cycle belonging to Glissomonadida Clade-U/Group-TE
Source: mBio. 2025 May 30;16(7):e00848-25. doi: 10.1128/mbio.00848-25 (PMC12239558; doi:10.1128/mbio.00848-25)
Supplement: Data set S1 — 18S rRNA structural alignments. [file mbio.00848-25-s0001.txt]

Four alignments are in this file. Search for NOTE-0,NOTE-1, NOTE-2 and NOTE-3

NOTE-0 Original, unaligned fasta file
=========0000000000000000000000000000==========
>AAYJ01000086_Allantion_sp.
TCCGGTTGATCCTGCCAGTAGTCATATGCTTGTCTCAAAGATTAAGCCATGCATGTCTAAGTATAAACATCTTTATACAGTGAAACTGCGTACAGCTCATTATATCAGTAATTATTTATTTGATGGTACCTTACTACATGGATACCCGTAGTAATTCTAGAGCTAATACATGCGTAAAGTCTCAACTCTTGCGGGAAGAGATGTATTTATTAGATAAAAAATCAATGCAAACAGCAATGTTTGGTTATTTGGTGATTCATAGTAACTGTTCGAATCGTATGGCTTTATGCTGACGATAGTTCATTCAAATTTCTGCCCTATCAGCTTTCGACGGTAGTGTAGTGGACTACCGTGGCGTTAACGGGTGACGGAGAATTAGGGTTCGATTCCGGAGAGGGAGCCTGAGAAACGGCTACCACATCCAAGGAAGGCAGCAGGCGCGCAAATTACCCAATCCTGACACAGGGAGGTAGTGACAAAAAATAACAATATTTGGCCATTTTTGGTCGAATAATTGGAATGAGTACAATTTAAATCCCTTAACGAGGATCAATTGGAGGGCAAGTCTGGTGCCAGCAGCCGCGGTAATTCCAGCTCCAATAGCGTATATTAAAGTTGCTGCAGTTAAAAAGCTCGTAGTTGGATTTCTGACATTAATGCGCTTGGCCCGCCACGGTTACGTGTGTGAGTGCCGAGTCGTGTTTGTCATCCTTCTAGAAAATGTTAGTTTGCTCTTCATTGAGTTTAATTATCACGATCTAGATCTTTTACTTTGAAAAAATTAGAGTGTTTAAAGCAGGCGTTTGCTATGAATACATTAGCATGGAATAATAATTTAGGACTTTGGTTCTATTTTGTTGGTTTCTAGAACTGAAGTAATGATTGATAGGGATAGTTGGGGGTGCTCGTATTCAGTGGCCAGAGGTGAAATTCTCGGATTCACTGAAGACGAACTTATGCGAAAGCATTCACCAAGGATGTCTTCTTTAATCAAGAACGAAAGTTGGGGGATCGAAGACGATCAGATACCGTCGTAGTCTCAACTATAAACTATGCCGACTAGGGATGAGTGAACGTTGCATTTTCGACTTCATTTGCACCTTATGAGAAATCAAAGTCTTTGGGTTCCGGGGGGAGTATGGTCGCAAGGCTGAAACTTAAAGGAATTGACGGAAGGGCACCACCAGGAGTGGAGCCTGCGGCTTAATTTGACTCAACACGGGAAAACTTACCAGGTCCAGACATAGTGAGGATTGACAGATTGAAGATCTTTCTTGATTCTATGGGTGGTGGTGCATGGCCGTTCTTAGTTGGTGGAGTGATTTGTCTGGTTAATTCCGTTAACGAACGAGACCTCGCCCTGCTAAATAGTTCGGCGAACACTTCGGTGTTCGTATTCCGTGACTTCTTAGAGGGACTATCGGTGTGTAGCCGATGGAAGTTCGAGGCAATAACAGGTCTGTGATGCCCTTAGATGTTCTGGGCCGCACGCGCGCTACACTGACAAATTCATCGAGTTTACAACCTTGACTGACAGGTCTGGGTAATCTTTTTAACATTTGTCGTGCTGGGGATAGATTATTGTAATTATTAATCTTCAACGAGGAATTCCTAGTAAACGCAAGTCATCAACTTGCATTGATTACGTCCCTGCCCTTTGTACACACCGCCCGTCGCTACTACCGATTGAATGTCTTATTGAGCTAGAGGGATCGATTGCGTGTTTGGGGCAACCCATGATACGTATTGAGAACTCTATCAAAATTGTGCATTTAGAGGAAGTAAAAGTCGTAACAAGGTAGCC
>AB695528_Group_Te_sp.
CATATGCTTGTCTCAAAGATTAAGCCATGCATGTCTAAGTATAAACATCTTTATACAGTGAAACTGCGTACAGCTCATTATATCAGTTATGATTTATTTGATGGTACCTTACTACATGGATACCCGTAGTAATTCTAGAGCTAATACATGCGTACAATCCCGACTACTCGCTGGAAGGGATGTCTTTATTAGATTCAAACCCAATGCAGTAGCAATACTGGTCTCATTGGTGACTCATAGTAACGTGTCGAATCGCATGGCCTTGTGCTGGCGATAGTTCATTCAAATTTCTGCCCTATCAGCTTTCGATGGTAGTGTAGTGGACTACCATGGCTTTAACGGGTGACGGAGAATTAGGGTTCGATTCCGGAGAGGGAGCCTGAGAAACGGCTACCACATCCAAGGAAGGCAGCAGGCGCGCAAATTACCCAATCCTGACACAGGGAGGTAGTGACAAAAAATAACAACACCGGGCCTTTCAGGTCTGGTGATTGGAATGAGTACAATTTAAATCCCTTAACGAGGATCCATTGGAGGGCAAGTCTGGTGCCAGCAGCCGCGGTAATTCCAGCTCCAATAGCGTATATTAAAGTTGCTGCAGTTAAAAAGCTCGTAGTTGGATTTCTGACGAAACTGCTAGCTGGCCCGTCACGTCAGTGATGTGTGCCGGCTTGGCGTTTGTCATCCGTTCGAATGATATGCGCGCTGCCCTTCACTGGGTTGGTGCTGCATGTTTTCGATCTTTTACTTTGAAAAAACTAGAGTGTTTCAAGCAGGCATGTTTGCTATGAATACATTAGCATGGAGTAATAATCTAGGACTTTCGGTTCTATTTTGTTGGTGTTCTGGAGCTGAAGTAATGATTGATAGGGATAGTTGGGGGTGCTAGTATTCAATGGCCAGAGGTGAAATTCTCGGATTCCTTGAAGACTAACTTATGCGAAAGCATTCACCAAGGATGTCTTCTTTAATCAAGAACGAAAGTTGGGGGATCGAAGACGATCAGATACCGTCGTAGTCTCAACTATAAATTCTACCGACTAGAGATCAGTGGATGTTGTCTTTTTGTAACGACTTCATTGGCATCTATACGAGAAATCAAAGTCTTTGGGTTCCGGGGGGAGTATGGTCGCAAGGCTGAAACTTAAAGGAATTGACGGAAGGGCACCACCAGGAGTGGAGCCTGCGGCTTAATTTGACTCAACACGGGAAAACTTACCAGGTCCAGACATAGTGAGGATTGACAGATTGAAGATCCTTCTTGATTCTATGGGTGGTGGTGCATGGCCGTTCTTAGTTGGTGGAGTGATTTGTCTGGTTAATTCCGTTAACGAACGAGACCTCGACCTGCTAACTAGTGCAGCGCAGCATTCGTGCTGCGGTCGTTGCGCACTTCTTAGAGGGACTATCGGTGTGTAGCCGATGGAAGTTCGAGGCAATAACAGGTCTGTGATGCCCTTAGATGTTCTGGGCCGCACGCGCGCTACACTGACGGGTTCATCGAGCTAAGCATTTGTTACCTTGACTGACAGGTCTGGGGAATCTTGGAATGCCCGTCGTGCTGGGGATAGACCCTTGGAATTATGGATCTTGAACGAGGAATTCCTAGTAAACGCAAGTCATCAGCTTGCATTGATTACGTCCCTGCCCTTTGTACACACCGCCCGTCGCTACTACCGATTGAATGGATTAGTGAGCTTCAGGGATTGTGGCCTCGTTGTGGCAACACAATGCTGTGTCGCGAGAACTGAATCAAACTTGCTCATTTAGAGGAAGTAAAAGTCGTAACAAGGTCTCCGTA
>AF411265_Allapsa_vibrans
AACCTGGTTGATCCTGCCAGTAGTCATATGCTTGTCTCAAAGATTAAGCCATGCATGTCTAAGTATAAACTTCTTTATACCGTGAAACTGCGTACAGCTCATTATATCAGTAATCATTTCTTTGATGGTACCTTACTACATGGATACCCGTAGTAATTCTAGAGCTAATACATGCGTGGAGAGTGGTCGCCGTCACTGGTGACTACTTGTGCTTATTAGATATAAACTCAATGCGGGTGTTAAAGCCCGGTCTACATTGGTGAATCATAGTAACTGTTCGAATCGAATGGCTTAGGCTGTCGATAGTTCATTCAAATTTCTGCCCTATCAGCTTTCGACGGTAGTGTAGTGGACTACCGTGGCGTTAACGGGTGACGGAGAATTAGGGTTCGATTCCGGAGAGGGAGCCTGAGAAACGGCTACCACATCCAAGGAAGGCAGCAGGCGCGCAAATTACCCAATCCTGACACAGGGAGGTAGTGACAAAAAATAACAATACCGGGCCTTTTCAGGTCTGGTAATTGGAATGAGTACAATTTAAATCCCTTAACGAGTATCCATTGGAGGGCAAGTCTGGTGCCAGCAGCCGCGGTAATTCCAGCTCCAATAGCGTATATTAAAGTTGCTGCAGTTAAAAAGCTCGTAGTTGGATTTCTGGTGTGGTGCAGCCGGCCCGCCACGGTGACGTGTGTGAGTGCCGGCTTGGCCAAGCCATCCTTCTAGCGACACTGGTGCTACTCTTCACTGAGCCGGTACCAGCGCACTAGATCGTTTACTTTGAAAAAATTAGAGTGTTTAAAGCAGGCGTTGCAGGCTATGAATACATTAGCATGGAATAATAAGTTAGGACTTTGGTTCTATTTTGTTGGTGTTTGCGGACTGAAGTAATGATTGATAGGGATAGTTGGGGGTGCTAGTATTCAGTGGCCAGAGGTGAAATTCTTGGATTCACTGAAGACTAACTTATGCGAAAGCATTCACCAAGGATGTCTTCTTTAATCAAGAACGAAAGTTGGGGGATCGAAGACGATCAGATACCGTCGTAGTCTCAACTATAAACGTTGCCGACTAGGGATGGGTGGAAGTTGCATTTTCGACTTCATCCGCACCTTGTGAGAAATCAAAGTGTTTGGGTTCCGGGGGGAGTATGGTCGCAAGGCTGAAACTTAAAGGAATTGACGGAAGGGCACCACCAGGAGTGGAGCATGCGGCTTAATTTGACTCAACACGGGGAAACTTACCAGGTCCAGACATAGTGAGGATTGACAGATTGAAGATCTTTCTTGATTCTATGGGTGGTGGTGCATGGCCGTTCTTAGTTGGTGGAGTGATTTGTCTTGTTAATTCAGTTAACGAACGAGACCTCGCCCTGCTAAATAGTTCGGCGAACCCGCTTGCGGGTTTGTATTTTTCCGTGACTTCTTAGAGGGACTATCGGTGTGTAGCCGATGGAAGTTCGAGGCAATAACAGGTCTGTGATGCCCTTAGATGTTCTGGGCCGCACGCGCGCTACACTGATGCATTCATCGCGTTTACCACCTTAGCTGGAAGGCTTGGGCAATCGTTTTAACATGCATCGTGCTGGGGATAGATTATTGTAATTATTAATCTTCAACGAGGAATTCCTAGTAAACGCGCGTCATCAACGCGCATTGATTACGTCCCTGCCCTTTGTACACACCGCCCGTCGCTACTACCGATTGAATGGATTAGTGAGCTTCACGGATGGCCATGAGAAGGGGTGACCCACCTCACAGCCAAAAGTGAATCAAACTTGCTCATTTAGAGGAAGTAAAAGTCGTAACAAGGTCTCCTAGGTGAACCTGCAGAAGGATC
>AF411275_Proleptomonas_faecicola
ACCTGGTTGATCCTGCCAGTAGTCATATGCTTGTCTCAAAGATTAAGCCATGCATGTCTAAGTNTAAACACCTTTATACAGTGAAACTGCGTACAGCTCATTATATCAGTTATGATTTATTTGATGGTTATTTTCTACATGGATACCTGTAGTAATTCTAGAGCTAATACATGCATAAAGTCCCAACTGTGAGGAAGGGATGTATTTATTAGATAGCAAACCAATGCAGGCGCAAGTCTGGTTTTTGGTGACTCTAGTAACTGTTCGAATCGCATGGCTTTACGCTGGCGATAGTTCATTCAAATTTCTGCCCTATCAGCTTTCGACGGTAGTGTAGTGGACTACCGTGGCATTAACGGGTGACGGAGAATTAGGGTTCGATTCCGGAGAGGGAGCCTGAGAAACGGCTACCACATCCAAGGAAGGCAGCAGGCGCGCAAATTACCCAATCCTGACACAGGGAGGTAGTGACAAAAAATAACGATACCGGGTCCTTTTGGATCTGGTAATCGGAATGAGTACAATTTAAATCCCTTAACGAGGATCCATTGGAGGGCAAGTCTGGTGCCAGCACGCGCGGTAATTCCAGCTCCAATAGCGTATATTAAAGTTGCTGCAGTTAAAAAGCTCGTAGTTGGATTTCTGGCTTGACTCGCCTGGCCCGCCACGGTGACGTGTGGAGTGCTGGGTCGAATCGGCCATCCTTCTTTATGGCTAGTTGTTCTTTATTGAGCAGTTAGTTCGTGAACATCGTTTACTTTGAAAAAATTAGAGTGTTTCAAGCAGGCTTTAGCTTTGAATACATGAGCATGGAATAATAAAGTAGGACTTCGGTTCTAGTTTGTTGGTTTGGAGAGCTGAAGTAATGATGGATAGGGACAGTTGGGGGTGCTAGTATTCAGCGGCCAGAGGTGAAATTCTTGGATTCGCTGAAGACTCACTACGGCGAAAGCATTCACCAAGGATGTCTTCTTTAATCAAGAACGAAAGTTGGGGGATCGAAGACGATCAGATACCGTTGTAGTCTCAACCATAAACGATGCCGACTAGGGATGAGTGATCGTTGTTTTTTCGACTTCATTCGCACCTTAGGAGAAATCAAAGTCTTTGGGTTCCGGGGGGAGTATGGTCGCAAGGCTGAAACTTAAAGGAATTGACGGAAGGGCACCACCAGGAGTGGAGCCTGCGGCTTAATTTGACTCAACACGGGAAAACTTACCAGGTCCAGACACAGTTAGGATTGACAGATTGAAGATCTTTCTTGATTCTGTGGGTGGTGGTGCATGGCCGTTCTTAGTTGGTGGAGCGATCTGTCTGGTTTATTCCGTTAACGAACGAGACCTCGACCTGCTAAATAGTTCGGATCAGACCTCGGTCTGGTTGCGACACTTCTTAGAGGGACTATCGGTGGTTAGCCGATGGAAGTTCGAGGCAATAACAGGTCTGTGATGCCCTTAGATGTTCTGGGCCGCACGCGCGCTACACTGATGGATTCATCGAGCTTATTTCCTTGACTGAGAAGTCTGGGTAATCTTTTCAATGTCCATCGTGCTGGGGATAGATGATTGTAATTATTCATCTTCAACGAGGAATTCCTAGTAAACGCAAGTCATCAACTTGCATTGATTACGTCCCTGCCCTTTGTACACACCGCCCGTCGCTACTACCGATTGAATGGATTAGTGAGCTTCAGGGATGCTCGCTTAGGTGGCTTCCATCTGAGTAGGCAGAACTGAATCAAACTTGCTCATTTAGAGGAAGTAAAAGTCGTAACAAGGTTTCCGTAGGTGAACCTGCAGAAGGATC
>AF411276_Bobomorpha_minima
TCGTGATCTGCCAGTAGTCATATGCTTGTCTCAAAGATTAAGCCATGCATGTCTAAGTATAAACATCTTTATACCGTGAAACTGCGTACAGCTCATTATATCAGTTATTATTTATTTGATGGTACCTTACTACATGGATACCCGTAGTAATTCTAGAGCTAATACATGCGTAAAGTCCCGACTCTCGGGGAGGGATGTATTTATTAGATAATTGATAAACCAATGCAGATTGGCAACAGTCTGGTTCCTTTGGTGACTCATAGTAACTGTTCGAATCGCACGGCTTCATGCTGGCGATAGTTCATTCAAATTTCTGCCCTATCAGCTTTCGACGGTAGTGTAGTGGACTACCGTGGCGTTCACGGGTGACGGAGAATTAGGGTTCGATTCCGGAGARGGAGCCTGAGAAACGGCTACCACATCCAAGGAAGGCAGCAGGCGCGCAAATTACCCAATCCTGACACAGGGAGGTAGTGACAAAAAATAACAACACCGGGCCGTTTCGGTCTGGTGATTGGAATGAGTACAATTTAAATCCCTTAACGAGGATCCATTGGAGGGCAAGTCTGGTGCCAGCAGCCGCGGTAATTCCAGCTCCAATAGCGTATATTAAAGTTGCTGCAGTTAAAAAGCTCGTAGTTGGATTTCTGGTTTGGTGCGCCTAGCCCGCCACGGTTTCGTGTGTGAGTGTTGGGACGTGCCTGCCATCCTTCTAGTTCCTTGTCTTGCCCCTCACGGGGTGGAGGCAGTGGGCTAGATCTTTTACTTTGAAAAAATTAGAGTGTTTCAAGCAGGCATTTGTTGCTATGAATACATTAGCATGGAATAATCATGTAGGACTTCGGTCTTATTTTGTTGGTGTTTCTAAGGCTGAAGTAATGATTGATAGGGATAGTTGGGGGTGCTAGTATTCAGTGGCCAGAGGTGAAATTCTCGGATTCACTGAAGACTAACTTATGCGAAAGCATTCACCAAGGATGTCTTCTTTAATCAAGAACGAAAGTTGGGGGATCGAAGACGATCAGATACCGTCGTAGTCTCAACCATAAACTATGCCGACTAGGGATGAGTGAACGTTGCTTTTTTCGACTTCATTCGCACCTTATGAGAAATCAAAGTCTTTGGGTTCCGGGGGGAGTATGGTCGCAAGGCTGAAACTTAAAGGAATTGACGGAAGGGCACCACCAGGAGTGGAGCCTGCGGCTTAATTTGACTCAACACGGGAAAACTTACCAGGTCCAGACACAGTGAGGATTGACAGATTGAAGATCTTTCTTGATTCTGTGGGTGGTGGTGCATGGCCGTTCTTAGTTGGTGGAGTGATTTGTCTGGTTAATTCCGTTAACGAACGAGACTCGACCTGCTAAATAGTCAGACTAAGCATTTTGCTTGGGCTGCTGACTTCTTAGAGGGACTATCGGTGCGTAGCCGATGGAAGTTCGAGGCAATAACAGGTCTGTGATGCCCTTAGATGTTCTGGGCCGCACGCGCGCTACACTGATGCAAGCATCGAGTATCCTCGTACTGTCTCACCGTCAAACGTGAGCGGTCGAGACCTGGATTGACAAGTCTGGGTAATCTTTGGAACCTGCATCGTGCTGGGGATAGATGATTGTAATTATTCATCTTCAACGAGGAATTCCTAGTAAACGCGAGTCATCAACTCGCATTGATTACGTCCCTGCCCTTTGTACACACCGCCCGTCGCTACTACCGATTGAATGGATTAGTGAGCTTCAGGGATTCAGGCGGATTTGGCGCAAGCCAGCTCTGCAAGGAGAACTGAATCAAACTTGCTCATTTAGAGGAAGTAAAAGTCGTAACAAGGTTTCCGTAGGTGAACCTGCAGAAG
>AF411277
GTATGTCATATGCTTGTCTCAAAGATTAAGCCATGCATGTCTAAGTATAATCATCTTTATACAGTGAAACTGCGTACAGCTCATTATATCAGTTATTATTTATTTGATGGTACCTTACTACATGGATACCCGTAGTAATTCTAGAGCTAATACATGCGTAAAGTCCCGACTTTTTGGAAGGGATGTATTTATTAGATAAAAAACCAATGCAGGCAACTGCTCTCTTGGTGATTCATTGTAACTTTTCGGATCGCACGGCTTCACGTCGGCGACAGTTCATTCAAATTTCTGCCCTATCAGCTTTCGACGGTACTGTAGTGGACTACCGTGGCATTAACGGGTGACGGAGAATTAGGGTTCGATTCCGGAGAGGGAGCCTGAGAAACGGCTACCACATCCAAGGAAGGCAGCAGGCGCGCAAATTACCCAATCCTGACACAGGGAGGTAGTGACAAAAAATAACAATACCGGGCCTTTTTAGGTCTGGTAATTGGAATGAGTACAATTTAAATCCCTTAACGAGTATCCATTGGAAGGCAAGTCTGGTGCCAGCAGCCGCGGTAATTCCAGCTCCAATAGCGTATATTAAAGTTGCTGCAGTTAAAAAGCTCGTAGTTGGATTTCTGGCTTGAAACATTTTGCCGGCCACGGTTTCGTGTGTTAGTGCTTGATGTTCTGGCCATCCTTCCAATCGCCATTGGTTTGTCTTCATTGACCGATCAGTGGTATTGGATCTTTTACTTTGAAAAAATTAGAGTGTTTCAAGCAGGCTTTATGCTATGAATACATTAGCATGGAATAATAATTTAGGACTTCGGTTCTATTTTGTTGGTTTCTAGGACTGAAGTAATGATTGATAGGGATAGTTGGGGGTGCTAGTATTCAGCGGCCAGAGGTGAAATTCTCGGATTCGCTGAAGACTAACTTATGCGAAAGCATTCACCAAGGATGTCTTCTTTAATCAAGAACGAAAGTTGGGGGATCGAAGACGATCAGACACCGTCGTAGTCTCAACCATAAACTATGCCGACTAGGGATGAGTGAACGTTGCATTTTCGACTTCATTCGCACCTTATGAGAAATCAAAGTCTTTGGGTTCCGGGGGGAGTATGGTCGCAAGGCTGAAACTTAAAGGAATTGACGGAAGGGCACCACCAGGAGTGGAGCCTGCGGCTTAATTTGACTCAACACGGGAAAACTTACCAGGTCCAGACACAGTAAGGATTGACAGATTGAAGATCTTTCTTGATTCTGTGGGTGGTGGTGCATGGCCGTTCTTAGTTGGTGGAGTGATTTGTCTGGTTAATTCCGTTAACGAACGAGACCTCGACCTGCTAAATAGTTCGACAAAGGATTCTTCCTTTGGTACGCGACTTCTTAGAGGGACTATCGGTGTGTAGCCGACGGAAGTTCGAGGCAATAACAGGTCTGTGATGCCCTTAGATGTTCTGGGCCGCACGCGCGCTACACTGATGCATGCATCGAGTTTACAACCTTGACTGATAAGTCTGGGTAATCTTCGCAACATGCATCGTGCTGGGGATAGATGATTGTAATTATTCATCTTCAACGAGGAATTCCTAGTAAACGCAAGTCATCAACTTGCATTGATTACGTCCCTGCCCTTTGTACACACCGCCCGTCGCTACTACCGATTGAATGGATTAGTGAGCTTCACGGATTGCTGCATTTGTGGTTCGCCACTTATGCAATGAGAAGTGAATCAAACTTGCTCATTTAGAGGAAGTAAAAGTCGTAACCAGGTTTGATACTTCGGCATCATCATC
>AF411279_Mollimonas_lacrima
CCTGGTTGATCCTGCCAGTAGTCATATGCTTGTCTCAAAGATTAAGCCATGCATGTCTAAGTATAAACATCTTTATACAGTGAAACTGCGTACAGCTCATTATATCAGTTATTATTTATTTGATGGTACCTTACTACATGGATACCCGTAGTAATTCTAGAGCTAATACATGCGTAAAGTCCCGACTTCTGGAAGGGATGTATTTATTAGATAAAAAACCAATGCGGGCAACCGCTTCTTTGGTGATTCATAGTAACTTTAACGGATCGCACGGCTTCACGTCGGCGACAGTTCATTCAAATTTCTGCCCTATCAGCTTTCGACGGTACTGTAGTGGACTACCGTGGCATTAACGGGTGACGGAGAATTAGGGTTCGATTCCGGAGAGGGAGCCTGAGAAATGGCTACCACATCCAAGGAAGGCAGCAGGCGCGCAAATTACCCAATCCTGACACAGGGAGGTAGTGACAAAAAATAACAATACCGGGCCTTTATAGGTCTGGTAATTGGAATGAGTACAATTTAAATCCCTTAACGAGTATCCATTGGAGGGCGAGTCTGGTGCCGCAGCCGCGGTAATTCCAGCTCCAATAGCGTATATTAAAGTTGCTGCAGTTAAAAAGCTCGTAGTTGGATTTCTGGCTTGAAACATTTAGCCGGCCACGGTTTCGTGTGTTAGTGTTAGATGTTCTGGCCATCCTTCCAATCGCTTATTTGCTTCTCTTCATTGATTAGTAAGTAGTATTGGATCTTTTACTTTGAAAAAATTAGAGTGTTTCAAGCAGGCTGTTGCTATGAATACATTAGCATGGAATAATAATTTAGGACTTCGGTTCTATTTTGTTGGTTTCTAGGACTGAAGTAATGATTGATAGGGATAGTTGGGGGTGCTAGTATTCAGCGGCCAGAGGTGAAATTCTTGGATTCGCTGAAGACTAACTTATGCGAAAGCATTCACCAAGGATGTCTTCTTTAATCAAGAACGAAAGTTGGGGGATCGAAGACGATCAGATACCGTCGTAGTCTCAACCATAAACTATGCCGACTAGGGATGAGTGAACGTTGCATTTTCGACTTCATTCGCACCTTATGAGAAATCAAAGTCTTTGGGTTCCGGGGGGAGTATGGTCGCAAGGCTGAAACTTAAAGGAATTGACGGAAGGGCACCACCAGGAGTGGAGCCTGCGGCTTAATTTGACTCAACACGGGAAAACTTACCAGGTCCAGACACAGTAAGGATTGACAGATTGAAGATCTTTCTTGATTCTGTGGGTGGTGGTGCATGGCCGTTCTTAGTTGGTGGAGTGATTTGTCTGGTTAATTCCGTTAACGAACGAGACCTCGACCTGCTAAATAGTTCGACCAAAGGTTCTCCTTTGGACGTGACTTCTTAGAGGGACTTATCGGTGTGTAGCCGACGGAAGTTCGAGGCAATAACAGGTCTGTGATGCCCTTCGATGTTCTGGGCCGCACGCGCGCTACACTGATGCATTCATCGAGTTTACAACCTTGACCGTTAGGTCTGGGTAATCTTTGCAACATGCATCGTGCTGGGGATAGATCATTGTAATTATTGATCTTCAACGAGGAATTCCTAGTAAACGCAAGTCATCAACTTGCATTGATTACGTCCCTGCCCTTTGTACACACCGCCCGTCGCTACTACCGATTGAATGGATTAGTGAGCTTCACGGATTGCTGCATTTGTGGTTCGCCACTTATGTATGAGAAGTGAATCAAACTTGCTCATTTAGAGGAAGTAAAAGTCGTAACAAGGTTTCCGTAGGTGAACCTGCAGAAG
>AF411280_Neoheteromita_sp.
ACCTGGTTGATCCTGCCAGTAGTCATATGCTTGTCTCAAAGATTAAGCCATGCATGTCTAAGTATAAACATCTTTATACAGTGAAACTGCGTACAGCTCATTATATCAGTTATTATTTATTTGATGGTACCTTACTACATGGATACCCGTAGTAATTCTAGAGCTAATACATGCGTAAAGTCCCGACTTTTTGGAAGGGATGTATTTATTAGATTAAAAACCAATGCAGGCAACTGCTCCTTTGGTGATTCATTGTAACTTTAACGGATCGCACGGCTTCACGCTGGCGACAGTTCATTCAAATTTCTGCCCTATCAGCTTTCGACGGTACTGTAGTGGACTACCGTGGCATTAACGGGTGACGGAGAATTAGGGTTCGATTCCGGAGAGGGAGCCTGAGAAACGGCTACCACATCCAAGGAAGGCAGCAGGCGCGCAAATTACCCAATCCTGACACAGGGAGGTAGTGACAAAAAATAACAATTCCGGGCCTTTTTAGGTCTGGTAATTGGAATGAGTTACAATTTTAAATCCCTTAACGAGTATCCATTGGAAGGCAAGTCTGGTGCCAGCAGCCGCGGTAATTCCAGCTCCAATAGCGTATATTAAAGTTGCTGCAGTTAAAAAGCTCGTAGTTGGATTTCTGGCTTGCAACCTTAACGCCGGCCACGGTTTCGTGTGTTAGTGCGTGCGGTTCTGGCCATCCTTCCAATCGCTATTCATTCATCTTCATTGATGGGTGAGTGGTATTGGATCTTTTAACTTTGAAAAAATTAGAGTGTTTCAAGCAGGCTTTATGCTATGAATACATTAGCATGGAATAATAATTTAGGACTTCGGTTCTATTTTGTTGGTTTCTAGGACTGAAGTAATGATTGATAGGGATAGTTGGGGGTGCTAGTATTCAGCGGCCAGAGGTGAAATTCTCGGATTCGCTGAAGACTAACTTATGCGAAAGCATTCACCAAGGATGTCTTCTTTAATCAAGAACGAAAGTTGGGGGATCGAAGACGATCAGATACCGTCGTAGTCTCAACCATAAACTATGCCGACTAGGGATGAGTGAACGTTGCATTTTCGACTTCATTCGCACCTTATGAGAAATCAAAGTCTTTGGGTTCCGGGGGGAGTATGGTCGCAAGGCTGAAACTTAAAGGAATTGACGGAAGGGCACCACCAGGAGTGGAGCCTGCGGCTTAATTTGACTCAACACGGGAAAACTTACCAGGTCCAGACACAGTAAGGATTGACAGATTGAAGATCTTTCTTGATTCTGTGGTGGTGGTGCATGGCCGTTCTTAGTTGGTGGAGTGATTTGTCTGGTTAATTCCGTTAACGAACGAGACCTCGACCTGCTAAATAGTTCGACAAAGGATTCTTTCTTTGGACGTGACTTCTTAGAGGGACTATCGGTGTGTAGCCGACGGAAGTTCGAGGCAATAACAGGTCTGTGATGCCCTTAGATGTTCTGGGCCGCACGCGCGCTACACTGATGCATTCATCGAGTTTACAACCTTGACTGAGAGGTCTGGGTAATCTTCGCAACATGCATCGTGCTGGGGATAGATTATTGTAATTATTAATCTTCAACGAGGAATTCCTAGTAAACGCAAGTCATCAACTTGCATTGATTACGTCCCTGCCCTTTGTACACACCGCCCGTCGCTACTACCGATTGAATGGATTAGTGAGCTTCACGGACTGCTGCATTTGTGGTTCGCCACTTTTGCAATGGGAAGTTGAAACAAACTTGCTCATTTAGAGGAAGTTAAAAGTCGTAACAAGGTTTCCGTAGGTGAACCTGCAGAAGGATC
>Agitatidae_X_sp_2
CTGGTTGATCCTGCCAGTAGTCATATGCTTGTCTCAAAGATTAAGCCATGCATGTCTAAGTATAAACAACTTTATACGGTGAAACTGCGTACGGCTCATTATATCAGTCATTATTTATTTGATGGTCCCTTACTACATGGATACCCGTAGTAATTCTAGAGCTAATACATGCGTCAAGCCCCGACTACTTTGGAAGGGATGTATTTATTAGATACAAAATCAATCTCGGGCAACCGAGTTCATTGGTGATTCATAATAACTGTTCGAAGCGCATGCCCTTGTGGTGGCGCTGGTTCATTCAAATTTCTGCCCTATCAGCTTTCGACGGTAGTGTAGTGGACTACCGTGGCGGTGACGGGTGACGGAGAATTAGGGTTCGATTCCGGAGAGGGAGCCTGAGAAACGGCTACCACGTCTACGGATGGCAGCAGGCGCGCAAATTACCCAATCCTGACACAGGGAGGTGGTGACAATAAATAACAATACTGGGCGTTCTTACGTCTGGTAATTGGAATGAGTACAATGTAAATATCTTAACGAATGCAATTGGAGGGAAAGTCTGGTGCCAGCAGCCGCGGTAATTCCAGCTCCAATAGCGTATATTAATGTTGCTGCAGTTAAAAAGCTCGTAGTTGGATTTCTGGCAATGAGAGCCTGACCGTACTATTGCTTGGTCAAACTTGTGAATGTATAGTGTTGGGAAGCTCTTGTCATCCTTCTAGGGAACTTGTTCGGTGCTTCACTGTATCGAGCAAGCGATCTAGATCTTTTACTTTGAAAAAATTAGAGTGTTTAAGGCAGGCTTACGCCATGAATACATCAGCATGGAATAATAATCTAGGACTTCGGTTCTATTTTGTTGGTTTCTAGAACGGAAGTAATGATTGATAGGGATAGTTGGGGGTGCTAGTATTCAGTGGCCAGAGGTGAAATTCTTGGATTCACTGAAGACTAACTTATGCGAAAGCATTCACCAAGGATGTCTTCTTTAATCAAGAACGAAAGTTGGGGGATCGAAGACGATCAGATACCGTCGTAGTCTCAACCATAAACTATGCCGACTAGGGATGAGTGAACGTTGTTTTTCGACTTCATTCGCACCTTATGAGAAATCAAAGTCTTTGGGTTCCGGGGGGAGTATGGTCGCAAGGCTGAAACTTAAAGGAATTGACGGAAGGGCACACCAGGAGTGGAGCCTGCGGCTTAATTTGACTCAACACGGGGAAACTTACCAGGTCCGGACACAGTGAGGATTGACAGATTGAAGATCTTTCTTGATTCTGTGGGTGGTGGTGCATGGCCGTTCTTAGTTGGTGGAGTGATTTGTCTGGTTTATTCCGTTAACGAACGAGACCTCGACCTGCTAAATAGATCGGTCTATTTCTCCGGAAATAGCAACTGTATCTTCTTAGAGGGACTATCGGTGTGTAGCCGAAGGAAGTTCGAGGCAATAACAGGTCTGTGATGCCCTTAGATGTTCTGGGCCGCACGCGCGCTACACTGACAGGTGCAACGAGCTTTTATTTCAATATACCTTGATCGACAGATCTGGGGAATCTTGGAACACCTGTCGTGCTGGGGATAGATTATTGTAATTATTAATCTTCAACGAGGAATTCCTAGTAAACGCAAGTCATCAGCTTGCATTGATTACGTCCCTGCCCTTTGTACACACCGCCCGTCGCTGCTACCGATTGAATGAATTAGTGAGCTCCATGGATTGGAGTGGTATGGTTCTCCATGCTACTACGAGAAGTGGATCAAACTTGCTCATTTAGAGGAAGCAAAAGTCGTAACAAGGTTTTCGTAGGTGAACCTGCAG
>AJ130852_Clade_U
AGTCATATGCTTGTCTCAAAGATTAAGCCATGCATGTCTAAGTATAAACATCTTTATACAGTGAAACTGCGTACAGCTCATTATATCAGTTATGATTTATTTGATGGTACCTTACTACATGGATACCCGTAGTAATTCTAGAGCTAATACATGCGTAAAATCCCGACTACTCGTTGGAAGGGATGTATTTATTAGATTCAAACCCAATGCAGTAGCAATACTGGTTCAATTGGTGACTCATAGTAACTTGTCGAATCGCATGGCCTTGTGCTGGCGATAGTTCATTCAAATTTCTGCCCTATCAGCTTTCGATGGTAGTGTAGTGGACTACCATGGCTTTAACGGGTGACGGAGAATTAGGGTTCGATTCCGGAGAGGGAGCCTGAGAAACGGCTACCACATCCAAGGAAGGCAGCAGGCGCGCAAATTACCCAATCCTGACACAGGGAGGTAGTGACAAAAAATAACAACACCGGGCCTTTATAGGTCTGGTGATTGGAATGAGTACAATTTAAATCCCTTAACGAGGATCCATTGGAGGGCAAGTCTGGTGCCAGCAGCCGCGGTAATTCCAGCTCCAATAGCGTATATTAAAGTTGCTGCAGTTAAAAAGCTCGTAGTTGGATTTCTGACGAAACTGCTAGCTGGCCCGCCACGTCAGTGTGTGAGTGCCGGCTTGGCGTTTGTCATCCGTTCGAACGATGTGCCTACTGCCCTTCACTGGGTTGGTAGTGCATGTTTTCGATCTTTTACTTTGAAAAAATTAGAGTGTTTCAAGCAGGCATTTTTGCTATGAATACATTAGCATGGAATAATAATCTAGGACTTTCGGTTCTATTTTGTTGGTGTTCTGGAGCTGAAGTAATGATTGATAGGGATAGTTGGGGGTGCTAGTATTCAATGGCCAGAGGTGAAATTCTCGGATTCCTTGAAGACTAACTTATGCGAAAGCATTCACCAAGGATGTCTTCTTTAATCAAGAACGAAAGTTGGGGGATCGAAGACGATCAGATACCGTCGTAGTCTCAACTATAAATTCTACCGACTAGAGATCAGTGGATGTTGTCTTTTTGTAACGACTTCATTGGCATCTATACGAGAAATCAAAGTCTTTGGGTTCCGGGGGGAGTATGGTCGCAAGGCTTAAACTTAAAGGAATTGACGGAAGGGCACCACCAGGAGTGGAGCCTGCNGCTTAATTTGACTCAACACGGGAAAACTTACCAGGTCCAGACATAGTGAGGATTGACAGATTGAAGATCTTTCTTGATTCTATGGGTGGTGGTGCATGGCCGTTCTTAGTTGGTGGAGTGATTTGTCTGGTTAATTCCGTTAACGAACGAGACCTCGACCTGCTAACTAGTGCACTCTAGTATTCGTACTAGAGTCGATTCGCACTTCTTAGAGGGACTATCGGTGTGTAGCCGATGGAAGTTCGAGGCGATAACAGGTCTGTGATGCCCTTAGATGTTCTGGGCCGCACGCGCGCTACACTGACGGGTTCATCAAGCTAAGCATTTGTTACCTTGACTGACAGGTCTGGGGAATCTTTCAATGCCCGTCGTGCTGGGGATAGACCCTTGTAATTATGGATCTTGAACGAGGAATTCCTAGTAAACGCAAGTCATCAGCTTGCATTGATTACGTCCCTGCCCTTTG
>AJ305043_Proleptomonas_faeciocola
CATGCATGTCTAAGTATAACACCTTTATACAGTGAAACTGCGTACAGCTCATTATATCAGTTATGATTTATTTGATGGTTATTTTCTACATGGATACCTGTAGTAATTCTAGAGCTAATACATGCATAAAGTCCTGACTCGTGAGGGAAAGGATGTATTTATTAGATAGCAAACCAATACAGATGCAAATCTGGTGTTTTGGTGACTCCTAGTAACTGTTCGAATCGCATGGCTTTACGCTGGCGATAGTTCATTCAAATTTCTGCCCTATCAGCTTTCGACGGTAGTGTAGTGGACTACCGTGGCATTAACGGGTGACGGAGAATTAGGGTTCGATTCCGGAGAGGGAGCCTGAGAAACGGCTACCACATCCAAGGAAGGCAGCAGGCGCGCAAATTACCCAATCCTGACACAGGGAGGTAGTGACAAAAAATAACGATACCGGGTTCTTATGAATCTGGTAATCGGAATGAGTACAATTTAAATCCTTAACGAGGATCCATTGGAGGGCAAGTCTGGTGCCAGCAGCCGCGGTAATTCCAGCTCCAATAGCGTATATTAAAGTTGCTGCAGTTAAAAAGCTCGTAGTTGGATTTCTGGCTTGATTCGCCTGACCCAGCCACGGTGACGTGTGTGAGTGCTGGGTCGAATCGGCCATCCTTCGTTTATGATTCATTGTTCTTTATTGAATAATGAATTTGTGAACGATCGTTTACTTTGAAAAAATTAGAGTGTTTCAAGCAGGCTATAGCTTTGAATACATGAGCATGGAATAATAAAGTAGGACTTCGGTTCTAGTTTTGTTGGTTTGGAGAGCTGAAGTAATGATGGATAGGGACAGTTGGGGGTGCTAGTATTCAGCGGCCAGAGGTGAAATTCTTGGATTCGCTGAAGACTCACTACGGCGAAAGCATTCACCAAGGATGTCTTCTTTAATCAAGAACGAAAGTTGGGGGATCGAAGACGATCAGATACCGTTGTAGTCTCAACCATAAACGATGCCGACTAGGGATGAGTGATCGTTGTTTTTTCGACTTCATTCGCACCTTAGGAGAAATCAAAGTCTTTGGGTTCCGGGGGGAGTATGGTCGCAAGGCTGAAACTTAAAGGAATTGACGGAAGGGCACCACCAGGAGTGGAGCCTGCGGCTTAATTTGACTCAACACGGGAAAACTTACCAGGTCCAGACACAGTGAGGATTGACAGATTGAAGATCTTTCTTGATTCTGTGGGTGGTGGTGCATGGCCGTTCTTAGTTGGTGGAGCGATCTGTCTGGTTTATTCCGTTAACGAACGAGACCTCGACCTGCTAAATAGTTCGGCTCAGATTTCGATCTGGGTGCGACACTTCTTAGAGGGACTATCGGTGGTTAGCCGATGGAAGTTCGAGGCAATAACAGGTCTGTGATGCCCTTAGATGTTCTGGGCCGCACGCGCGCTACACTGATGGATTCATCGAGCTATTTCCTTGACTGACAAGTCTGGGTAATCTTCTTAATGTCCATCGTGCTGGGGATAGATGATTGTAATTATTCATCTTCAACGAGGAATTCCTAGTAAACGCAAGTCATCATCAACGCCCTTATTACGTCCCTGCCCTT
>AJ506007_Group_Te_sp.
GGAAGGGGTGTATTTTTAGAAAAAAACCCAATGCAGTAGCAATACTGGTTCAATTGGTGACTCATAGTAACTTGTCGAATCGCATGGCCTTGTGCTGGCGATAGTTCATTCAAATTTCTGCCCTATCAGCTTTCGATGGTAGTGTAGTGGACTACCATGGCTTTAACGGGTGACGGAGAATTAGGGTTCGATTCCGGAGAGGGAGCCTGAGAAACGGCTACCACATCCAAGGAAGGCAGCAGGCGCGCAAATTACCCAATCCTGACACAGGGAGGTAGTGACAAAAAATAACAACACCGGGCCTTTACGGTCTGGTGATTGGAATGAGTACAATTTAAATCCCTTAACGAGTATCCATTGGAGGGCAAGTCTGGTGCCAGCAGCCGCGGTAATTCCAGCTCCAATAGCGTATATTAAAGTTGCTGCAGTTAAAAAGCTCGTAGTTGGATTTCTGACGAAACTGCTAGCTGGCCCGCCACGCAAGTGTGTGAGTGCCGGCTTGGCGTTTGTCATCCGTTCGAATGATATGCGTGCTGCCCTTCACTGGGTTGGCGCTGCATGTTTTCGATCTTTTACTTTGAAAAAATTAGAGTGTTTCAAGCCAGGCATGTTTTGCTATGAATACATTAGCATGGAATAATAATCTAGGACTTTCGGTTCTATTTTGTTGGTGTTCTGGAGCTGAAGTAATGATTGATAGGGATAGTTGGGGGTGCTAGTATTCAATGGCCAGAGGTGAAATTCTCGGATTCCTTGAAGACTAACTTATGCGAAAGCATTCACCAAGGATGTCTTCTTTAATCAAGAACGAAAGTTGGGGGATCGAAGACGATCAGATACCGTCGTAGTCTCAACTATAAATTCTACCGACTAGAGATCAGTGGATGTTGTCTTTTTGTAACGACTTCATTGGCATCTAGACGAGAAATCAAAGTCTTTGGGTTCCGGGGGGAGTATGGTCGCAAGGCTGAAACTTAAAGGAATTGACGGAAGGGCACCACCAGGAGTGGAGCCTGCGGCTTAATTTGACTCAGCACGGGAAAACTTACCAGGTCCAGACATAGTGAGGATTGACAGATTGAAGATCTTTCTTGATTCTATGGGTGGTGGTGCATGGCCGTTCTTAGTTGGTGGAGTGATTTGTCTGGTTAATTCCGTTAACGAACGAGACCTCGACCTGCTAACTAGTGCACTCCAGTGTTCGCACTGGAGTCGTGACGCACTTCTTAGAGGGACTATCGGTGCGCAGCCGATGGAAGTTCGAGGCAATAACAGGTCTGTGATGCCCTTAGATGTTCTGGGCCGCACGCGCGCTACACTGACGGGTTCATCGAGCTAAGCGTTTGTTACCTTGACTGACAAGTCTGGGGAATCTTTGGAATGCCCGTCGTGCTGGGGATAGACCCTTGGAATTATGGATCTTGAACGAGGAATTCCTAGTAAACGCAAGTCATCAGCTTGCATTGATTACGTCCCTAGCCCTTTGTACACACCGCCCGTCGCTACTACCGATTGAATGGATTAGTGAGCTTCAGGGATTGTGGCCTCGTTGTGGCAACACAATGCTGTGTCGCGAGAACTGAATCAAACTTGGTCATTTAGAGGA
>LC375250_Ventrifissura
TAGTCATATGCTTGTCTCAAAGATTAAGCCATGCATGTCTAAGTATAAACAACTTTATACTGTGAAACTGCGTACAGCTCATTATATCAGTAATAATTTATTTGATGGTACCTTACTACATGGATAACCGTAGTAATTCTAGAGCTAATACATGCGTTAAAGTCCTGACTCTCGCGGGGAGGGATGTATTTATTAGATAAAAAACCAATGCGGCCTCTGGTCGGTTTTGTGGTGAATCATAGTAACTAATCGAATCGCATGGCTCCACGCCGGCGATAGTTCATTCAAATTTCTGCCCTATCAGCTTTCGACGGTAGTGTCGTGGACTACCGTGGCGTTAACGGGTAACGGAGAATTAGGGTTCGGTTCCGGAGAGGGAGCCTGAGAAATGGCTACCACATCCAAGGAAGGCAGCAGGCGCGCAAATTACCCAATCCTGACACAGGGAGGTAGTGACAAAAAATAACAATACCGGGCTTCTCATAAGTCTGGTAATTGGAATGAGTACAATTTAAATCCCTTAACGAGGATCCACTGGAGGGCAAGTCTGGTGCCAGCAGCCGCGGTAATTCCAGCTCCAGTAGCGTATATTAAAGTTGTTGCAGTTAAAAAGCTCGTAGTTGGATTTCTGGTACGCTGCGCCTAGGCCGCCCGATTTTCGGTGTGTGTCCTGGAGCGCGGTTGCCATCCTTCTAGAGAACTTTCCTACCCTTCACTGGGCCGGGTCAGCAATCTAGATCTTTTACTTTGAAAAAATTAGAGTGTTTAAAGCAGGCTTATGCTGTGAATACATTAGCATGGAATAATAATATAGGACTTTGGTTCTATTTTGTTGGTTTCTAGGACTAAAGTAATGATTGATAGGGATAGTTGGGGGTGCTAGTATTCAGCGGCCAGAGGTGAAATTCTTGGATTCGCTGAAGACTAACTTATGCGAAAGCATTCACCAAGGATGTCTTCTTTAATCAAGAACGAAAGTTGGGGGATCGAAGACGATCAGATACCGTCGTAGTCTCAACCATAAACTATGCCGACTAGGGATGGGTGAACGTTGCATTTCGACTTCATCCGCACCTTATGAGAAATCAAAGTCTTTGGGTTCCGGGGGGAGTATGGTCGCAAGGCTGAAACTTAAAGGAATTGACGGAAGGGCACCACCAGGAGTGGAGCCTGCGGCTTAATTTGACTCAACACGGGAAAACTTACCAGGTCCAGACATAGTGAGGATTGACAGATTGAAGATCTTTCTTGATTCTATGGGTGGTGGTGCATGGCCGTTCTTAGTTGGTGGAGTGATTTGTCTGGTTAATTCCGTTAACGAACGAGACCTCGACCTGCTAAATAGTTCGGGTAATCCTCCGGGATTGCTGCGTGACTTCTTAGAGGGACTATCGGTGTGTAGCCGATGGAAGTTCGAGGCAATAACAGGTCTGTGATGCCCTTAGATGTTCTGGGCCGCACGCGCGCTACACTGATACGTTCATCGAGCTTACAACCTTGACTGAAAGGTCTGGGTAATCTTTTCAAAACGTATCGTGCTGGGGATAGATTATTGTAATTTTTAATCTTGAACGAGGAATTCCTAGTAAACGCAAGTCATCAACTTGCATTGATTACGTCCCTGCCCTTTGTACACACCGCCCGTCGCTACTACCGATTGAACGGCTTAGTGAGTTTTACGGACTGACGCTGGTATTGGGCAACCTTTACCATGTGTTGTGGAAGTAAATCAAACTTGATCGTTTAGAGGAAGTAAAAGTCGTAACAAGGT
>Allapsidae_X_sp._14
AAAGATTAAGCCATGCATGTCTAAGTATAAACATCTTTATACAGTGAAACTGCGTACAGCTCATTATATCAGTAATGATTTATTTGATGGTACCTTACTACATGGATAACCGTAGTAATTCTAGAGCTAATACATGCGTACAGTCCCAACTTTCGGGAAGGGATGTATTTATTAGATAAAAAATCAATGCGGTCTCGGCCGGTCATTTGGTGATTCATAATAACTACTCGAATCGCATGGCTTTATGCTGGCGATAGTTCATTCAAATTTCTGCCCTATCAGCTTTCGACGGTAGTGTAGTGGACTACCGTGGCGTTAACGGGTGACGGAGAATTAGGGTTCGATTCCGGAGAGGGAGCCTGAGAAATGGCTACCACATCCAAGGAAGGCAGCAGGCGCGCAAATTACCCAATCCTGACACAGGGAGGTAGTGACAAAAAATAACAATACCGGGCCTTTTTAGGTCTGGTAATTGGAATGAGTACAATTTAAATCCCTTAACGAGGATCCATTGGAGGGCAAGTCTGGTGCCAGCAGCCGCGGTAATTCCAGCTCCAATAGCGTATATTAAAGTTGCTGCAGTTAAAAAGCTCGTAGTTGGATTTCTGGTTTGATGTCCCTGTCCCTCTTGGGTTAACCAGGCTGTGTGACGGAGTATGTCTGCCATCCTTCTAGAGAATACAAGCTATCCTTTACTGGACCGGCAAGTGTCATCTAGATCTTTTACTTTGAAAAAATTAGAGTGTTTCAAGCAGGCGTTTTGCTATGAATACATTAGCATGGAATAATGAGTTAGGACTTCGGTTCTATTTTGTTGGTTTCTAGGACTGAAGTAATGATTGATAGGGATAGTTGGGGGTGCTAGTATTCAGCGGCCAGAGGTGAAATTCTTGGATTCGCTGAAGACTAACTTATGCGAAAGCATTCACCAAGGATGTCTTCTTTAATCAAGAACGAAAGTTGGGGGATCGAAGACGATCAGATACCGTCGTAGTCTCAACCATAAACTATACCGACTAGGGATGAGTGGTAGTTGCATTTTCGACTTCATTCGCACCTTATGAGAAATCAAAGTCTTTGGGTTCCGGGGGGAGTATGGTCGCAAGGCTGAAACTTAAAGGAATTGACGGAAGGGCACCACCAGGAGTGGAGCCTGCGGCTTAATTTGACTCAACACGGGAAAACTTACCAGGTCCAGACATAGTGAGGATTGACAGATTGAAGATCTTTCTTGATTCTATGGGTGGTGGTGCATGGCCGTTCTTAGTTGGTGGAGTGATTTGTCTGGTTAATTCCGTTAACGAACGAGACCTCGACCTGCTAAATAGTTCGCTCCAGGCTTCGGCTTGGAGACGTTTAACTTCTTAGAGGGACTATCGGTGTGTAGCCGATGGAAGTTCGAGGCAATAACAGGTCTGTGATGCCCTTAGATGTTCTGGGCCGCACGCGCGCTACACTGATGGATTCATCGAGCTTACAACCTAGTTTGAGAGGACTGGGTAATCTTTTTAACGTCCATCGTGCTGGGGATAGATGATTGGAATTATTCATCTTCAACGAGGAATTCCTAGTAAACGCAAGTCATCAACTTGCATTGATTACGTCCCTGCCCTTTGTACACACCGCCCGTCGCT
>Allapsidae_X_sp._28
CATATGCTTGTCTCAAAGATTAAGCCATGCATGTCTAAGTATAAACATCTTTATACAGTGAAACTGCGTACAGCTCATTATATCAGTAATTATTTATTTGATGGTACCTTACTACATGGATAACCGTAGTAATTCTAGAGCTAATACATGCGTAAAATCCCGACTGCAAGGAAGGGATGTATTTATTAGATAAAAAATCAATGCAGTAATGCTTCATTGGTGACTCATAGTAACTGATCGAATCGCATGGCTTTATGCTGGCGATAGTTCATTCAAATTTCTGCCCTATCAGCTTTCGACGGTAGTGTAGTGGACTACCGTGGCGTTAACGGGTGACGGAGAATTAGGGTTCGATTCCGGAGAGGGAGCCTGAGAAACGGCTACCACATCCAAGGAAGGCAGCAGGCGCGCAAATTACCCAATCCTGACACAGGGAGGTAGTGACAAGAAATAACAATACCGGGCCTTTCCAGGTCTGGTAATTGGAATGAGTACAATTTAAATCCCTTAACAAGGATCCATTGGAGGGCAAGTCTGGTGCCAGCAGCCGCGGTAATTCCAGCTCCAATAGCGTATATTAATGTTGCTGCAGTTAAAAAGCTCGTAGTTGGATTTCTGACTTGGCGCACCTGGCCCGCCACGGTTACGTGTGTGAGTGCCGGGATGCGCCTGTCACTTTTCTAGTAAACTATTGTGCTCTTCATTGAGTGTGATAGGTAGCTAGATAATTTACTTTGAAAAAATTAGAGTGTTTAAAGCAGGCGTTTGCTATGAATACATTAGCATGGAATAATAACTTAGGACTTCGGTTCTATTTTGTTGGTTTCTAGGACTGAAGTAATGATTGATAGGGATAGTTGGGGGTGCTAGTATTCAGCGGCCAGAGGTGAAATTCTCGGATTCGCTGAAGACTAACTTATGCGAAAGCATTCACCAAGGATGTCTTCTTTAATCAAGAACGAAAGTTGGGGGATCGAAGACGATCAGATACCGTCGTAGTCTCAACCATAAACTATGCCGACTAGGGATGAGTGAACGTTGCATAATCGACTTCATTCGCACCTTATGAGAAATCAAAGTCCTTGGGTTCCGGGGGGAGTATGGTCGCAAGGCTGAAACTTAAAGGAATTGACGGAAGGGCACCACCAGGAGTGGAGCCTGCGGCTTAATTTGACTCAACACGGGGAAACTTACCAGGTCCAGACTCAGTGAGGATTGACAGATTGAAGATCTTTCTTGATTTTGAGGGTGGTGGTGCATGGCCGTTCTTAGTTGGTGGAGCGATTTGTCTGGTTTATTCCGTTAACGAACGAGACCACGACCCGCTAAATAGTTCAAGTTAGGGTTCGCTCTAGCTGTTGTGACTTCTTAGAGGGACTATCGGTGTGTAGCCGATGGAAGTTCGTGGCAATAACAGGTCTGTGATGTCCTTCGATGTTCTGGGCCGCACGCGCGCTACACTGATGCATTCATCGAGCTACAACCTTGTCTGAGAGGACTGGGTAATCTTTGAAAATGCATCGTGCTGGGGATAGATTATTGTAATTATTAATCTTCAACGAGGAATTCCTAGTAAACGCGTGTCATCAACACGCATTGATTACGTCCCTGCCCTTTGTACACACCGCCCGTCGCTACTACCGATTGAATGAATTAGTGAGCTCCAGAGATCGAGCTGTTTCGGGCAACCGGGTCAGTTTGAGAACTGGATCAAACTTGCTCATTTAGAGGAAGTAAAAGTCGTAACAAGGTTTCCGTA
>AM114805
CCTGGTTGATCCTGCCAGTAGTCATATGCTTGTCTCAAAGATTAAGCCATGCATGTCTAAGTATAAACATCTTTATACAGTGAAACTGCGTACAGCTCATTATATCAGTTATTATTTATTTGATGGTACCTTACTACATGGATACCCGTAGTAATTCTAGAGCTAATACATGCGTAAAGTCCCGACTTTTTGGAAGGGATGTATTTATTAGATTAAAAACCAATGCAGGCAACTGCTCCTTTGGTGATTCATAGTAACTTTAACGGATCGCACGGCTTCACGCTGGCGACAGTTCATTCAAATTTCTGCCCTATCAGCTTTCGACGGTACGGTAGTGGCCTACCGTGGCATTAACGGGTGACGGAGAATTAGGGTTCGATTCCGGAGAGGGAGCCTGAGAAACGGCTACCACATCCAAGGAAGGCAGCAGGCGCGCAAATTACCCAATCCTGACACAGGGAGGTAGTGACAAAAAATAACAATACCGGGCCTTTTTAGGTCTGGTAATTGGAATGAGTACAATTTAAATCCCTTAACGAGTATCCATTGGAGGGCAAGTCTGGTGCCAGCAGCCGCGGTAATTCCAGCTCCAATAGCGTATATTAAAGTTGCTGCAGTTAAAAAGCTCGTAGTTGGATTTCTGGCTTGAAACATTTTGCCGGCCACGGTTTCGTGTGTTAGTGCTTGATGTTCTGGCCATCCTTCCAATTGCTATTCACTTCTCTTCATTGATTGGTGAGTGGTATTGGATCTTTTACTTTGAAAAAATTAGAGTGTTTCAAGCAGGCTTTATGCTATGAATACATTAGCATGGAATAATAATTTAGGACTTCGGTTCTATTTTGTTGGTTTCTAGGACTGAAGTAATGATTGATAGGGATAGTTGGGGGTGCTAGTATTCAGCGGCCAGAGGTGAAATTCTCGGATTCGCTGAAGACTAACTTATGCGAAAGCATTCACCAAGGATGTCTTCTTTAATCAAGAACGAAAGTTGGGGGATCGAAGACGATCAGATACCGTCGTAGTCTCAACCATAAACTATGCCGACTAGGGATGAGTGAACGTTGCATTTTCGACTCCATTCGCACCTTATGAGAAATCAAAGTCTTTGGGTTCCGGGGGGAGTATGGTCGCAAGGCTGAAACTTAAAGGAATTGACGGAAGGGCTCCACCAGGAGTGGAGCCTGCGGCTTAATTTGACTCAACACGGGAAAACTTACCAGGTCCAGACACAGTAAGGATTGACAGATTGAAGATCTTTCTTGATTCTGTGGGTGGTGGTGCATGGCCGTTCTTAGTTGGTGGAGTGATTTGTCTGGTTAATTCCGTTAACGAACGAGACCTCGACCTGCTAAATAGTTCGACAAAGGATTCATTCTTTGGACGTGACTTCTTAGAGGGACTATCGGTGTGTAGCCGACGGAAGTTCGAGGCAATAACAGGTCTGTGATGCCCTTAGATGTTCTGGGCCGCACGCGCGCTACACTGATGCATTCATCAAGTTTACAACCTTGACTGAGAGGTCTGGGTAATCTTCGCAACATGCATCGTGCTGGGGATAGATTATTGTAATTATTAATCTTCAACGAGGAATTCCTAGTAAACGCAAGTCATCAACTTGCATTGATTACGTCCCTGCCCTTTGTACACACCGCCCGTCGCTACTACCGATTGAATGGATTAGTGAGCTTCACGGATTGCTGCATTTATGGTTCGCCATTTATGTGATGAGAAGTGAATCAAACTTGCTCATTTAGAGGAAGTAAAAGTCGTAACAAGGTTTGGATCAGCAAATTAAT
>AM114807_Group_Te_sp.
ACCTGGTTGATCCTGCCAGTAGTCATATGCTTGTCTCAAAGATTAAGCCATGCATGTCTAAGTATAAACATCTTTATACAGTGAAACTGCGTACAGCTCATTATATCAGTTATGATTTATTTGATGGTACCTTACTACATGGATACCCGTAGTAATTCTAGAGCTAATACATGCGTACAATCCCGACTACTCGTTGGAAGGGATGTCTTTATTAGATTCAAACCCAATGCAGTAGCAATACTGGTCTCATTGGTGACTCATAGTAACGTGTCGAATCGCATGGCCTTGTGCTGGCGATAGTTCATTCAAATTTCTGCCCTATCAGCTTTCGATGGTAGTGTAGTGGACTACCATGGCTTTAACGGGTGACGGAGAATTAGGGTTCGATTCCGGAGAGGGAGCCTGAGAAACGGCTACCACATCCAAGGAAGGCAGCAGGCGCGCAAATTACCCAATCCTGACACAGGGAGGTAGTGACAAAAAATAACAACACCGGGCCTTTACAGGTCTGGTGATTGGAATGAGTACAATTTAAATCCCTTAACGAGGATCCATTGGAGGGCAAGTCTGGTGCCAGCAGCCGCGGTAATTCCAGCTCCAATAGCGTATATTAAAGTTGCTGCAGTTAAAAAGCTCGTAGTTGGATTTCTGACGAAACTGCTAGCTGGCCCGTCACGTCAGTGATGTGTGCCGGCTCGGCGTTTGTCTTCCGTTCGAATGATATGCGTACTGCCCTTCATTGGGTTGGTGCTGCATGTTTTCGATCTTTTACTTTGAAAAAATTAGAGTGTTTCAAGCAGGCATGTTTGCTATGAATACATTAGCATGGAATAATAATCTAGGACTTTCGGTTCTATTTTGTTGGTGTTCTGGAGCTGAAGTAATGATTGATAGGGATAGTTGGGGGTGCTAGTATTCAATGGCCAGAGGTGAAATTCTCGGATTCCTTGAAGACTAACTTATGCGAAAGCATTCACCAAGGATGTCTTCTTTAATCAAGAACGAAAGTTGGGGGATCGAAGACGATCAGATACCGTCGTAGTCTCAACTATAAATTCTACCGACTAGAGATCAGTGGATGTTGTCTTTTTGTAACGACTTCATTGGCATCTATACGAGAAATCAAAGTCTTTGGGTTCCGGGGGGAGTATGGTCGCAAGGCTGAAACTTAAAGGAATTGACGGAAGGGCACCACCAGGAGTGGAGCCTGCGGCTTAATTTGACTCAACACGGGAAAACTTACCAGGTCCAGACATAGTGAGGATTGACAGATTGAAGATCTTTCTTGATTCTATGGGTGGTGGTGCATGGCCGTTCTTAGTTGGTGGAGTGATTTGTCTGGTTAATTCCGTTAACGAACGAGACCTCGACCTGCTAACTAGTGCAGCGCAGCATTCGTGCTGCGGTCGTTGCGCACTTCTTAGAGGGACTATCGGTGTGTAGCCGATGGAAGTTCGAGGCAATAACAGGTCTGTGATGCCCTTAGATGTTCTGGGCCGCACGCGCGCTACACTGACGGGTTCATCGAGCTAAGCATTTGTTACCTTGACTGACAGGTCTGGGGAATCTTGGAATGCCCGTCGTGCTGGGGATAGACCCTTGGAATTATGGATCTTGAACGAGGAATTCCTAGTAAACGCAAGTCATCAGCTTGCATTGATTACGTCCCTGCCCTTTGTACACACCGCCCGTCGCTACTACCGATTGAATGGATTAGTGAGCTTCAGGGATTGTGGCCTCGTTGTGGCAACACAATGCTGTGTCGCGAGAACTGAATCAAACTTGCTCATTTAGAGGAAGTAAAAGTCGTAACAAGGTCTCCGTAGGTGAACCTGCNGAAGGATCA
>AWUE01011481
CCTGGTTGATCCTGCCAGTAGTCATATGCTTGTCTCAAAGATTAAGCCATGCATGTCTAAGTATAAACATCTTTATACAGTGAAACTGCGTACAGCTCATTATATCAGTTATTATTTATTTGATGGTACCTTACTACATGGATACCCGTAGTAATTCTAGAGCTAATACATGCGTCAAGTCCCGACTTTTTGGAAGGGATGTATTTATTAGATAAAAAACCAATGCAGGCAACTGCTCTCTTGGTGATTCATAGTAACTTTTCGGATCGCACGACTTCACGTTGGCGACAGTTCATTCAAATTTCTGCCCTATCAGCTTTCGACGGTACTGTAGTGGACTACCGTGGCATTAACGGGTGACGGAGAATTAGGGTTCGATTCCGGAGAGGGAGCCTGAGAAACGGCTACCACATCCAAGGAAGGCAGCAGGCGCGCAAATTACCCAATCCTGACACAGGGAGGTAGTGACAAAAAATAACAATACCGGGCCTTTTTAGGTCTGGTAATTGGAATGAGTACAATTTAAATCCCTTAACGAGTATCCATTGGAGGGCAAGTCTGGTGCCAGCAGCCGCGGTAATTCCAGCTCCAATAGCGTATATTAAAGTTGCTGCAGTTAAAAAGCTCGTAGTTGGATTTCTGGCTTGAAACATTTTGCCGGCCACGGTTTCGTGTGTCAGTGCTTGATGTTCTGGCCATCCTTCCAATCGCTATTGGCTTATCTTCATTGATAGGTCAGTAGTATTGGATCTTTTACTTTGAAAAAATTAGAGTGTTTCAAGCAGGCTTTATGCTATGAATACATTAGCATGGAATAATAATTTAGGACTTCGGTTCTATTTTGTTGGTTTCTAGGACTGAAGTAATGATTGATAGGGATAGTTGGGGGTGCTAGTATTCAGCGGCCAGAGGTGAAATTCTCGGATTCGCTGAAGACTAACTTATGCGAAAGCATTCACCAAGGATGTCTCCTTTAATCAAGAACGAAAGTTGGGGGATCGAAGACGATCAGATACCGTCGTAGTCTCAACCATAAACTATGCCGACTAGGGATGAGTGAACGTTGCATTTTCGACTTCATTCGCACCTTATGAGAAATCAAAGTCTTTGGGTTCCGGGGGGAGTATGGTCGCAAGGCTGAAACTTAAAGGAATTGACGGAAGGGCACCACCAGGAGTGGAGCCTGCGGCTTAATTTGACTCAACACGGGAAAACTTACCAGGTCCAGACACAGTAAGGATTGACAGATTGAAGATCTTTCTTGATTCTGTGGGTGGTGGTGCATGGCCGTTCTTAGTTGGTGGAGTGATTTGTCTGGTTAATTCCGTTAACGAACGAGACCTCGACCTGCTAAATAGTTCGACAAAGGTTCTCCTTTGTATTGTGACTTCTTAGAGGGACTATCGGTGTGTAGCCGACGGAAGTTCGAGGCAATAACAGGTCTGTGATGCCCTTAGATGTTCTGGGCCGCACGCGCGCTACACTGATGCATGCATCAAGTTTACAACCTTGACTGATAAGTCTGGGTAATCTTTGCAACATGCATCGTGCTGGGGATAGATGATTGTAATTATTCATCTTCAACGAGGAATTCCTAGTAAACGCAAGTCATCAACTTGCATTGATTACGTCCCTGCCCTTTGTACACACCGCCCGTCGCTACTACCGATTGAATGGATTAGTGAGCTTCACGGATCGCTGCATTTGTGGTTCGCCGCTTATGTAATGAGAAGTGAATCAAACTTGCTCATTTAGAGGAAGTAAAAGTCGTAACAAGGTTGATATACAGCAATGAT
>AY620361
CATATGCTTGTCTCAAAGATTAAGCCATGCATGTCTAAGTATAATCAACTTTATACTGTGAAACTGCGAACGGCTCATTAAATCAGTTATTATTTATTTGATTGTCAATCACTACATGGATGCCTGTAGTAATTCTAGAGCTAATACATGCGTAAAAGCCCGATCCTCGGAAAGGGCTGTATTTATTAGATAAAAAATCAATTCCTCGCAAGAGGGTTTTATTGATGAATCATAGTAACTGTTCGAAGCTCATGGCCTTGTGCTGGAGCTAGTTCATTCAAATTTCTGCCCTATCAGCTTTCGATGGTAGTGTAGTGGACTACCATGGCTTTAACGGGTGACGGAGAATTAGGGTTCGATTCCGGGGAGGGAGCCTGAGAAATGGCTACCACATCCAAGGAAGGCAGCAGGCGCGCAAATTACCCAATCCTGACACAGGGAGGTAGTGACAAAAAATAACAATGCCGGGCTTTTATAAGTCTGGCAATTGGAATGAGTACAATTTAAATCCCTTAACGAGTATCCATTGGAGGGCAAGTCTGGTGCCAGCAGCCGCGGTAATTCCAGCTCCAATAGCGTATATTAAAGTTGCTGCAGTTAAAAAGCTCGTAGTTGGATTTCTGGCTCGTCGTCCCTGGCCCGCCGCGTTAAGCGTGTGAGTGCCGGCGGCCGGCTGCCATCCGTGCGGTGGACCGCGTCTTCGTTCACTCGTGTCATGGCGTTCATTCTGCTGCCAGATCTTTTACTTTGAAAAAATTAGAGTGTTTAAGGCAGGCTTATGCCATGAATACATTAGCATGGAATAATACTTTAGGACTTCGGTCTTATTTTATTGGTTTCTAAGGCTGAAGTAATGATTGATAGGGACAGTTGGGGGTGCTCGTATTCCGTGGCCAGAGGTGAAATTCTTGGATTCACGGAAGACGAACTTATGCGAAAGCATTCACCAAGGATGTCTTCTTTAATCAAGAACGAAAGTTGGGGGATCGAAGACGATTAGATACCGTCGTAGTCTCAACTATAAACTATGCCGACTAGGGATGGGCGAGTGTTGTTTTTATTATCGACTTCGTCCGAACCTTATGAGAAATCAAAGTCTTTGGGTTCCGGGGGGAGTATGGTCGCAAGGCTGAAACTTAAAGGAATTGACGGAAGGGCACACCAGGAGTGGAGCCTGCGGCTTAATTTGACTCAACACGGGAAAACTTACCAGGTCCGGACACAGTGAGGATTGACAGATGGAAGTTCTTTCTTGATTCTATGGGTGGTGGTGC
>AY082974
ACCTGGTTGATCCTGCCAGTAGTCATATGCTTGCCTCAAAGATTAAGCCATGCATGTCTAAGTATAAACATCTTTATACGGTGAAACTGCGTACAGCTCATTATATCAGTAATTCTTTCTTTGGTGGTTCCTTACTACATGGATAACCGTAGTAATTCTAGAGCTAATACATGCCTAAAATCTCGACTCGTGAGGGAAGAGATGGATTTATTAGATACCGAACCAATACAGCTCTGCTGTACCCTTGGTGATTCATGATAACTTTGCGGAGCGCATGGCTTTAGGTCGGCGCCAGTTCATTCAAATTTCTGCCCTATCAGCTTTCGATGGTAGTGTAGTGGACTACCAATGGCATTCACGGGTGACGGAGAATTAGGGTTCGATTCCGGAGAGGGAGCCTGAGAGATTGCTACCACATCCAAGGAAGGCAGCAGGCGCGCAAATTACCCAATCCTGACACAGGGAGGTAGTGACAAAAAATAACAATACCGGGCCTTTTCAGGTCTGGTAATTGGAATGAGTACAATTTAAATCCCTTAACGAGGATCCATTGGAGGGCAAGTCTGGTGCCAGCAGCCGCGGTAATTCCAGCTCCAATAGCGTATATTAAAGTTGCTGCTGTTAAAAAGCTCGTAGTTGGATTTCTGATGTGACGGGCCTGTCCCGCCGTGGTTACACGTGTGAGTGACGGGTTCCGTCCGTCTGTCTTCCGTGTGTGCGTGACATTCATGGTTCGCCGTGAGTGTGATGTCGCTCGGATCTTTTACTTTGAACAAATTAGAGTGTTTCAAGCAGGCGTCAAGCCCTGAATACATGAGCATGGAATAATCACCGAGGACTGAGGTTCTGCGTTGGTTGGTTCGAGAACTGCAGTAATGATGGATAGGGATAGTTGGGGGTGCTAGTATTCCGAGGCCAGAGGTGAAATTCTTGGATTCTCGGAAGACTCACTTAGGCGAAAGCATACACCAAGGATGTCTTCATTAATCAAGAACGAAAGTTGGGGGATCGAAGACGATCAGATACCGTCGTAGTCTCAACCATAAACTATGCCGACTAGGGATGAGTGGAAGTTGAATTATCGACTCCATTCGCACCTCATGAGAAATCAAAGTCTTTGGGTTCATGGGGGAGTGTGGTCGCAAGGCTGAAACTTAAAGGAATTGACGGAAGGGCACCACCAGGAGTGGAGCCTGCGGCTTAATTTGACTCAACACGGGAGAACTTACCAGGTCCGGACATAGTGAGGATTGACAGGTTGAAGACCTTTCTTGATTCTATGGGTGGTGGTGCATGGCCGTTCTTAGTTGGTGGAGTGATTTGTCTGGTTAATTCCGTTAACGAACGAGACCTCGACCTGCTAAATACCAGAGTCCAGAGTTCGCTCTTGATGTCTGTGTTCTTAGAGGAACTGCTGCCGTTCTAGGCAGAGGAAGTACGAGGCAATAACAGGTCTGTGATGCCCTTAGATGTTCTGGGCCGCACGCGCGCTACACTGATGGATTCATCGAGCTTTCCCTGGACCGATAGGTTTGGGTAATCTTTTAACGTCCATCGTGCTGGGGATAGATGATTGTAATTATTCATCTTCAACGAGGAATTCCTAGTAAACGCAAGTCATCAACTTGCATTGATTACGTCCCTGCCCTTTGTACACACCGCCCGTCGCTACTACCGATTGAATGGATTAGTGAGCATCAAGGATCGAGAACACTTTGGTTCTCCAAAGTGTTCTTGAGAATTGATTCAAACTTGCTCATTTAGAGGAAGTAAAAGTCGTAACAAGGTCTCCGTAGGTGAACCTGCAGAAGGATCA
>AY082981
ACCTGGTTGATCTGCCAGTAGTCATATGCTTGTCTCAAAGATTAAGCCATGCATGTCTAAGTATAAACATCTTTATACGGTGAAACTGCGTACAGCTCATTATATCAGTAATTCTTTCTTTGATGGTTCCTTACTACATGGATAACCGTAGTAATTCTAGAGCTAATACATGCCTAAAATCTCGACTCGTGAGGGAAGAGATGGATTTATTAGATACCGAACCAATACAGCTCTGCTGTACCCTTGGTGATTCATGATAACTTTGCGGAGCGCATGGCTTTAGGTCGGCGCCAGTTCATTCAAATTTCTGCCCTATCAGCTTTCGATGGTAGTGTAGTGGACTACCATGGCATTCACGGGTGACGGAGAATTAGGGTTCGATTCCGGAGAGGGAGCCTGAGAGATTGCTACCACATCCAAGGAAGGCAGCAGGCGCGCAAATTACCCAATCCTGACACAGGGAGGTAGTGACAAAAAATAACAATACCGGGCCTTTTCAGGTCTGGTAATTGGAATGAGTACAATTTAAATCCCTTAACGAGGATCCATTGGAGGGCAAGTCTGGTGCCAGCAGCCGCGGTAATTCCAGCTCCAATAGCGTATATTAAAGTTGCTGCTGTTAAAAAGCTCGTAGTTGGATTTCTGATGTGACGGGCCTGTCCCGCCGTGGTTACACGTGTGAGTGACGGGTTCCGTCCGTCTGTCTTCCGTGTGTGTGTGACATTCATGGTTCGCCGTGAGTGTGATGTCGCTCGGATCTTTTACTTTGAACAAATTAGAGTGTTTCAAGCAGGCGTCAAGCCCTGAATACATGAGCATGGAATAATCGCCGAGGACTGAGGTTCTGCGTTGGTTGGTTCGAGAACTGCAGTAATGATGGATAGGGATAGTTGGGGGTGCTAGTATTCCGAGGCCAGAGGTGAAATTCTTGGATTCTCGGAAGACTCACTTAGGCGAAAGCATTCACCAAGGATGTCTTCATTAATCAAGAACGAAAGTTGGGGGATCGAAGACGATCAGATACCGTCGTAGTCTCAACCAAAACTATGCCGACTAGGGATGAGTGGAAGTTGAATTATCGACTCCATTCGCACCTCATGAGAAATCAAAGTCTTTGGGTTCATGGGGGAGTATGGTCGCAAGGCTGAAACTTAAAGGAATTGACGGAAGGGCACCACCAGGAGTGGAGCCTGCGGCTTAATTTGACTCAACACGGGAAAACTTACCAGGTCCGGACATAGTGAGGATTGACAGGTTGAAGACCTTTCTTGATTCTATGGGTGGTGGTGCATGGCCGTTCTTAGTTGGTGGAGTGATTTGTCTGGTTAATTCCGTTAACGAACGAGACCTCGACCTGCTAAATACCAGAGTCCAGAGTTCGCTCTTGATGTCTGTGTTCTTAGAGGAACTGCTGCCGTTCTAGGCAGAGGAAGTACGAGGCAATAACAGGTCTGTGATGCCCTTAGATGTTCTGGGCCGCACGCGCGCTACACTGATGGATTCATCGAGCTTTCCCTGGACCGATAGGTTTGGGTAATCTTTTAACGTCCATCGTGCTGGGGATAGATGATTGTAATTATTCATCTTCAACGAGGAATTCCTAGTAAACGCAAGTCATCAACTTGCATTGATTACGTCCCTGCCCTTTGTACACACCGCCCGTCGCTACTACCGATTGAATGGATTAGTGAGCATCAAGAATCGAGAACACTTTGGTTCTCCAAGGTGTTCTTGAGAATTGATTCAAACTTGCTCATTTAGAGGAAGTAAAAGTCGTAACAAGGTCTCTGTAGGTGAACCTGCAGAAGGATCA
>AY620273_Viridiraptoridae
CATATGCCTTGTCTCAAAGATTAAGCCATGCATGTCTAAGTATAAACATCTTTATACAGTGAAACTGCGTACAGCTCATTATATCAGTAATTATTTATTTGATGGTACCTTACTACATGGATAACCGTAGTAATTCTAGAGCTAATACATGCGTAAAATCCCGACTGCAAGGAAGGGATGTACTTATTAGATAAAAAATCAATGCAGTAATGCTTCATTGGTGACTCATAGTAACTGATCGAATCGCATGGCTTTATGCTGGCGATAGTTCATTCAAATTTCTGCCCTATCAGCTTTCGACGGTAGTGTAGTGGACTACCGTGGCGTTAACGGGTGACGGAGAATTAGGGTTCGATTCCGGAGAGGGAGCCTGAGAAACGGCTACCACATCCAAGGAAGGCAGCAGGCGCGCAAATTACCCAATCCTGACACAGGGAGGTAGTGACAAGAAATAACAATACCGGGCCTTTCCAGGTCTGGTAATTGGAATGAGTACAATTTAAATCCCTTAACAAGGATCCATTGGAGGGCAAGTCTGGTGCCAGCAGCCGCGGTAATTCCAGCTCCAATAGCGTATATTAATGTTGCTGCAGTTAAAAAGCTCGTAGTTGGATTTCTGACTTGGCGCACCTGGCCCGCCACGGTTACGGTGTGAGTGCCGGGATGCGCCTGTCACTTTTCTAGTAAACTATTGTGCTCCTCATTGAGTGTGATAGGTAGCTAGATAATTTACTTTGAAAAAATTAGAGTGTTTAGAGCAGGCGTTTGCTATGAATACATTAGCATGGAATAATAACTTAGGACTTCGGTTCTATTTTGTTGGTTTCTAGGACTGAAGTAATGATTGATAGGGATAGTTGGGGGTGCTAGTATTCAGCGGCCAGAGGTGAAATTCTCGGATTCGCTGAAGACTAACTTATGCGAAAGCATTCACCAAGGATGTCTTCTTTAATCAAGAACGAAAGTTGGGGGATCGAAGACGATCAGATACCGTCGTAGTCTCAACCATAAACTATGCCGACTAGGGATGAGTGAACGTTGCATAATCGACTTCATTCGCACCTTATGAGAAATCAAAGTCCTTGGGTTCCGGGGGGAGTATGGTCGCAAGGCTGAAACTTAAAGGAATTGACGGAAGGGCACCACCAGGAGTGGAGCCTGCGGCTTAATTTGACTCAACACGGGGAAACTTACCAGGTCCAGACTCAGTGAGGATTGACAGATTGAAGTTCTTTCTTGATTCTGTGGGTGGTGGTGC
>AY620285
CATATGCTTGTCTCAAAGATTAAGCCATGCATGTCTAAGTATAAGCAACTTTATACTGTGAAACTGCGAACGGCTCATTAAATCAGTTATTATTTATTTGATTGTCAATCACTACATGGATACCTGTAGTAATTCTAGAGCTAATACATGCGTAAAAGCCCGATCCTCGGAAAGGGCTGTATTTATTAGATAAAAAATCAATTCCTCGCAAGAGGGTTTTATTGATGAATCATAGTAACTGTTCGAAGCTCATGGCCTTGTGCTGGAGCTAGTTCATTCAAATTTCTGCCCTATCAGCTTTCGATGGTAGTGTAGTGGACTACCATGGCTTTAACGGGTGACGGAGAATTAGGGTTCGATTCCGGAGAGGGAGCCTGAGAAATGGCTACCACATCCAAGGAAGGCAGCAGGCGCGCAAATTACCCAATCCTGACACAGGGAGGTAGTGACAAAAAATAACAATGCCGGGCTTTTATAAGTCTGGCAATTGGAATGAGTACCATTTAAATCCCTTAACGAGTATCCCTTGGAGGGCAAGTCTGGTGCCAGCAGCCGCGGTAATTCCAGCTCCAATAGCGTATATTAAAGTTGCTGCAGTTAAAAAGCTCGTAGTTGGATTTCTGGCTTATCAAGTCTGGCCCACCACGTCATGTGGTGTGTGCTGGTACTTGGTTGCCATCCGTCTAGTGGACTATAGCTTGCGTTCACTCGTGTCATGGCGTTCATTCTGCTGCCAGATCTTTTACTTTGAAAAAATTAGAGTGTTTAAGGCAGGCTTATGCCATGAATACATATCTAGCATGGAATAATACTTTAGGACTTCGGTCTTATTTTATTGGTTTCTAAGGCTGAAGTAATGATTGATAGGGACAGTTGGGGGTGCTCGTATTCCGTGGCCAGAGAGGTGAAATTCCCATTGGATTCACGGAAGACGAACTTATGCGAAAGCATTCACCAAGGATGTCTTCTTTAATCAAGAACGAAAGTTGGGGGATCGAAGACGATTAGATACCGTCGTAGTCTCAACTATAAACTATGCCGACTAGGGATGGGCGAGTGTTGTTTTTATTATCGACTTCGTCCGAACCTTATGAGAAATCAAAGTCTTTGGGTTCCGGGGGGAGTATGGTCGCAAGGCTGAAACTTAAAGGAATTGACGGAGGGGCACACCAGGAGTGGAGCCTGCGGCTTAATTTGACTCAACACGGGAAAACTTACCAGGTCCGGACACAGTGAGGATTGACAGATGGAAGTTCTTTCTTGATTCTATGGGTGGTGGTGC
>AY620287
TCTCAAAGATTAAGCCATGCATGTCTAAGTATAAACAACTTTATACTGTGAAACTGCGTACGGCTCATTATATCAGTTATTATCAATTTGATGGTCCCTTACTACATGGATAACCGTAGTAACCTAGAGCTAATACATGCACAAAATCCCGACTTCACGGAAGGGATGTATTTATTAGATTCAAAACCAATACGGGGTAACTCGTCCTTTGGTGATTCATAGTAACTGTTCGAAGCGCATGACCTCGTGTCGGCGCTAGTTCATTCAAATTTCTGCCCTATCAGCTCTCGACGGTAGTGTAGTGGACTACCATGGCGCTAACGGGTGACGGAGAATTAGGGTTCGATTCCGGAGAGGGAGCCTGAGAAACGGCTACCACATCCAAGGAAGGCAGCAGGCGCGCAAATTACCCAATCCTGACACAGGGAGGTAGTGACAAAAAATAACAATACCGGCCATTCACATGGTTGGTAATTGCAATGAGTACAATTTAAATCCCTTACGAGGAACAATTGGAGGGCAAGTCTGGTGCCAGCAGCCGCGGTAATTCCAGCTCCAATAGCGTATATTAAAGTTGCTGCAGTTAAAAAGCTCGTAGTTGGATTTCTGGTGCATAGCGTCTGACCCGGTTGGGTTTATTCTGATCGTGTGTCTGGATTTTGCTTGCATCATCCTTCTGGTGGTTGTTCGTCGTGATGCCTTCACTGGTTGGTTATAGGACCTAGACCTGTTACTTTGAAAAAATTAGAGCGTTTAAAGCAAGCGATTGCTCTGAATACATTAGCATGGAATAACAATNNAGGACTTCGGTTTTATTTTGTTGGTTTCTAGGACTGAAGTAATGATTGATAGGGATAGTTGGGGGTGCTCGTATTTACTGGCCAGAGGTGAAATTCTTGGATTCAGTAAAGACGAACTTCTGCGAAAGCATTCACCAAGGATGTCTTCTTTAATCAAGAACGAAAGTTGGGGGATCGAAGACGATCAGATACCGTCGTAGTCTCAACCATAAACTATACCGACTCAGGATGGGCGCACGTTGTTAATCGACTGCGTCCGCACTGTATGAGAAATCAAAGTCTTTGGGTTCCGGGGGGAGTATGGTCGCAAGGCTGAAACTTAAAGGAATTGACGGAAGGGCACACCAGGAGTGGAGCCTGCGGCTTAATTTGACTCAACACGGGAAAACTTACCAGGTCCAGACACAGTAAGGATTGACAGATTGAAGTTCTTTCTTGATTCTGTGGGTGGTGGTGC
>AY620288
ATATGCTTGTCTCAAAGATTAAGCCATGCATGTCTAAGTATAAACACCTTTATACTGTGAAACTGCGTACAGCTCATTAAATCAGTAATAATTTATTTGATGGTGACTTACTACATGGATAACCGTAGTAACCTAGAGCTAATACATGCACAAAATCCCGACTTTGCGGAAGGGATGTATTTATTAGATAAAAAACCAATCCGGCAACGGTGCTTGGTGATTCATAATAACTGTTCGAAGCGCACGGCCTCGCGCCGGCGCTAGTTCATTCAAATTTCTGCCCTATCAGCTTTCGACGGTAGTGTAGTGGACTACCGTGGCGCTAACGGGTGACGGAGAATTAGGGTTCGGTTCCGGAGAGGGAGCCTGAGAAACGGCTACCACATCCAAGGAAGGCAGCAGGCGCGCAAATTACCCAATCCTGATACAGGGAGGTAGTGACAATAAATAACAATACCGGGCGTTTACACGTCTGGTAATTGCAATGAGTACAATTTAAATCCCTTAACGAGGAACAATTGGAGGGCAAGTCTGGTGCCAGCAGCCGCGGTAATTCCAGCTCCAATAGCGTATATTAAAGTTGCTGCAGTTAAAAAGCTCGTAGTTGGATTTCTGGTGCATAGCGTCTGACCCGGTTGGGTTTATTCTGATCGTGTGTCTGGATTTTGCTTGCATCATCCTTCTGGTGGTTGTTCGTCGTGATGCCTTCACTGGTCGGCGATGGGACCCGCACCTATTACTTTGAAAAAATTAGAGTGTTTAAAGCAGGCAATTGCCTTGGAATCCATTAGCATGGAATAATAATCTAGGACTTCGGTTCTATTTTGGTGGTTTCTAGGACTGAAGTAATGATTGATAGGGATAGTTGGGGGTGCTAGTATTCAGTGGCCAGAGGTGAAATTCTTGGATTCCCTGAAGACTAACTTATGCGAAAGCATTCACCAAGGATGTCTTCTTTAATCAAGAACGAAAGTTGGGGGATCGAAGACGATCAGATACCGTCGTAGTCTCAACCATAAACTATACCGACTCAGGATGGGCGCACGTTGTTTTTCGACTGCGTCCGCACTGTATGAGAAATCAAAGTCTTTGGGTTCCGGGGGGAGTATGGTCGCAAGGCTGAAACTTAAAGGAATTGACGGAAGGGCACCACCAGGAGTGGAGCCTGCGGCTTAATTTGACTCAACACGGGAAAACTTACCAGGTCCAGACACAGTGAGGATTGACAGATTGAAGATCTTTCTTGATTCTATGGGTGGTGGTGC
>AY620289
CATATGCTTGTCTCAAAGATTAAGCCATGCATGTCTAAGTATAAGCAACTTTATACTGTGAAACTGCGAACGGCTCATTAAATCAGTTATTATTTATTTGATTGTCAATCACTACATGGATACCTGTAGTAATTCTAGAGCTAATACATGCGTAAAAGCCCGATCCTCGGAAAGGGCTGTATTTATTAGATAAAAAATCAATTCCTCGCAAGAGGGTTTTATTGATGAATCATAGTAACTGTTCGAAGCTCATGGCCTTGTGCTGGAGCTAGTTCATTCAAATTTCTGCCCTATCAGCTTTCGATGGTAGTGTAGTGGACTACCATGGCTTTAACGGGTGACGGAGAATTAGGGTTCGATTCCGGAGAGGGAGCCTGAGAAATGGCTACCACATCCAAGGAAGGCAGCAGGCGCGCAAATTACCCAATCCTGACACAGGGAGGTAGTGACAAAAAATAACAATGCCGGGCTTTTATAAGTCTGGCAATTGGAATGAGTACGATTTAAATCCCTTAACGAGTATCCATTGGAGGGCAAGTCTGGTGCCAGCAGCCGCGGTAATTCCAGCTCCAATAGCGTATATTAAAGTTGCTGCAGTTAAAAAGCTCGTAGTTGGATTTCTGGTGCATAGCGTCTGACCCGGTTGGGTTTATTCTGATCGTGTGTCTGGATTTTGCTTGCATCATCCTTCTGGTGGTTGTTCGTCGTGATGCGTTCACTCGTGTCATGGCGTTCATTCTGCTGCCAGATCTTTTACTTTGAAAAAATTAGAGTGTTTAAGGCAGGCTTATGCCATGAATACATTAGCATGGAATAATACTTTAGGACTTCGGTCTTATTTTATTGGTTTCTAAGGCTGAAGTAATGATTGATAGGGACAGTTGGGGGTGCTCGTATTCCGTGGCCAGAGGTGAAATTCTTGGATTCACGGAAGACGAACTTATGCGAAAGCATTCACCAAGGATGTCTTCTTTAATCAAGAACGAAAGTTGGGGGATCGAAGACGATTAGATACCGTAGTAGTCTCAACTATAAACTATGCCGACTAGGGATGGGCGAGTGTTGTTTTTATTATCGACTTCGTCCGAGCCTTATGAGAAATCAAAGTCTTTGGGTTCCGGGGGGAGTATGGTCGCAAGGCTGAAACTTAAAGGAATTGACGGAAGGGCACACCAGGAGTGGAGCCTGCGGCTTAATTTGACTCAACACGGGAAAACTTACCAGGTCCGGACACAGTGAGGATTGACAGATGGAAGTTCTTTCTTGATTCTATGGGTGGTGGTGC
>AY620290
CATATGCCTTGTCTCAAAGATTAAGCCATGCATGTCTAAGTATAAACACCTTTATACTGTGAAACTGCGTACAGCTCATTATATCAGTCATTATTTATTTGATGGTACCTTACTACATGGATAACCGTGGTAATTCTAGAGCTAATACATGCACTTAAAATCCCGACTTCTGGAAGGGATGTATTTATTAGGTTCAAAACCATTGGGTGTGCCCTCACGGGCTTACTCCTTCTGGTGATTCATAATAACTGTTCGAACCGCATGGCCTTGCGCCGGCGGTAGTTCATTCAAATTTCTGCCCTATCAGCTTTCGATGGTAGTGTAGTGAACTATCATGGCAGCGACGGGTGACGGAGAATTAGGGTTCGATTCCGGAGAGGGAGCCTGGGAAACGGCTACCACATCCAAGGAAGGCAGCAGGCGCGCAAATTACCCAATCCTGACACAGGGAGGTAGTGACAAAAAATAACAATACTGGGCCGTTTCGGTTCGGTAATTGGAATGAGTACAATTTAAATCCCTTAACGAGTATCAATTGGAGGGCAAGTCTGGTGCCAGCAGCCGCGGTAATTCCAGCTCCAATAGCGTATATTAACATTGCTGCAGTTAAAAAGCTCGTAGTTGGATTTCTGGCTTCGCGCCCCTGACCCGTCCGAGTTATCGGGCTGTGTGTCGGTGTTGGTGCATGCCATCTTTTCCGGATGACCGCTCTTGCTGTCTCTTCACTGAGTCTGGCTCGAGTCTTTTGGGAACCGGATCTTTTACTTTGAAAAAATTAGAGTGTTTAAAGCAGGCATTTTCGCCTTTTGAATACATTAGCATGGAATAATAAACTAGGACTTCGGTTCTACGTTTATTGGTTTTAAGAACCGAAGTAATGATTGATAGGGACGGAGTTGGGGGTGCTCGTATTGAGTGGCCAGAGGTGAAATTCTTGGATTCACTCAAGACGAACTTATGCGAAGGCATTCACCAAGGACGTTTTCTTTAATCAAGAACGAAAGTTGGGGGATCGAAGATGATCAGATACCGTCGTAGTCTCAACCTTAAACTTTACCGATTCGGGATTGGTGGCCGTTGATTTATCGACTCCATCAGCACCGTATGGGAAACCAAAATCTTTGGGTTCCGGGGGGAGTATGGTCGCAAGGCTGAAACTTAAAGGAATTGACGGAAGGGCACCACCAGGAGTGGAGCCTGCGGCTTAATTTGACTCAACACGGGGAAACTTACCAGGTCCGGACATAGTGAGGATTGACAGATTGAAGATCTTTCTTGATTCTATGGGTGGTGGTGC
>AY748806_Agitata_tremulans
CTAAGTATAAACATCTTTATACAGTGAAACTGCGTACGGCTCATTAAATCAGTAATTATTTATTTGATGGTACCTTACTACATGGATAACCGTAGTAATTCTAGAGCTAATACATGCGTAAAGTCCTGACTTTCGGGGAGGGATGTATTTATTAGATACAAAATCAATCCGGGCAACCGGTTCATTGGTGATTCATAGTAACTGTTCGAAGCGCATGGCCTTGTGCTGGCGCTAGTTCATTCAAATTTCTGCCCTATCAGCTTTCGATGGTAGTGTAGTGGACTACCATGGCAGTGACGGGTGACGGAGAATTAGGGTTCGATTCCGGAGAGGGAGCCTGAGAAATGGCTACCACATCCATGGAAGGCAGCAGGCGCGCAAATTACCCAATCCTGACACAGGGAGGTAGTGACAAAAAATAACAATACTGGGCCTTTCTAGGTCTGGTAATTGGAATGAGTACAATTTAAATCCCTTAACGAGGATCCATTGGAGGGCAAGTCTGGTGCCAGCAGCCGCGGTAATTCCAGCTCCAATAGCGTATATTAAAGTTGCTGCAGTTAAAAAGCTCGTAGTTGGATTTCTGACAGTGAGGTACTGACCCGCCCAGGTTTACTGGTGTGAGCGTCGGTTGCTTCTTGTCATCCTTTCTAGGGAACATTGTTGGTTCTTCACTGAGCTGGCAATGCGATCTAGATCTTTTACTTTGAAAAAATTAGAGTGTTTAAGGCAGGCTTGTGCTGTGAATACATTAGCATGGAATAATAATTTAGGACTTCGGTTCTATTTTGTTGGTTTCTAGAGCTGAAGTAATGATTGATAGGGACAGTTGGGGGTGCTCGTATTCAGTGGCCAGAGGTGAAATTCTTGGATTCCCTGAAGACGAACTTATGCGAAAGCATTCACCAAGGATGTCTTCTTTAATCAAGAACGAAAGTTGGGGGATCGAAGACGATTAGATACCGTCGTAGTCTCAACTATAAACTATGCCGACTAGGGATGAGTGGACGTTGTTTTATCGACTTCATTCGCACCTTATGAGAAATCAAAGTCTTTGGGTTCCGGGGGGAGTATGGTCGCAAGGCTGAAACTTAAAGGAATTGACGGAAGGGCACACCAGGAGTGGAGCCTGCGGCTTAATTTGACTCAACACGGGAAAACTTACCAGGTCCGGACACAGTGAGGATTGACAGATTGAAGATCTCTCTTGATTCTGTGGGTGGTGGTGCATGGCCGTTCTTAGTTGGTGGAGTGATTTGTCTGGTTAATTCCGTTAACGAACGAGACCTCGACCTGCTAAATAGTTGGGCATATTCTCGGATATGTGATTTTCTAACTTCTTAGAGGGACTATTGGCGTGTAGCCAATGGAAGTTCGAGGCAATAACAGGTCTGTGATGCCCTTAGATGTTCTGGGCCGCACGCGCGCTACACTGACAAGTGCATCGAGCTCTTTACCTTATCCGTCAGGATGGGGGAATCTTGGGAACGCTGGTCGTGCTGGGGATAGATGATTGTAATTATTCATCTTCAACGAGGAATTCCTAGTAAACGCAAGTCATCAGCTTGCATTGATTACGTCCCTGCCCTTTGTACACACCGCCCGTCGCTGCTACCGATTGAATGAATTAGTGAGCTGTGCGGATTGTTATGCAGTGGGGCAACTCATTGTGTAGCGAGAAGTGCATCAAACTTGCTCATTTAGAGGAAGCAAAAGT
>AY905499
ACCTGGTTGATCCTGCCAGTAGTCATATGCTTGTCTCAAAGATTAAGCCATGCATGTCTAAGTATAAACATCTTTATACCGTGAAACTGCGTACAGCTCATTATATCAGTTATTATTTATTTGATGGTACCTTACTACATGGATACCCGTAGTAATTCTAGAGCTAATACATGCGTCAAGTCCCGACTTTTTGGAAGGGATGTATTTATTAGATAAAAAACCAATGCAGGCAACTGCTCACGTTGGTGATTCATAGTAACTTTTACGGATCGCACGGCTTCACGCTGGCGACAGTTCATTCAAATTTCTGCCCTATCAGCTTTCGACGGTACTGTAGTGGACTACCGTGGCATTAACGGGTGACGGAGAATTAGGGTTCGATTCCGGAGAGGGAGCCTGAGAAACGGCTACCACATCCAAGGAAGGCAGCAGGCGCGCAAATTACCCAATCCTGACACAGGGAGGTAGTGACAAAAAATAACAATACCGGGCCTTTTTAGGTCTGGTAATTGGAATGAGTACAATTTAAATCCCTTAACGAGTATCCATTGGAGGGCAAGTCTGGTGCCAGCAGCCGCGGTAATTCCAGCTCCAATAGCGTATATTAAAGTTGCTGCAGTTAAAAAGCTCGTAGTTGGATTTCTGGACACGATTCGTCTCTGGCCGGCCGTGGTTTCACGTGTCTAGTGCTGGAGGCTCTGTCCATCCTTCCAATGGCTTGTGCGTCGCTCTTCATTGAGTGTTTGCGTTGCAGGTCTTGGATCTTTTACTTTGAAAAAATTAGAGTGTTTCAAGCAGGCTACCTTTGCTATGAATACATTAGCATGGAATAATAATTTAGGACTTCGGTTCTATTTTGTTGGTTTCTAGGACTGAAGTAATGATTGATAGGGACAGTTGGGGGTGCTAGTATTCAGCGGCCAGAGGTGAAATTCTTGGATTCGCTGAAGACTAACTTATGCGAAAGCATTCACCAAGGATGTCTTCTTTAATCAAGAACGAAAGTTGGGGGATCGAAGACGATTAGATACCGTCGTAGTCTCAACCATAAACTATGCCGACTAGGGATGAGTGAACGTTGCATTGTTTCGACTTCATTCGCACCTTATGAGAAATCAAAGTCTTTGGGTTCCGGGGGGAGTATGGTCGCAAGGCTGAAACTTAAAGGAATTGACGGAAGGGCACCACCAGGAGTGGAGCCTGCGGCTTAATTTGACTCAACACGGGAAAACTTACCAGGTCCAGACACAGTAAGGATTGACAGATTGAAGATCTTTCTTGATTCTGTGGGTGGTGGTGCATGGCCGTTCTTAGTTGGTGGAGTGATTTGTCTGGTTAATTCCGTTAACGAACGAGACCTCGACCTGCTAAATAGTTCGACAAAGGTTCGCCCTTTGGTTTTTCGTGACTTCTTAGAGGGACTATCGGCGTTTTAGCCGACGGAAGTTCGAGGCAATAACAGGTCTGTGATGCCCTTAGATGTTCTGGGCCGCACGCGCGCTACACTGATGCATGCATCGAGTCTACAACCTTGACTGAGAGGTCTGGGTAATCTTCGCAACATGCATCGTGCTGGGGATAGATGATTGTAATTATTCATCTTCAACGAGGAATTCCTAGTAAACGCAAGTCATCAACTTGCATTGATTACGTCCCTGCCCTTTGTACACACCGCCCGTCGCTACTACCGATTGAATGGATTAGTGAGCTTCAGGGATTGCGGCATCTGTGGTTCGCCACTCTTGCTGCGAGAACTGAAACAAACTTGCTCATTTAGAGGAAGTAAAAGTCGTAACAAGGTTTCCGTAGGTGAACCTGCAGAAG
>AY962866_Allapsa
TAAACATCTTTATACAGTGAAACTGCGTACAGCTCATTATATCAGTAATAATTTATTTGATGGTACTTTACTACATGGATACCCGTAGTAATTCTAGAGCTAATACATGCGTCAAGAGCAGGCCTCGCGGTCTGTTTGTGCTTATTAGATAAAAAATCAATGCAGGTTTTACCTGGTTCATTGGTGAATCATAGTAACTGTTCGAATCGAATGGCTTTATGCTGTCGATAGTTCATTCAAATTTCTGCCCTATCAGCTTTCGACGGTAGTGTAGTGGACTACCGTGGCGTTAACGGGTGACGGAGAATTAGGGTTCGATTCCGGAGAGGGAGCCTGAGAAACGGCTACCACATCCAAGGAAGGCAGCAGGCGCGCAAATTACCCAATCCTGACACAGGGAGGTAGTGACAAAAAATAACAATACCGGGCCTTTTCAGGTCTGGTAATTGGAATGAGTACAATTTAAATCCCTTAACGAGTATCAATTGGAGGGCAAGTCTGGTGCCAGCAGCCGCGGTAATTCCAGCTCCAATAGCGTATATTAAAGTTGCTGCAGTTAAAAAGCTCGTAGTTGGATTTCTGGCGTAGCGTGATTGGCCCGCCACGGTTACGTGTGTGAGTGCCGGTTTGCGCATGCCATCCTTCTAGTTGACGCTTCGACTCTTCATTGAGCCCGGAGCGCTCGTCTAGATCGTTTACTTTGAAAAAATTAGAGTGTTTAAAGCAGGCTTTTGCTATGAATACATTAGCATGGAATAATAATTTAGGACTTCGGTTCTATTTTGTTGGTTTCTAGTACTGAAGTAATGATTGATAGGGATAGTTGGGGGTGCTAGTATTCAGTGGCCAGAGGTGAAATTCTCGGATTCACTGAAGACTAACTTATGCGAAAGCATTCACCAAGGATGTCTTCTTTAATCAAGAACGAAAGTTGGGGGATCGAAGACGATCAGATACCGTCGTAGTCTCAACTATAAACTATGCCGACTAGGGATGGGTGGAAGTTGCATTTTCGACTTCATCCGCACCTTGTGAGAAATCAAAGTCTTTGGGTTCCGGGGGGAGTATGGTCGCAAGGCTGAAACTTAAAGGAATTGACGGAAGGGCACCACCAGGAGTGGAGCATGCGGCTTAATTTGACTCAACACGGGGAAAACTTACCAGGTCCAGACATAGTGAGGATTGACAGATTGAAGATCTTTCTTGATTCTATGGGTGGTGGTGCATGGCCGTTCTTAGTTGGTGGAGTGATTTGTCTTGTTAATTCAGTTAACGAACGAGACCTCGCCCTGCTAAATAGTTCGGCGAACACTTCGGTGTTTGTATACCGTGACTTCTTAGAGGGACTATCGGTGTGTAGCCGATGGAAGTTCGAGGCAATAACAGGTCTGTGATGCCCTTAGATGTTCTGGGCCGCACGCGCGCTACACTGATGCATTCATCGCGTTTACAACCTTAGCTGGAAGGCTTGGGTAATCGTTTGAACATGCATCGTGCTGGGGATAGATTATTGTAATTATTGATCTTCAACGAGGAATTCCTAGGAAACGCGCGTCATCAACGCGCA
>Clade-Y_sp._5
ANTTCTAGAGCTAATACATGCGTAAAATCCCAACTCTTCGGGGAAGGGATGTATTTATTAGATACAAAACCAATCGGGGCAACCCGTCTTTTGGTGACTCATAGTAACTGATCGAATCGCACGGCTTCAGGCTGGCGATAGTTCATTCAAATTTCTGCCCTATCAGCTTTCGACGGTAGTGTAGTGGACTACCGTGGCATTAACGGGTGACGGAGAATTAGGGTTCGGTTCCGGAGAGGGAGCTTGAGAAACGGCTACCACATCCAAGGAAGGCAGCAGGCGCGCAAATTACCCAATCCTGACACAGGGAGGTAGTGACAAGAAATAACAATACCGGGCCTTTCAGGTCTGGTAATTGGAATGAGTACAATTTAAATCCCTTAACGAGGATCCATTGGAGGGCAAGTCTGGTGCCAGCAGCCGCGGTAATTCCAGCTCCAATAGCGTATATTAAAGTTGCTGCAGTTAAAAAGCTCGTAGTTGGATTTCTGGCACAATGTGCCTGGCCCGCGCCGTTAGGTTGTGAGTGCCGGGTTGCGTCTGCCATCCTTCTAGACAGCGCCTCTACCCCTCACGGGGCCGGAGGTTGCCATCTAGATCTTTTACTTTGAAAAAATTAGAGTGTTTCAAGCAGGCGTATTGCTATGAATACATTAGCATGGAATAATCAACTAGGACTTCGGTTCTATTTTGTTGGTTTCTAGGACTGAAGTAATGATTGATAGGGTTAGTTGGGGGTGCTAGTATTCAGCGGCCAGGGGTGAAATTCTCGGATTCGCTGAAGACTAACTAATGCGAAAGCATTCGCCAAGGATAACCCCTTTAATCAAGAACGAAAGTTGGGGGATCGAAGACGATCAGATACCGTCGTAGTCTCAACCATAAACTATGCCGACTAGGGATGAGTGAACGTTGCATTTTCGACTTCATTCGTACCTTATGAGAAATCAAAGTCCTTGGGTTCCGGGGGGAGTATGGCCGCAAGGCTGAAACTTAAAGGAATTGACGGAAGGGCACCACCAGGAGTGGAGCCTGCGGCTTAATTTGACTCAACACGGGGAAACTTACCAGGTCCAGACACAGTGAGGATTGACAGATTGAAGATCTTTCTTAATTCTGTGGGTGGTGGTGCATGGCTGTTCTTAGTTGGTGGAGTGATTTGTCTGGTTAATTCCGTTAACGAACGAGACCTCGACCTGCTAACTAGTCCAGTAGACCATCTGGTCTTACTGATTGACTTCTTAGAGGGACTATCGGTGTGTAGCCGATGGAGGTTCGAGGCAATAACAGGTCTGTGATGCCCTTAGATGTTCTGGGCCGCACGCGCGCTACACTGATGCGTTCATCGAGCTTCTTCCTAGACCGAGAGGTCCGGGGAATCTTTTCAACACGCATCGTGCTGGGGATAGATTATTGTAATTATTAATCTTCAACGAGGAATTCATAGNAAACGCGAGTCATCAGCTCGCATTGATTACGTCCCTGCCCTTGACACCCCNCCG
>DQ211594_Allapsa_sp.
GAAACTGCGTACAGCTCATTATATCAGTAATTATTTCTTTGATGGTACCTTACTACATGGATACCCGTAGTAATTCTAGAGCTAATACATGCGTATGGTCCCGACCGCAAGGAAGGGATGTATTTATTAGATAAAAATCAATGCAGGTGGGCAACTACCTGGTTCGTTGGTGATTCATAGTAACTGTTCGAATCGAATGGCGCAAGCTGTCGATAGTTCATTCAAATTTCTGCCCTATCAGCTTTCGACGGTAGTGTAGTGGACTACCGTGGCGTTAACGGGTGACGGAGAATTAGGGTTCGATTCCGGAGAGGGAGCCTGAGAAACGGCTACCACATCCAAGGAAGGCAGCAGGCGCGCAAATTACCCAATCCTGACACAGGGAGGTAGTGACAAAAAATAACAATACCGGGCCTTTTACGGTCTGGTAATTGGAATGAGTACAATTTAAATCCCTTAACGAGTATCCATTGGAGGGCAAGTCTGGTGCCAGCAGCCGCGGTAATTCCAGCTCCAATAGCGTATATTAAAGTTGCTGCAGTTAAAAAGCTCGTAGTTGGATTTCTGGCATGGTGTGATTGGCCCGCCGCGGTTTCGCGTGTGAGTGCCGGCTCGCGCCTGCCATCCTTCTAGTGCTGGCGTGTGCTATTCATTTAGTGTGCGTCGTGTGCTAGATCGTTTACTTTGAAAAAATTAGAGTGTTTAAAGCAGGCAGTTGCTATGAATACATTAGCATGGAATAATAATATAGGACGTTCGGTTCTATTTTGTTGGTATTGCGGACTGAAGTAATGATTGATAGGGATAGTTGGGGGTGCTAGTATTCAGTGGCCAGAGGTGAAATTCTCGGATTCACTGAAGACTAACTTATGCGAAAGCATTCACCAAGGAAATCTTCTTTAATCAAGAACGAAAGTTGGGGGATCGAAGACGATCAGATACCGTCGTAGTCTCAACTATAAACGTTGCCGACTAGGGATGGGTGGAAGTTGCACATTCGACTTCATCCGCACCTTGTGAGAAATCAAAGTGTTTGGGTTCCGGGGGGAGTATGGTCGCAAGGCTGAAACTTAAAGGAATTGACGGAAGGGCACCACCAGGAGTGGAGCATGCGGCTTAATTTGACTCAACACGGGAAAACTTACCAGGTCCAGACATAGTGAGGATTGACAGATTGAAGATCTTTCTTGATTCTATGGGTGGTGGTGCATGGCCGTTCTTAGTTGGTGGAGTGATTTGTCTTGTTAATTCAGTTAACGAACGAGACCTCGCCCTGCTAAATAGTTCGGCGAACGCTTCGGCGTTCGTTTCGCGACTTCTTAGAGGGACTATCGGTGTGTAGCCGATGGAAGTTCGAGGCAATAACAGGTCTGTGATGCCCTTAGATGTTCTGGGCCGCACGCGCGCTACACTGATGCAGTCAGAGAGCAACTCACCTGGACCGGAAGGTTTGGGTAATCTTGTAACCTGCATCGTGCTGGGGATAGATTATTGTAATTATTGATCTTCAACGAGGAATTCCTAGTAAACGCGCGTCATCAACGCGCATTGATTACGTCCCTGCCCTTTGTACACACCGCCCGTCGCTACTACCGATTGAATGGATTAGTGAGCTTCACGGATCGCGCCGTGCAGGGGCAACCCCGCGCGATGAGAGAAGTGAATCAAACTTGCTCATTTAGAGGAAGTAAAAGTCGTAACAAGGTCTCCGTAGGTG
>DQ211596
CATATGCTTGTCTCAAAGATTAAGCCATGCATGTCTAAGTATAAACATCTTTATACAGTGAAACTGCGTACAGCTCATTATATCAGTTATTATTTATTTGATGGTACCTTACTACATGGATACCCGTAGTAATTCTAGAGCTAATACATGCGTCAAGTCCCGACTTTTTGGAAGGGATGTATTTATTAGATAAAAAACCAATGCAGGCAACTGCTCTCTTGGTGATTCATAGTAACTTTTCGGATCGCACGGCTTCACGTCGGCGACAGTTCATTCAAATTTCTGCCCTATCAGCTTTCGACGGTACTGTAGTGGACTACCGTGGCATTAACGGGTGACGGAGAATTAGGGTTCGATTCCGGAGAGGGAGCCTGAGAAACGGCTACCACATCCAAGGAAGGCAGCAGGCGCGCAAATTACCCAATCCTGACACAGGGAGGTAGTGACAAAAAATAACAATACCGGGCCTTTTTAGGTCTGGTAATTGGAATGAGTACAATTTAAATCCCTTAACGAGTATCCATTGGAGGGCAAGTCTGGTGCCAGCAGCCGCGGTAATTCCAGCTCCAATAGCGTATATTAAAGTTGCTGCAGTTAAAAAGCTCGTAGTTGGATTTCTGGCTTGAAACATTTGGCCGGCCACGGTTTCGTGTGTTAGTGCTTTGTGTTCTGGCCATCCTTCCAATCGCAATTGGCTATTCTTCATTGATTGGTCAGTTGTATTGGATCTTTTACTTTGAAAAAATTAGAGTGTTTCAAGCAGGCTTTATGCTATGAATACATTAGCATGGAATAATAATTTAGGACTTCGGTTCTATTTTGTTGGTTTCTAGGACTGAAGTAATGATTGATAGGGATAGTTGGGGGTGCTAGTATTCAGCGGCCAGAGGTGAAATTCTCGGATTCGCTGAAGACTAACTTATGCGAAAGCATTCACCAAGGATGTCTTCTTTAATCAAGAACGAAAGTTGGGGGATCGAAGACGATCAGATACCGTCGTAGTCTCAACCATAAACTATGCCGACTAGGGATGAGTGAACGTTGCATTTTCGACTTCATTCGCACCTTATGAGAAATCAAAGTCTTTGGGTTCCGGGGGGAGTATGGTCGCAAGGCTGAAACTTAAAGGAATTGACGGAAGGGCACCACCAGGAGTGGAGCCTGCGGCTTAATTTGACTCAACACGGGAAAACTTACCAGGTCCAGACACAGTAAGGATTGACAGATTGAAGATCTTTCTTGATTCTGTGGGTGGTGGTGCATGGCCGTTCTTAGTTGGTGGAGTGATTTGTCTGGTTAATTCCGTTAACGAACGAGACCTCGACCTGCTAAATAGTTCGACCAAGGATTCGTCCTTGGGTACGTGACTTCTTAGAGGGACTATCGGTGTGTAGCCGACGGAAGTTCGAGGCAATAACAGGTCTGTGATGCCCTTAGATGTTCTGGGCCGCACGCGCGCTACACTGATGCATGCATCAAGTTTACAACCTTCACTGATAAGTGTGGGTAATCTTTGCAACATGCATCGTGCTGGGGATAGATGATTGTAATTATTCATCTTCAACGAGGAATTCCTAGTAAACGCAAGTCATCAACTTGCATTGATTACGTCCCTGCCCTTTGTACACACCGCCCGTCGCTACTACCGATTGAATGGATTAGTGAGCTTCACGGATTGCTGCGCTTGTGGTTCGCCACTTGCGTAATGAGAAGTGAATCAAACTTGCTCATTTAGAGGAAGTAAAAGTCGTAACAAGGTT
>Dujardina_sp.
TTATATCAGTTATTATTTATTTGATGGTACCTTACTACATGGCATACNCGTAGTAATTCTAGAGCTAATACATGCGTAAAATCTCGACTCCTCGCGGGAAGAGATGTATTTATTAGATAAAAAACCAATGACAGCTCTGCTGTCCCCCTTTGGTGATTCATAGTAACTGTTCGAATCGCATGGCTTTATGCTGGCGATAGTTCATTCAAATTTCTGCCCTATCAGCTTTCGACGGTAGTGTAGTGGACTACCGTGGCATTCACGGGTGACGGAGAATTAGGGTTCGATTCCGGAGAGGGAGCCTGAGAAACGGCTACCACATCCAAGGAAGGCAGCAGGCGCGCAAATTACCCAATCCTGACACAGGGAGGTAGTGACAAAAAATAACAATACCGGGCCTTTTCAGGTCTGGTAATTGGAATGAGTACAATTTAAATCCCTTAACGAGGATCCATTGGAGGGCAAGTCTGGTGCCAGCAGCCGCGGTAATTCCAGCTCCAATAGCGTATATTAAAGTTGCTGCAGTTAAAAAGCTCGTAGTTGGATTTCTGGTTTCGTCTGTTTAGCCCGCCACGGTTTCGTGTGTGAGTGCTTGTACAGTCGAGCCATCCTTCTAGCTCTGCCTCTTGCTCTTCATTGAGTGGAGGGTGTAGGGTTAGATCTTTTACTTTGAAAAAATTAGAGTGTTTCAGCAGGCATTAAGCTATGAATACATTAGCATGGAATAATAATGTAGGACTTCNGTTCTATTTTGNTGGTTTCTAGTACTGAAGTAATGATTGATAGGGATAGTTGGGGGTGCTAGTATTCAGTGGCCAGAGGTGAAATTCTCGGATTCCCTGAAGACTAACTTATGCGAAAGCATTCACCAAGGATGTCTTCTTTAATCAAGAACGAAAGTTGGGGGATCGAAGACGATCAGATACCGTCGTAGTCTCAACCCTAAACGTTGCCGACTAGGGATGAGTGGGAGTTGCATTTTCGACTCCATTCGCACCTTATGAGAAATCAAAGTCTTTGGGTTCCGGGGGGAGTATGGTCGCAAGGCCGAAACTTAAAGGAATTGACGGAAGGGCACCACCAGGAGTGGAGCCTGCGGCTTAATTTGACTCAACACGGGAAAACTTACCAGGTCCAGACACAGTGAGGATTGACAGATTGAAGATCTTTCTTGATTCTGTGGGTGGTGGTGCATGGCCGTTCTTAGTTGGTGGAGTGATTTGTCTGGTTAATTCCGTTAACGAACGAGACCTCGACCTGCTAAATAGTTCGACTCAGTCTTCGGAGTGAGTACGTGACTTCTTAGAGGGACTATCGGTGTGTAGCCGACGGAAGTTCGAGGCAATAACAGGTCTGTGATGCCCTTAGATGTTCTGGGCCGCACGCGCGCTACACTGATGCATGCTGTAAGCATACAACCTGAGTTGAGAGACTCGGGGAATCTGATCAAGTGCATCGTGCTGGGGGTAGATTATTGTAATTATTAATCTTCAACGAGGAATTCNTAGTAAACGCAAGTCATCAGCTTGCATTGATTACGTCCCTGCCCTTGACACCCCGCCCNCGNTNCC
>EF023110_Group_Te_sp.
TACTGGTTGATCCTGCCAGTAGTCATATGCTTGTCTCAAAGATTAAGCCATGCATGTTTAAGTATAAACATCTTTATACAGTGAAACTGCGTACAGCTCATTATATCAGTTATGATTTATTTGATGGTACCTTACTACATGGATACCCGTAGTAATTCTAGAGCTAATACATGCGTACAATCCCGACTACTCGCTGGAAGGGATGTCTTTATTAGATTCAAACCCAATGCAGTAGCAATACTGGTTCTCATTGGTGACTCATAGTAACGTGTCGAATCGCATGGCCTTGTGCTGGCGATAGTTCATTCAAATTTCTGCCCTATCAGCTTTCGATGGTAGTGTAGTGGACTACCATGGCTTTAACGGGTGACGGAGAATTAGGGTTCGATTCCGGAGAGGGAGCCTGAGAAACGGCTACCACATCCAAGGAAGGCAGCAGGCGCGCAAATTACCCAATCCTGACACAGGGAGGTAGTGACAAAAAATAACAACACCGGGCCTTTACAGGTCTGGTGATTGGAATGAGTACAATTTAAATCCCTTAACGAGGATCCATTGGAGGGCAAGTCTGGTGCCAGCAGCCGCGGTAATTCCAGCTCCAATAGCGTATATTAAAGTTGCTGCAGTTAAAAAGCTCGTAGTTGGATTTCTGACGAAACTGCTAGCTGGCCCGCCACGTCAGTGGTGTGTGCCGGCTTGGCGTTTGTCATCCGTTCGATGATATGCGCGCTGCTCTTCACTGGGTTGGCGCTGCATGTTTTCGATCTTTTACTTTGAAAAAATTAGAGTGTTTCAAGCAGGCATGTTTGCTATGAATACATTAGCATGGAATAATAATCTAGGACTTTCGGTTCTATTTTGTTGGTGTTCTGGAGCTGAAGTAATGATTGATAGGGATAGTTGGGGGTGCTAGTATTCAATGGCCAGAGGTGAAATTCTCGGATTCCTTGAAGACTAACTTATGCGAAAGCATTCACCAAGGATGTCTTCTTTAATCAAGAACGAAAGTTGGGGGATCGAAGACGATCAGATACCGTCGTAGTCTCAACTATAAATTCTACCGACTAGAGATCAGTGGATGTTGTCTTTTTTGTAACGACTCCATTGGCATCTAGACGAGAAATCAAAGTCTTTGGGTTCCGGGGGGAGTATGGTCGCAAGGCTGAAACTTAAAGGAATTGACGGAAGGGCACCACCAGGAGTGGAGCCTGCGGCTTAATTTGACTCAACACGGGAAAACTTACCAGGTCCAGACATAGTGAGGATTGACAGATTGAAGATCTTTCTTGATTCTATGGGTGGTGGTGCATGGCCGTTCTTAGTTGGTGGAGTGATTTGTCTGGTTAATTCCGTTAACGAACGAGACCTCGACCTGCTAACTAGTGCACAGCAGCTTTCGAGCTGCTGTCGTTACGCACTTCTTAGAGGGACTATCGGTGTGTAGCCGATGGAAGTTCGAGGCAATAACAGGTCTGTGATGCCCTTAGATGTTCTGGGCCGCACGCGCGCTACACTGACGGGTTCATCGAGCTAAGCATTTGTTACCTTGACTGACAGGTCTGGGGAATCTTTGGAATGCCCGTCGTGCTGGGGATAGACCCTTGGAATTATGGATCTTGAACGAGGAATTCCTAGTAAACGCAAGTCATCAGCTTGCATTGATTACGTCCCTGCCCTTTGTACACACCGCCCGTCGCTACTACCGATTGAATGGATTAGTGAGCTCCAGGGATTGTGGCCTCGTTGTGGCAACACAATGCTGTGTCGTGAGAACTGGATCAAACTTGCTCATTTAGAGGAAGTAAAAGTCGTAACAAGGTCTCCGTAGGTGAACCTGCA
>EF023220_Group_Te_sp.
CTGGTTGATCCTGCCAGTAGTCATATGCTTGTCTCAAAGATTAAGCCATGCATGTTTAAGTATAAACATCTTTATACAGTGAAACTGCGTACAGCTCATTATATCAGTTATGATTTATTTGATGGTACCTTACTACATGGATACCCGTAGTAATTCTAGAGCGAATACATGCGTACAATCCCGACTACTCGCTGGAAGGGATGTCTTTATTAGATTCAAACCCAATGCAGTAGCAATACTGGTTCTCATTGGTGACTCATAGTAACGTGTCGAATCGCATGGCCTTGTGCTGGCGATAGTTCATTCAAATTTCTGCCCTATCAGCTTTCGATGGTAGTGTAGTGGACTACCATGGCTTTAACGGGTGACGGAGAATTAGGGTTCGATTCCGGAGAGGGAGCCTGAGAAACGGCTACCACATCCAAGGAAGGCAGCAGGCGCGCAAATTACCCAATCCTGACACAGGGAGGTAGTGACAAAAAATAACAACACCGGGCCTTTACAGGTCTGGTGATTGGAATGAGTACAATTTAAATCCCTTAACGAGGATCCATTGGAGGGCAAGTCTGGTGCCAGCAGCCGCGGTAATTCCAGCTCCAATAGCGTATATTAAAGTTGCTGCAGTTAAAAAGCTCGTAGTTGGATTTCTGACGAAACTGCTAGCTGGCCCGCCACGTCAGTGGTGTGTGCCGGCTTGGCGTTTGTCATCCGTTCGATGATATGCGCGCTGCTCTTCACTGGGTTGGCGCTGCATGTTTTCGATCTTTTACTTTGAAAAAATTAGAGTGTTTCAAGCAGGCATGTTTGCTATGAATACATTAGCATGGAATAATAATCTAGGACTTTCGGTTCTATTTTGTTGGTGTTCTGGAGCTGAAGTAATGATTGATAGGGATAGTTGGGGGTGCTAGTATTCAATGGCCAGAGGTGAAATTCTCGGATTCCTTGAAGACTAACTTATGCGAAAGCATTCACCAAGGATGTCTTCTTTAATCAAGAACGAAAGTTGGGGGATCGAAGACGATCAGATACCGTCGTAGTCTCAACTATAAATTCTACCGACTAGAGATCAGTGGATGTTGTCTTTTTTGTAACGACTCCATTGGCATCTAGACGAGAAATCAAAGTCTTTGGGTTCCGGGGGGAGTATGGTCGCAAGGCTGAAACTTAAAGGAATTGACGGAAGGGCACCACCAGGAGTGGAGCCTGCGGCTTAATTTGACTCAACACGGGAAAACTTACCAGGTCCAGACATAGTGAGGATTGACAGATTGAAGATCTTTCTTGATTCTATGGGTGGTGGTGCATGGCCGTTCTTAGTTGGTGGAGTGATTTGTCTGGTTAATTCCGTTAACGAACGAGACCTCGACCTGCTAACTAGTGCACAGCAGCTTTCGAGCTGCTGTCGTTACGCACTTCTTAGAGGGACTATCGGTGTGTAGCCGATGGAAGTTCGAGGCAATAACAGGTCTGTGATGCCCTTAGATGTTCTGGGCCGCACGCGCGCTACACTGACGGGTTCATCGAGCTAAGCATTTGTTACCTTGACTGACAGGTCTGGGGAATCTTTGGAATGCCCGTCGTGCTGGGGATAGACCCTTGGAATTATGGATCTTGAACGAGGAATTCCTAGTAAACGCAAGTCATCAGCTTGCATTGATTACGTCCCTGCCCTTTGTACACACCGCCCGTCGCTACTACCGATTGAATGGATTAGTGAGCTCCAGGGATTGTGGCCTCGTTGTGGCAACACAATGCTGTGTCGTGAGAACTGGATCAAACTTGCTCATTTAGAGGAAGTAAAAGTCGTAACAAGGTCTCCGTAGGTGAACCTGCA
>EF023397
CTGGTTGATCCTGCCAGTAGTCATATGCTTGTCTCAAAGATTAAGCCATGCATGTTTAAGTATAAACATCTTTATACAGTGAAACTGCGTACAGCTCATTATATCAGTTATGATTTATTTGATGGTACCTTACTACATGGATACCCGTAGTAATTCTAGAGCTAATACATGCGTACAATCCCGACTACTCGCTGGAAGGGATGTCTTTATTAGATTCAAACCCAATGCAGTAGCAATACTGGTTCTCATTGGTGACTCATAGTAACGTGTCGAATCGCATGGCCTTGTGCTGGCGATAGTTCATTCAAATTTCTGCCCTATCAGCTTTCGATGGTAGTGTAGTGGACTACCATGGCTTTAACGGGTGACGGAGAATTAGGGTTCGATTCCGGAGAGGGAGCCTGAGAAACGGCTACCACATCCAAGGAAGGCAGCAGGCGCGCAAATTACCCAATCCTGACACAGGGAGGTAGTGACAAAAAATAACAACACCGGGCCTTTACAGGTCTGGTGATTGGAATGAGTACAATTTAAATCCCTTAACGAGGATCCATTGGAGGGCAAGTCTGGTGCCAGCAGCCGCGGTAATTCCAGCTCCAATAGCGTATATTAAAGTTGCTGCAGTTAAAAAGCTCGTAGTTGGATTTCTGACGAAACTGCTAGCTGGCCCGCCACGTCAGTGGTGTGTGCCGGCTTGGCGTTTGTCATCCGTTCGATGATATGCGCGCTGCTCTTCACTGGGTTGGCGCTGCATGTTTTCGATCTTTTACTTTGAAAAAATTAGAGTGTTTCAAGCAGGCATGTTTGCTATGAATACATTAGCATGGAATAATAATCTAGGACTTTCGGTTCTATTTTGTTGGTGTTCTGGAGCTGAAGTAATGATTGATAGGGATAGTTGGGGGTGCTAGTATTCAATGGCCAGAGGTGAAATTCTCGGATTCCTTGAAGACTAACTTATGCGAAAGCATTCACCAAGGATGTCTTCTTTAATCAAGAACGAAAGTTGGGGGATCGAAGACGATCAGATACCGTCGTAGTCTCAACTATAAATTCTACCGACTAGAGATCAGTGGATGTTGTCTTTTTTGTAACGACTCCATTGGCATCTAGACGAGAAATCAAAGTCTTTGGGTTCCGGGGGGAGTATGGTCGCAAGGCTGAAACTTAAAGGAATTGACGGAAGGGCACCACCAGGAGTGGAGCCTGCGGCTTAATTTGACTCAACACGGGAAAACTTACCAGGTCCAGACATAGTGAGGATTGACAGATTGAAGATCTTTCTTGATTCTATGGGTGGTGGTGCATGGCCGTTCTTAGTTGGTGGAGTGATTTGTCTGGTTAATTCCGTTAACGAACGAGACCTCGACCTGCTAACTAGTGCACAGCAGCTTTCGAGCTGCTGTCGTTACGCACTTCTTAGAGGGACTATCGGTGTGTAGCCGATGGAAGTTCGAGGCAATAACAGGTCTGTGATGCCCTTAGATGTTCTGGGCCGCACGCGCGCTACACTGACGGGTTCATCGAGCTAAGCATTTGTTACCTTGACTGACAGGTATGGGGAATCTTTGGAATGCCCGTCAGTGCTGGGGATAGACCCATTGGAATTATGGATCTTGAACGAGGTATTCATAGTAAACGCAAGTCATCAGCTTGCATTGATTACGTCCCTGCCCTTTGTACACACCGCCCGTCGCTACTACCGATTGAATGGATTAGTGAGCTCCAGGGATTGTGGCCTCGCTTGTGGCAACACAATGCTGTGTCGTGAGAACTGGATCATACTTGCTCATTTAGAGGAAGTAAAAGTCGTAACAAGGTCTCCGTAGCTGAACCTGCA
>EF023411_Clade_U
CTGGTTGATCCTGCCAGTAGTCATATGCTTGTCTCAAAGATTAAGCCATGCATGTTTAAGTATAAACATCTTTATACAGTGAAACTGCGTACAGCTCATTATATCAGTTATGATTTATTTGATGGTACCTTACTACATGGATACCCGTAGTAATTCTAGAGCTAATACATGCGTACAATCCCGACTACTCGCTGGAAGGGATGTCTTTATTAGATTCAAACCCAATGCAGTAGCAATACTGGTTCTCATTGGTGACTCATAGTAACGTGTCGAATCGCATGGCCTTGTGCTGGCGATAGTTCATTCAAATTTCTGCCCTATCAGCTTTCGATGGTAGTGTAGTGGACTACCATGGCTTTAACGGGTGACGGAGAATTAGGGTTCGATTCCGGAGAGGGAGCCTGAGAAACGGCTACCACATCCAAGGAAGGCAGCAGGCGCGCAAATTACCCAATCCTGACACAGGGAGGTAGTGACAAAAAATAACAACACCGGGCCTTTACAGGTCTGGTGATTGGAATGAGTACAATTTAAATCCCTTAACGAGGATCCATTGGAGGGCAAGTCTGGTGCCAGCAGCCGCGGTAATTCCAGCTCCAATAGCGTATATTAAAGTTGCTGCAGTTAAAAAGCTCGTAGTTGGATTTCTGACGAAACTGCTAGCTGGCCCGCCACGTCAGTGGTGTGTGCCGGCTTGGCGTTTGTCATCCGTTCGATGATATGCGCGCTGCTCTTCACTGGGTTGGCGCTGCATGTTTTCGATCTTTTACTTTGAAAAAATTAGAGTGTTTCAAGCAGGCATGTTTGCTATGAATACATTAGCATGGAATAATAATCTAGGACTTTCGGTTCTATTTTGTTGGTGTTCTGGAGCTGAAGTAATGATTGATAGGGATAGTTGGGGGTGCTAGTATTCAATGGCCAGAGGTGAAATTCTCGGATTCCTTGAAGACTAACTTATGCGAAAGCATTCACCAAGGATGTCTTCTTTAATCAAGAACGAAAGTTGGGGGATCGAAGACGATCAGATACCGTCGTAGTCTCAACTATAAATTCTACCGACTAGAGATCAGTGGATGTTGTCTTTTTTGTAACGACTCCATTGGCATCTAGACGAGAAATCAAAGTCTTTGGGTTCCGGGGGGAGTATGGTCGCAAGGCTGAAACTTAAAGGAATTGACGGAAGGGCACCACCAGGAGTGGAGCCTGCGGCTTAATTTGACTCAACACGGGAAAACTTACCAGGTCCAGACATAGTGAGGATTGACAGATTGAAGATCTTTCTTGATTCTATGGGTGGTGGTGCATGGCCGTTCTTAGTTGGTGGAGTGATTTGTCTGGTTAATTCCGTTAACGAACGAGACCTCGACCTGCTAACTAGTGCACAGCAGCTTTCGAGCTGCTGTCGTTACGCACTTCTTAGAGGGACTATCGGTGTGTAGCCGATGGAAGTTCGAGGCAATAACAGGTCTGTGATGCCCTTAGATGTTCTGGGCCGCACGCGCGCTACACTGACGGGTTCATCGAGCTAAGCATTTGTTACCTTGACTGACAGGTCTGGGGAATCTTTGGAATGCCCGTCGTGCTGGGGATAGACCCTTGGAATTATGGATCTTGAACGAGGAATTCCTAGTAAACGCAAGTCATCAGCTTGCATTGATTACGTCCCTGCCCTTTGTACACACCGCCCGTCGCTACTACCGATTGAATGGATTAGTGAGCTCCAGGGATTGTGGCCTCGTTGTGGCAACACAATGCTGTGTCGTGAGAACTGGATCAAACTTGCTCATTTAGAGGAAGTAAAAGTCGTAACAAGGTCTCCGTAGGTGAACCTGCA
>EF023415_Group_Te_sp.
CTGGTTGATCCTGCCAGTAGTCATATGCTTGTCTCAAAGATTAAGTCATGCATGTCTAAGTATAAACATCTTTATACAGTGAAACTGCGTACAGCTCATTATATCAGTTATGATTTATTTGATGGTACCTTACTACATGGATACCCGTAGTAATTCTAGAGCTAATACATGCGTACAATCCCGACTACTCGTTGGAAGGGATGTCTTTATTAGATTCAAACCCAATGCAGTAGCAATACTGGTCTCATTGGTGACTCATAGTAACGTGTCGAATCGCATGGCCTTGTGCTGGCGATAGTTCATTCAAATTTCTGCCCTATCAGCTTTCGATGGTAGTGTAGTGGACTACCATGGCTTTAACGGGTGACGGAGAATTAGGGTTCGATTCCGGAGAGGGAGCCTGAGAAACGGCTACCACATCCAAGGAAGGCAGCAGGCGCGCAAATTACCCAATCCTGACACAGGGAGGTAGTGACAAAAAATAACAACACCGGGCCTTTACAGGTCTGGTGATTGGAATGAGTACAATTTAAATCCCTTAACGAGGATCCATTGGAGGGCAAGTCTGGTGCCAGCAGCCGCGGTAATTCCAGCTCCAATAGCGTATATTAAAGTTGCTGCAGTTAAAAAGCTCGTAGTTGGATTTCTGACGAAACTGCTAGCTGGCCCGTCACGTCAGTGATGAGTGCCGGCTTGGCGTTTGTCATCCGTTCGAATGATATGCGCGCTGCCCTTCACTGGGTTGGTGCCGCATGTTTTCGATCTTTTACTTTGAAAAAATTAGAGTGTTTCAAGCAGGCATGTTTGCTATGAATACATTAGCATGGAATAATAATCTAGGACTTTCGGTTCTATTTTGTTGGTGTTCTGGAGCTGAAGTAATGATTGATAGGGATAGTTGGGGGTGCTAGTATTCAATGGCCAGAGGTGAAATTCTCGGATTCCTTGAAGACTAACTTATGCGAAAGCATTCACCAAGGATGTCTTCTTTAATCAAGAACGAAAGTTGGGGGATCGAAGACGATCAGATACCGTCGTAGTCTCAACTATAAATTCTACCGACTAGAGATCAGTGGATGTTGTCTTTTTGTAACGACTTCATTGGCATCTATACGAGAAATCAAAGTCTTTGGGTTCCGGGGGGAGTATGGTCGCAAGGCTGAAACTTAAAGGAATTGACGGAAGGGCACCACCAGGAGTGGAGCCTGCGGCTTAATTTGACTCAACACGGGAAAACTTACCAGGTCCAGACATAGTGAGGATTGACAGATTGAAGATCTTTCTTGATTCTATGGGTGGTGGTGCATGGCCGTTCTTAGTTGGTGGAGTGATTTGTCTGGTTAATTCCGTTAACGAACGAGACCTCGACCTGCTAACTAGTGCAGCGCAGCATTCGTGCTGCGGTCGTTGCGCACTTCTTAGAGGGACTATCGGTGTGTAGCCGATGGAAGTTCGAGGCAATAACAGGTCTGTGATGCCCTTAGATGTTCTGGGCCGCACGCGCGCTACACTGACGGGTTCATCGAGCTATGCATTTGTTACCTTGACTGACAGGTCTGGGGAATCTTGGAATGCCCGTCGTGCTGGGGATAGACCCTTGGAATTATGGATCTTGAACGAGGAATTCCTAGTAAACGCAAGTCATCAGCTTGCATTGATTACGTCCCTGCCCTTTGTACACACCGCCCGTCGCTACTACCGATTGAATGGATTAGTGAGCTTCAGGGATTGTGGCCTCGTTGTGGCAACACAATGCTGTGTCGCGAGAACTGAATCAAACTTGCTCATTTAGAGGAAGTAAAAGTCGTAACGAGGTCTCCGTAGGTGACCTGCA
>EF023523_Viridiraptoridae
CTGGTTGATCCTGCCAGTAGTCATATGCTTGTCTCAAAGATTAAGCCATGCATGTCTAAGTATAAATGTATTTATACAGTGAAACTGCGTACAGCTCATTATATCAGTAATTATTTATTTGATGGTACCTTACTACATGGATAACCGTAGTAATTCTAGAGCTAATACATGCGCAAAATCCCGACTGCAAGGAAGGGATGTATTTATTAGATAAAAAATCAATGCAGGCAACTGCTTCATTGGTGATTCATAGTAACTGATCGAATCGCATGGCTTTATGCTGGCGATAGTTCATTCAAATTTCTGCCCTATCAGCTTTCGACGGTAGTGTAGTGGACTACCGTGGCGTTAACGGGTGACGGAGAATTAGGGTTCGATTCCGGAGAGGGAGCCTGAGAAACGGCTACCACATCCAAGGAAGGCAGCAGGCGCGCAAATTACCCAATCCTGACACAGGGAGGTAGTGACAAGAAATAACAATACCGGGCCTTTCCAGGTCTGGTAATTGGAATGAGTACAATTTAAATCCCTTAACAAGGATCCATTGGAGGGCAAGTCTGGTGCCAGCAGCCGCGGTAATTCCAGCTCCAATAGCGTATATTAATGTTGCTGCAGTTAAAAAGCTCGTAGTTGGATTTCTGACTTGGCGCACCTGGCCCGCCACGGTTACGTGTGTGAGTGCCGGGATGCGCCTGTCACTTTTCTGGTAAACCATTGCGCTCCTCACTGAGTGTGATGGGTAGCCAGATATTTTACTTTGAAAAAATTAGAGTGTTTAAAGCAGGCGTTTGCTATGAATATTATTAGCATGGAATAATAAGTTAGGACTTCGGTTCTATTTTGTTGGTTTCTAGGACTGAAGTAACGATTGATAGGGATAGTTGGGGGTGCTAGTATTCAGCGGCCAGAGGTGAAATTCTCGGATTCGCTGAAGACTTACTTATGCGAAAGCATTCACCAAGGATGTCTTCTTTAATCAAGAACGAAAGTTGGGGGATCGAAGACGATCAGATACCGTCGTAGTCTCAACCTTAAACGATGCCGACTAGGGATGAGTGAACGTTGCATTCTCGACTTCATTCGCACCTTATGAGAAATCAAAGTCCTTGGGTTCCGGGGGGAGTATGGTCGCAAGGCTGAAACTTAAAGGAATTGACGGAAGGGCACCACCAGGAGTGGAGCCTGCGGCTTAATTTGACTCAACACGGGAAATCTCACCAGGTCCAGACTCAGTGAGGATTGACAGATTGAAGATCTTTCTTGATTTTGAGGGTGGTGGTGCATGGCCGTTCTTAGTTGGTGGAGCGATTTGTCTGGTTTATTCCGTTAACGAACGAGACCACGACCTGCTAAATAGTCCGGTCTAGGGTTCGCTCTAGGCATTGTGACTTCTTAGAGGGACTATCGGTGTGTAGCCGATGGAAGTTCGTGGCAATAACAGGTCTGTGATGCCCTTAGATGTTCTGGGCCGCACGCGCGCTACACTGATGCGTTCATCGAGCTTACAACCTTGTCTGAGAGGACTGGGTAATCTTTGAAAACGCATCGTGCTGGGGATAGATTATTGTAATTATTAATCTTCAACGAGGAATTCCTAGTAAACGCGTGTCATCAACACGCATTGATTACGTCCCTGCCCTTTGTACACACCGCCCGTCGCTACTACCGATTGAATGAATTAGTGAGCTCCAGAGATCGAGCTGTTCCGGGCAACCGGGGCAGTTTGAGAACTGGATCAAACTTGCTCATTTAGAGGAAGTAAAAGTCGTAACAAGGTTTCCGTAGGTGAACCTGCA
>EF023686_TE
CTGGTTGATACTGCCAGTAGTCATATGCTTGTCTCAAAGATTAAGCCATGCATGTCTAAGTATAAACATCTTTATACAGTGAAACTGCGTACAGCTCATTATATCAGTTATAATTTCTTTGATGGTACCTTACTACATGGATACCCGTAGTAATTCTAGAGCTAATACATGCGCAAAGTCCCGACTCTCGCGGGGAGGGATGTATTTATTAGATAAAAAACCAATGCGGGACTTCTGTCCCGGTTCTTTTTGGTGACTCCTAGTAACTGTTCGAATCGCATGCCTTCACTGGTGGCGATAGTTCATTCAAATTTCTGCCCTATCAGCTTTCGACGGTAGTGTAGTGGACTACCGTGGCGTTCACGGGTGACGGAGAATTAGGGTTCGATTCCGGAGAGGGAGCCTGAGAAACGGCTACCACATCCAAGGAAGGCAGCAGGCGCGCAAATTACCCAATCCTGACACAGGGAGGTAGTGACAAAAAATAACAATACCGGGCCTTTTCAGGTCTGGTAATTGGAATGAGTACAATTTAAATCCCTTAACGAGGATCCATTGGAGGGCAAGTCTGGTGCCAGCAGCCGCGGTAATTCCAGCTCCAATAGCGTATATTAAAGTTGCTGCAGTTAAAAAGCTCGTAGTTGGATTTCTGGCACGATTTGCCTGGCCCGCCACGGTTTCGTGTGTGAGTGCCGGGTCGGATCTGCCATCCTTCCAGAGAACGTTCCTACCCTTCACTGGGCCGGGAACGCAATCTGGATCGTTTACTTTGAAAAAATTAGAGTGTTTCAAGCAGGCGACTCGCTGTGAATACATTAGCATGGAATAATAACTTAGGACTTCGGTTCTATTTTGTTGGTTTTACGGACTGAAGTAATGATTGATAGGGATAGTTGGGGGTGCTAGTATTCAGTGGCCAGAGGTGAAATTCTCGGATTCACTGAAGACTAACTTATGCGAAAGCATTCACCAAGGATGTCTTCTTTAATCAAGAACGAAAGTTGGGGGATCGAAGACGATCAGATACCGTCGTAGTCTCAACTATAAACTATGCCGACTAGGGATGAGTGAACGTTGCATTTTCGACTTCATTCGCACCTTATGAGAAATCAAAGTCTTTGGGTTCCGGGGGGAGTATGGTCGCAAGGCTGAAACTTAAAGGAATTGACGGAAGGGCACCACCAGGAGTGGAGCCTGCGGCTTAATTTGACTCAACACGGGAAAACTTACCAGGTCCAGACATAGTGAGGATTGACAGATTGAAGATCTTTCTTGATTCTATGGGTGGTGGTGCATGGCCGTTCTTAGTTGGTGGAGTGATTTGTCTGGTTAATTCCGTTAACGAACGAGACCTCGACCTGCTAAATAGATCGGCAAACTCTCGGGTTTGTACGTGTCTTCTTAGAGGGACTATCGGTGCGTAGCCGATGGAAGTTCGAGGCAATAACAGGTCTGTGATGCCCTTAGATGTTCTGGGCCGCACGCGCGCTACACTGATGCATGCATCGAGCAACAATTAAAAACTCCTTGACTGAGAGGTCTGGGGAATCTGCACAACGTGCATCGTGCTGGGGATAGATTATTGCAATTATTAATCTTCAACGAGGAATTCCTAGTAAACGCAAGTCATCAACTTGCATTGATTACGTCCCTGCCCTTTGTACACACCGCCCGTCGCTACTACCGATTGAATGGATTAGTGAGCTTCAGGGATCGGTGCACTGCGGGGCAACCCATGGTGCATTGAGAACTGAATCAAACTTGCTCATTTAGAGGAAGTAAAAGTCGTAACAAGGTCTCCGTAGGTGAACCTGCG
>EF023859
CTGGTTGATCCTGCCAGTAGTCATATGCTTGTCTCAAAGATTAAGCCATGCATGTCTAAGTATAAACATCTTTATACAGTGAAACTGCGTACAGCTCATTATATCAGTAATTATTTATTTGATGGTACCTTACTACATGGATACCCGTAGTAATTCTAGAGCTAATACATGCGTAAAGTCTCAACTCTTGCGGGAAGAGATGTATTTATTAGATAAAAAATCAATGCAAACAGCAATGTTTGGTTATTTGGTGATTCATAGTAACTGTTCGAATCGTATGGCTTTATGCTGACGATAGTTCATTCAAATTTCTGCCCTATCAGCTTTCGACGGTAGTGTAGTGGACTACCGTGGCGTTAACGGGTGACGGAGAATTAGGGTTCGATTCCGGAGAGGGAGCCTGAGAAACGGCTACCACATCCAAGGAAGGCAGCAGGCGCGCAAATTACCCAATCCTGACACAGGGAGGTAGTGACAAAAAATAACAATATTTGGCCATTTTTGGTCGAATAATTGGAATGAGTACAATTTAAATCCCTTAACGAGGATCAATTGGAGGGCAAGTCTGGTGCCAGCAGCCGCGGTAATTCCAGCTCCAATAGCGTATATTAAAGTTGCTGCAGTTAAAAAGCTCGTAGTTGGATTTCTGACATTAATGCGCTTGGCCCGCTACGGTTACGTATGTGAGTGCCGAGTCGTGTTTGTCATCCTTCTAGAAAATGTTAGTTTGCTCTTCATTGAGTTTAATTATCACGATCTAGATCTTTTACTTTGAAAAAATTAGAGTGTTTAAAGCAGGCGTTTGCTATGAATACATTAGCATGGAATAATAATTTAGGACTTTGGTTCTATTTTGTTGGTTTCTAGAACTGAAGTAATGATTGATAGGGATGGTTGGGGGTGCTCGTATTCAGTGGCCAGAGGTGAAATTCTCGGATTCACTGAAGACGAACTTATGCGAAAGCATTCACCAAGGATGTCTTCTTTAATCAAGAACGAAAGTTGGGGGATCGAAGACGATCAGATACCGTCGTAGTCTCAACTATAAACTATGCCGACTAGGGACGAGTGAACGTTGCATTTTCGACTTCATTTGCACCTTATGAGAAATCAAAGTCTTTGGGTTCCGGGGGGAGTATGGTCGCAAGGCTGAAACTTAAAGGAATTGACGGAAGGGCACCACCAGGAGTGGAGCCTGCGGCTTAATTTGACTCAACACGGGGAAACTTACCAGGTCCAGACATAGTGAGGATTGACAGATTGAAGATCTTTCTTGATTCTATGGGTGGTGGTGCATGGCCGTTCTTAGTTGGTGGAGTGATTTGTCTGGTTAATTCCGTTAACGAACGAGACCTCGACCTGCTAAATAGTTCGGCAAACACTTCGGTGTTTGTATTCCGTGACTTCTTAGAGGGACTATCGGTGTGTAGCCGATGGAAGTTCGAGGCAATAACAGGTCTGTGATGCCCTTAGATGTTCTGGGCCGCACGCGCGCTACACTGACAAATTCATCGAGTTTACAACCTTGACTGACAGGTCTGGGTAATCTTTTTAACATTTGTCGTGCTGGGGATAGATTATTGTAATTATTAATCTTCAACGAGGAATTCCTAGTAAACGCAAGTCATCAACTTGCATTGATTACGTCCCTGCCCTTTGTACACACCGCCCGTCGCTACTACCGATTGAATGGATTAGTGAGCTTCAGGGATCGATTTGTGTTTGGGGCAACCCATGACACGTATTGAGAACTGAATCAAACTTGCTCATTTAGAGGAAGTAAAAGTCGTAACAAGGTCTCCGTAGGTGAACCTGCA
>EF023937_TE
CTGGTTGATCCTGCCAGTAGTCATATGCTTGTCTCAAAGATTAAGCCATGCATGTGTAAGTATAAACTCTTTTGTACTGTGAAACTGCGAATGGCTCATTAAATCAGTTATAGTTTCTTTGATGGTACCTTGCTACTCGGATAACCGTAGTAATTCTAGAGCTAATACGTGCACAAACTCCCGACTTGGCTCGCCAGGAAGGGATGTATTTATTAGATAAAAAATCAATGCGGGCTTTGCCCGGTTCATTGATGATTCATAGTAACTGTTCGAATCGCATGGCTTTATGCTGGCGATAGTTCATTCAAATTTCTGCCCTATCAGCTTTCGACGGTAGTGTAGTGGACTACCGTGGCATTAACGGGTGACGGAGAATTAGGGTTCGATTCCGGAGAGGGAGCCTGAGAAACGGCTACCACATCCAAGGAAGGCAGCAGGCGCGCAAATTACCCAATCCTGACACAGGGAGGTAGTGACAAAAAATAACAATACCGGGCCTTTTCAGGTCTGGTAATTGGAATGAGTACAATTTAAATCCCTTAACGAGGATCCATTGGAGGGCAAGTCTGGTGCCAGCAGCCGCGGTAATTCCAGCTCCAATAGCGTATATTAAAGTTGCTGCAGTTAAAAAGCTCGTAGTTGGATTTCTGGCTTGGTGCGCCTGGCCTGCCACGGTTACGTGTGTGAGTGCTGGGTCGCGCCTGCCATCCTTCTAGAGAACGGTTCTACCCTTCATTGGGCCGGGGCCGCAATCTAGATCTTTTACTTTGAAAAAATTAGAGTGTTTAAAGCAGGCTTTTGCTATGAATACATTAGCATGGAATAATAATTTAGGACTTCGGTTCTATTTTGTTGGTTTCTAGGACTGAAGTAATGATTGATAGGGATAGTTGGGGGTGCTAGTATTCAGTGGCCAGAGGTGAAATTCTCGGATTCACTGAAGACTAACTTCTGCGAAAGCATTCACCAAGGATGTCTTCTTTAATCAAGAACGAAAGTTGGGGGATCGAAGACGATCAGATACCGTCGTAGTCTCAACTATCAACGTTGCCGACTAGGGATGAGTGAACGTTGCATTTTCGACTTCATTCGCACCTTATGAGAAATCAAAGTCTTTGGGTTCCGGGGGGAGTATGGTCGCAAGGCTGAAACTTAAAGGAATTGACGGAAGGGCACCACCAGGAGTGGAGCCTGCGGCTTAATTTGACTCAACACGGGAAAACTTACCAGGTCCAGACATAGTGAGGATTGACAGATTGAAGATCTTTCTTGATTCTATGGGTGGTGGTGCATGGCCGTTCTTAGTTGGTGGAGTGGTTTGTCTGGTTAATTCCGTTAACGAACGAGACCTCGACCTGCTAAATAGATCGGCCCATTCTTCGGGATGGGTGCGTGTCTTCTTAGAGGGACTATCGGTGCGTAGCCGATGGAAGTTCGAGGCAATAACAGGTCTGTGATGCCCTTAGATGTTCTGGGCCGCACGCGCGCTACACTGATGCATGCATCGAGCTATTACCTGAACTGACAAGTTTGGGAAATCTTGGAACGTGCATCGTGCTGGGGATAGATGATTGTAATTATTCATCTTCAACGAGGAATTCCTAGTAAACGCAAGTCATCAACTTGCATTGATTACGTCCCTGCCCTTTGTACACACCGCCCGTCGCTACTACCGATTGAATGGATTAGTGAGCTTCAGGGATTGGCACACGAGGGGGCAACCCTTTGTGTGCTGAGAACTGAATCAAACTTGCTCATTTAGAGGAAGTAAAAGTCGTAACAAGGTCTCCGTAGGTGAACCTGCA
>EF024137_Group_Te_sp.
CTGGTTGATCCTGCCAGTAATCATATGCTTGTCCTAAAGATTAAGCCATGCATGTCTAAGTATAAGCAATTTATACAGTGAAACTGCGTACAGCTCATTATATCAGTTATGATTTATTTGATGGTACCTTACTACATGGATACCCGTAGTAATTCTAGAGCTAATACATGCGTAAAATCCCGACTACTTGTTGGAAGGGATGTATTTATTAGATTCAAACCCAATGCAGTAGCAATACTGGTTCAATTGGTGACTCATAGTAACTTGTCGAATCGCATGGCCTTGTGCTGGCGATAGTTCATTCAAATTTCTGCCCTATCAGCTTTCGATGGTAGTGTAGTGGACTACCATGGCTTTAACGGGTGACGGAGAATTAGGGTTCGATTCCGGAGAGGGAGCCTGAGAAACGGCTACCGCATCCAAGGAAGGCAGCAGGCGCGCAAATTACCCAATCCTGACACAGGGAGGTAGTGACAAAAAATAACAACACCGGGCCTTTCAGGTCTGGTGATTGGAATGAGTACAATTTAAATCCCTTAACGAGGATCCATTGGAGGGCAAGTCTGGTGCCAGCAGCCGCGGTAATTCCAGCTCCAATAGCGTATATTAAAGTTGCTGCAGTTAAAAAGCTCGTAGTTGGATTTCTGACGAAACTGCTAGCTGGCCCGCCACGCAAGTGGTGAGTGCCGGCTTGGCGTTTGTCATCCGTTCGAATGATATGCGTGCTGCCCTTCACTGGGTTGGTGCTGCATGTTTTCGATCTTTTACTTTGAAAAAATTAGAGTGTTTCAAGCAGGCATGTTTTGCTATGAATACATTAGCATGGAATAATAATCTAGGACTTTCGGTTCTATTTTGTTGGTGTTCTGGAGCTGAAGTAATGATTGATAGGGATAGTTGGGGGTGCTAGTATTCAATGGCCAGAGGTGAAATTCTCGGATTCCTTGAAGACTAACTTATGCGAAAGCATCCACCAAGGATGTCTTCTTTAATCAAGAACGAAAGTTGGGGGATCGAAGACGATCAGATACCGTCGTAGTCTCAACTATAAATTCTACCGACTAGAGATCAGTGGATGTTGTCTTTTTGTAACGACTTCATTGGCATCTAGACGAGAAATCAAAGTCTTTGGGTTCCGGGGGGAGTATGGTCGCAAGGCTGAAACTTAAAGGAATTGACGGAAGGGCACCACCAGGAGTGGAGCCTGCGGCTTAATTTGACTCAACACGGGAAAACTTACCAGGTCCAGACATAGTGAGGATTGACAGATTGAAGATCTTTCTTGATTCTATGGGTGGTGGTGCATGGCCGTTCTTAGTTGGTGGAGTGATTTGTCTGGTCAATTCCGTTAACGAACGAGACCTCGACCTGCTAACTAGTGCACTCCAGTGTTCGCACTGGAGTCGTTACGCACTTCTTAGAGGGACTATCGGTGCGCAGCCGATGGAAGTTCGAGGCAATAACAGGTCTGTGATGCCCTTAGATGTTCTGGGCCGCACGCGCGCTACACTGACGGGTTCATCGAGCTAAGCGTTTGTTACCTTGACTGACAGGTCTGGGGAATCTTTGGAATGCCCGTCGTGCTGGGGATAGACCCTTGGAATTATGGATCTTGAACGAGGAATTCCTAGTAAACGCAAGTCATCAGCTTGCATTGATTACGTCCCTGCCCTTTGTACACACCGCCCGTCGCTACTACCGATTGAATGGATTAGTGAGCTTCAGGGATTGTGGCCTCGTTGTGGCAACACAATGCTGTGTCGCGAGAACTGAATCAAACTTGCTCATTTAGAGGAAGTAAAAGTCGTAACAAGGTCTCCGTAGGTGAACCTGCA
>EF024235_Viridiraptoridae
CTGGTTGATCCTGCCAGTAGTCATATGCTTGTCTCAAAGATTAAGCCATGCATGTCTAAGTATAAACAAATTCGTACTGTGAAACTGCGAATGGCTCATTATATCAGTAATTATTTATTTGATGGTACCTTACTACATGGATAACCGTAGTAATTCTAGAGCTAATACATGCGTAAAATCCCGACTGCAAGGAAGGGATGTATTTATTAGATAAAAAATCAATGCAGGCAACTGCTTCATTGGTGATTCATAGTAACTGATCGAATCGCATGGCTCTAAGCTGGCGATAGTTCATTCAAATTTCTGCCCTATCAGCTTTCGACGGTAGTGTAGTGGACTACCGTGGCGTTAACGGGTGACGGAGAATTAGGGTTCGATTCCGGAGAGGGAGCCTGAGAAACGGCTACCACATCCAAGGAAGGCAGCAGGCGCGCAAATTACCCAATCCTGACACAGGGAGGTAGTGACAAGAAATAACAATACCGGGCCTTTCCAGGTCTGGTAATTGGAATGAGTACAATTTAAATCCCTTAACAAGGATCCATTGGAGGGCAAGTCTGGTGCCAGCAGCCGCGGTAATTCCAGCTCCAAAAGCGTATATTAATATTGCTGCAGTTAAAAAGCTCGTAGTTGGATTTCTGACTTGGCGCACCTGGCCCGCCACGGTTACGTGTGTGAGTGCCGGGATGCGCCTGTCACTTTTCTGGTAAACCATTCCGCTCTTCACTGAGTGGGATGGGTAGCCAGATATTTTACTTTGAAAAAATTAGAGTGTTTAAAGCAGGCGTTTGCTATGAATATTCAGCATGGAATAATAAGTTAGGACTTCGGTTCTATTTTGTTGGTTTCTAGGACTGAAGTAATGATTGATAGGGATAGTTGGGGGTGCTAGTATTCAGCGGCCAGAGGTGAAATTCTCGGATTCGCTGAAGACTTACTTATGCGAAAGCATTCACCAAGGATGTCTTCTTTAATCAAGAACGAAAGTTGGGGGATCGAAGACGATCAGATACCGTCGTAGTCTCAACCTTAAACGATGCCGACTAGGGATGAGTGAACGTTGCATTCTCGACTTCATTCGCACCTTATGAGAAATCAAAGTCCTTGGGTTCCGGGGGGAGTATGGTCGCAAGGCTGAAACTTAAAGGAATTGACGGAAGGGCACCACCAGGAGTGGAGCCTGCGGCTTAATTTGACTCAACACGGGAAAACTTACCAGGTCCAGACTCAGTGAGGATTGACAGATTGAAGATCTTTCTTGATTTTGAGGGTGGTGGTGCATGGCCGTTCTTAGTTGGTGGAGCGATTTGTCTGGTTTATTCCGTTAACGAACGAGACCACGACCTGCTAAATAGTCCGGTCTAGGGTTCGCTCTAGGCATTGTGACTTCTTAGAGGGACTATCGGTGTGTAGCCGATGGAAGTTCGTGGCAATAACAGGTCTGTGATGCCCTTAGATGTTCTGGGCCGCACGCGCGCTACACTGATGCGTTCATCGAGCTTACAACCTTGTCTGAGAGGACTGGGTAATCTTTGAACACGCATCGTGCTGGGGATAGATTATTGAAATTATTAATCTTCAACGAGGAATTCCTAGTAAACGCGTGTCATCAACACGCATTGATTACGTCCCTGCCCGTTGTACACACCGCCCGTCGCTACTACCGACTGAATGAATTAGTGAGCTCCAGAGATCGAGCTGTTCCGGGCAACCGGGGCAGTTTGAGAACTGGATCAAACTTGCTCATTTAGAGGAAGTAAAAGTCGTCAACAAGCTTTCCGTAGGTGAACCTGCG
>EF024395_Group_Te_sp.
CTGGTTGATCCTGCCAGTAATCATATGCTTGTCCTAAAGATTAAGCCATGCATGTCTAAGTATAAGCAATTTATACAGTGAAACTGCGTACAGCTCATTATATCAGTTATGATTTATTTGATGGTACCTTACTACATGGATACCCGTAGTAATTCTAGAGCTAATACATGCGTAAAATCCCGACTACTTGTTGGAAGGGATGTATTTATTAGATTCAAACCCAATGCAGTAGCAATACTGGTTCAATTGGTGACTCATAGTAACTTGTCGAATCGCATGGCCTTGTGCTGGCGATAGTTCATTCAAATTTCTGCCCTATCAGCTTTCGATGGTAGTGTAGTGGACTACCATGGCTTTAACGGGTGACGGAGAATTAGGGTTCGATTCCGGAGAGGGAGCCTGAGAAACGGCTACCGCATCCAAGGAAGGCAGCAGGCGCGCAAATTACCCAATCCTGACACAGGGAGGTAGTGACAAAAAATAACAACACCGGGCCTTTCAGGTCTGGTGATTGGAATGAGTACAATTTAAATCCCTTAACGAGGATCCATTGGAGGGCAAGTCTGGTGCCAGCAGCCGCGGTAATTCCAGCTCCAATAGCGTATATTAAAGTTGCTGCAGTTAAAAAGCTCGTAGTTGGATTTCTGACGAAACTGCTAGCTGGCCCGCCACGCAAGTGGTGAGTGCCGGCTTGGCGTTTGTCATCCGTTCGAATGATATGCGTGCTGCCCTTCACTGGGTTGGTGCTGCATGTTTTCGATCTTTTACTTTGAAAAAATTAGAGTGTTTCAAGCAGGCATGTTTTGCTATGAATACATTAGCATGGAATAATAATCTAGGACTTTCGGTTCTATTTTGTTGGTGTTCTGGAGCTGAAGTAATGATTGATAGGGATAGTTGGGGGTGCTAGTATTCAATGGCCAGAGGTGAAATTCTCGGATTCCTTGAAGACTAACTTATGCGAAAGCATCCACCAAGGATGTCTTCTTTAATCAAGAACGAAAGTTGGGGGATCGAAGACGATCAGATACCGTCGTAGTCTCAACTATAAATTCTACCGACTAGAGATCAGTGGATGTTGTCTTTTTGTAACGACTTCATTGGCATCTAGACGAGAAATCAAAGTCTTTGGGTTCCGGGGGGAGTATGGTCGCAAGGCTGAAACTTAAAGGAATTGACGGAAGGGCACCACCAGGAGTGGAGCCTGCGGCTTAATTTGACTCAACACGGGAAAACTTACCAGGTCCAGACATAGTGAGGATTGACAGATTGAAGATCTTTCTTGATTCTATGGGTGGTGGTGCATGGCCGTTCTTAGTTGGTGGAGTGATTTGTCTGGTCAATTCCGTTAACGAACGAGACCTCGACCTGCTAACTAGTGCACTCCAGTGTTCGCACTGGAGTCGTTACGCACTTCTTAGAGGGACTATCGGTGCGCAGCCGATGGAAGTTCGAGGCAATAACAGGTCTGTGATGCCCTTAGATGTTCTGGGCCGCACGCGCGCTACACTGACGGGTTCATCGAGCTAAGCGTTTGTTACCTTGACTGACAGGTCTGGGGAATCTTTGGAATGCCCGTCGTGCTGGGGATAGACCCTTGGAATTATGGATCTTGAACGAGGAATTCCTAGTAAACGCAAGTCATCAGCTTGCATTGATTACGTCCCTGCCCTTTGTACACACCGCCCGTCGCTACTACCGATTGAATGGATTAGTGAGCTTCAGGGATTGTGGCCTCGTTGTGGCAACACAATGCTGTGTCGCGAGAACTGAATCAAACTTGCTCATTTAGAGGAAGTAAAAGTCGTAACAAGGTCTCCGTAGGTGACCTGCA
>EF024447
TCTGGTTGATCCTGCCAGTAGTCATATGCTTGTCTCAAAGATTAAGCCATGCATGTCTAAGTATAAACAAGTTTATACAGTGAAACTGCGTACAGCTCATTATATCAGTTATGATTTATTTGATGGTACCTTACTACATGGATACCCGTAGTAATTCTAGAGCTAATACATGCGTAAAATCCCGACTACTTGTTGGAAGGGATGTATTTATTAGATTCAAACCCAATGCAGTAGCAATACTGGTTCAATTGGTGACTCATAGTAACTTGTCGAATCGCATGGCCTTGTGCTGGCGATAGTTCATTCAAATTTCTGCCCTATCAGCTTTCGATGGTAGTGTAGTGGACTACCATGGCTTTAACGGGTGACGGAGAATTAGGGTTCGATTCCGGAGAGGGAGCCTGAGAAACGGCTACCACATCCAAGGAAGGCAGCAGGCGCGCAAATTACCCAATCCTGACACAGGGAGGTAGTGACAAAAAATAACAACACCGGGCCTTTTAGGTCTGGTGATTGGAATGAGTACAATTTAAATCCCTTAACGAGGATCCATTGGAGGGCAAGTCTGGTGCCAGCAGCCGCGGTAATTCCAGCTCCAATAGCGTATATTAAAGTTGCTGCAGTTAAAAAGCTCGTAGTTGGATTTCTGACGAAACTGCTAGCTGGCCCGCCACGCAAGTGTGTGAGTGCCGGCTTGGCGTTTGTCATCCGTTCGAATGATATGCGTGCTGCCCTTCACTGGGTTGGTGCTGCATGTTTTCGATCTTTTACTTTGAAAAAATTAGAGTGTTTCAAGCAGGCATGTTTTGCTATGAATACATTAGCATGGAATAATAATCTAGGACTTTCGGTTCTATTTTGTTGGTGTTCTGGAGCTGAAGTAATGATTGATAGGGATAGTTGGGGGTGCTAGTATTCAATGGCCAGAGGTGAAATTCTCGGATTCCTTGAAGACTAACTTATGCGAAAGCATTCACCAAGGATGTCTTCTTTAATCAAGAACGAAAGTTGGGGGATCGAAGACGATCAGATACCGTCGTAGTCTCAACTATAAATTCTACCGACTAGAGATCAGTGGATGTTGTCTTTTTGTAACGACTTCATTGGCATCTAGACGAGAAATCAAAGTCTTTGGGTTCCGGGGGGAGTATGGTCGCAAGGCTGAAACTTAAAGGAATTGACGGAAGGGCACCACCAGGAGTGGAGCCTGCGGCTTAATTTGACTCAACACGGGAAAACTTACCAGGTCCAGACATAGTGAGGATTGACAGATTGAAGATCTTTCTTGATTCTATGGGTGGTGGTGCATGGCCGTTCTTAGTTGGTGGAGTGATTTGTCTGGTTAATTCCGTTAACGAACGAGACCTCGACCTGCTAACTAGTGCACTCCAGTGTTCGCACTGGAGTCGTTACGCACTTCTTAGAGGGACTATCGGTTCGCAGCCGATGGAAGTTCGAGGCAATAACAGGTCTGTGATGCCCTTAGATGTTCTGGGCCGCACGCGCGCTACACTGACGGGTTCATCGAGCTAAGCGTTTGTTACCTTGACTGACAGGTCTGGGGAATCTTTGGAATGCCCGTCGTGCTGGGGATAGACCCTTGGAATTATGGATCTTGAACGAGGAATTCCTAGTAAACGCAAGTCATCAGCTTGCATTGATTACGTCCCTGCCCTTTGTACACACCGCCCGTCGCTACTACCGATTGAATGGATTAGTGAGCTTCAGGGATTGTGGCCTCGTTGTGGCAACACAATGCTGTGTCGCGAGAACTGAATCAAACTTGCTCATTTAGAGGAAGTAAAAGTCGTAACAAGGTCTCCGTAGGTGAACCTGCA
>EF024516
CTGGTTGATCCTGCCAGTAGTCATATGCTTGTCTCAAAGATTAAGCCATGCATGTCTAAGTATAAACATCTTTATACAGTGAAACTGCGTACAGCTCATTATATCAGTTATTATTTATTTGATGGTACCTTACTACATGGATACCCGTAGTAATTCTAGAGCTAATACATGCGCAAAGTCCTGACTCTTTACGGGGAAGGATGTATTTATTAGATAAAAAACCAATGCGGGTCTTCTGACCCGGTTCGTTTGGTGAGTCCTAGTAACTGTTCGAATCGCATGCCTTCTGGGTGGCGATGGTTCATTCAAATTTCTGCCCTATCAGCTTTCGACGGTAGTGTAGTGGACTACCGTGGCGTTCACGGGTGACGGAGAATTAGGGTTCGATTCCGGAGAGGGAGCCTGAGAAACGGCTACCACATCCAAGGAAGGCAGCAGGCGCGCAAATTACCCAATCCTGACACAGGGAGGTAGTGACAAAAAATAACAATACCGGGCCTTTTCAGGTCTGGTAATTGGAATGAGTACAATTTAAATCCCTTAACGAGGATCCATTGGAGGGCAAGTCTGGTGCCAGCAGCCGCGGTAATTCCAGCTCCAATAGCGTATATTAAAGTTGCTGCAGTTAAAAAGCTCGTAGTTGGATTTCTGGCACGATGCGCCTGGCCCGCCACGGTTTCGTGTGTGAGTGCCGGGTCGGATCTGCCATCCTTCCAGAGAACGGTCCTACCCTTCACTGGGCCGGGGCCGCAATCTGGATCGTTTACTTTGAAAAAATTAGAGTGTTTCAAGCAGGCGACTCGCTGTGAATACATTAGCATGGAATAATAACTTAGGACTTCGGTTCTATTTTGTTGGTTTCTAGGACTGAAGTAATGATTGATAGGGATAGTTGGGGGTGCTAGTATTCAGCGGCCAGAGGTGAAATTCTCGGATTCCCTGAAGACTAACTTATGCGAAAGCATTCACCAAGGATGTCTTCTTTAATCAAGAACGAAAGTTGGGGGATCGAAGACGATCAGATACCGTCGTAGTCTCAACTATAAACTATGCCGACTAGGGATGAGTGAACGTTGCATTTTCGACTTCATTCGCACCTTATGAGAAATCAAAGTCTTTGGGTTCCGGGGGGAGTATGGTCGCAAGGCTGAAACTTAAAGGAATTGACGGAAGGGCACCACCAGGAGTGGAGCCTGCGGCTTAATTTGACTCAACACGGGAAAACTTACCAGGTCCAGACATAGTGAGGATTGACAGATTGAAGATCTTTCTTGATTCTATGGGTGGTGGTGCATGGCCGTTCTTAGTTGGTGGAGTGATTTGTCTGGTTAATTCCGTTAACGAACGAGACCTCGACCTGCTAAATAGATCGGCGAACTCTCGGGTTCGTACGTGTCTTCTTAGAGGGACTATCGGTGTGTAGCCGATGGAAGTTCGAGGCAATAACAGGTCTGTGATGCCCTTAGATGTTCTGGGCCGCACGCGCGCTACACTGATGCATGCATCGAGCAACTTAAAAACTCCTTGACTGAGAGGTCTGGGGAATCTGCACAACGTGCATCGTGCTGGGGATAGATTATTGCAATTATTAATCTTCAACGAGGAATTCCTAGTAAACGCAAGTCATCAACTTGCATTGATTACGTCCCTGCCCTTTGTACACACCGCCCGTCGCTACTACCGATTGAATGGATTAGTGAGCTTCAGGGATCGATGCACTGCGGGGCAACCCATGGTGCATTGAGAACTGAATCAAACTTGCTCATTTAGAGGAAGTAAAAGTCGTAACAAGGTCTCCGTAGGTGAACCTGCG
>EF024655_Group_Te_sp.
CTGGTTGATCCTGCCAGTAGTCATATGCTTGTCTCAAAGATTAAGCCATGCATGTCTAAGTATAAACAAGTTTATACAGTGAAACTGCGTACAGCTCATTATATCAGTTATGATTTATTTGATGGTACCTTACTACATGGATACCCGTAGTAATTCTAGAGCTAATACATGCGTAAAATCCCGACTACTTGTTGGAAGGGATGTATTTATTAGATTCAAACCCAATGCAGTAGCAATACTGGTTCAATTGGTGACTCATAGTAACTTGTCGAATCGCATGGCCTTGTGCTGGCGATAGTTCATTCAAATTTCTGCCCTATCAGCTTTCGATGGTAGTGTAGTGGACTACCATGGCTTTAACGGGTGACGGAGAATTAGGGTTCGATTCCGGAGAGGGAGCCTGAGAAACGGCTACCACATCCAAGGAAGGCAGCAGGCGCGCAAATTACCCAATCCTGACACAGGGAGGTAGTGACAAAAAATAACAACACCGGGCCTTTTAGGTCTGGTGATTGGAATGAGTACAATTTAAATCCCTTAACGAGGATCCATTGGAGGGCAAGTCTGGTGCCAGCAGCCGCGGTAATTCCAGCTCCAATAGCGTATATTAAAGTTGCTGCAGTTAAAAAGCTCGTAGTTGGATTTCTGACGAAACTGCTAGCTGGCCCGCCACGCAAGTGTGTGAGTGCCGGCTTGGCGTTTGTCATCCGTTCGAATGATATGCGTGCTGCCCTTCACTGGGTTGGTGCTGCATGTTTTCGATCTTTTACTTTGAAAAAATTAGAGTGTTTCAAGCAGGCATGTTTTGCTATGAATACATTAGCATGGAATAATAATCTAGGACTTTCGGTTCTATTTTGTTGGTGTTCTGGAGCTGAAGTAATGATTGATAGGGATAGTTGGGGGTGCTAGTATTCAATGGCCAGAGGTGAAATTCTCGGATTCCTTGAAGACTAACTTATGCGAAAGCATTCACCAAGGATGTCTTCTTTAATCAAGAACGAAAGTTGGGGGATCGAAGACGATCAGATACCGTCGTAGTCTCAACTATAAATTCTACCGACTAGAGATCAGTGGATGTTGTCTTTTTGTAACGACTTCATTGGCATCTAGACGAGAAATCAAAGTCTTTGGGTTCCGGGGGGAGTATGGTCGCAAGGCTGAAACTTAAAGGAATTGACGGAAGGGCACCACCAGGAGTGGAGCCTGCGGCTTAATTTGACTCAACACGGGAAAACTTACCAGGTCCAGACATAGTGAGGATTGACAGATTGAAGATCTTTCTTGATTCTATGGGTGGTGGTGCATGGCCGTTCTTAGTTGGTGGAGTGATTTGTCTGGTTAATTCCGTTAACGAACGAGACCTCGACCTGCTAACTAGTGCACTCCAGTGTTCGCACTGGAGTCGTTACGCACTTCTTAGAGGGACTATCGGTTCGCAGCCGATGGAAGTTCGAGGCAATAACAGGTCTGTGATGCCCTTAGATGTTCTGGGCCGCACGCGCGCTACACTGACGGGTTCATCGAGCTAAGCGTTTGTTACCTTGACTGACAGGTCTGGGGAATCTTTGGAATGCCCGTCGTGCTGGGGATAGACCCTTGGAATTATGGATCTTGAACGAGGAATTCCTAGTAAACGCAAGTCATCAGCTTGCATTGATTACGTCCCTGCCCTTTGTACACACCGCCCGTCGCTACTACCGATTGAATGGATTAGTGAGCTTCAGGGATTGTGGCCTCGTTGTGGCAACACAATGCTGTGTCGCGAGAACTGAATCAAACTTGCTCATTTAGAGGAAGTAAAAGTCGTAACAAGGTCTCCGTAGGTGAACCTGCA
>EF024860_Group_Te_sp.
CTGGTTGATCCTGCCAGTAGTCATATGCTTGTCTCAAAGATTAAGCCATGCATGTCTAAGTATAAACAAGTTTATACGGTGAAACTGCGTACAGCTCATTATATCAGTTATGATTTATTTGATGGTACCTTACTACATGGATACCCGTAGTAATTCTAGAGCTAATACATGCGTAAAATCCCGACTACTTGTTGGAAGGGATGTATTTATTAGATTCAAACCCAATGCAGTAGCAATACTGGTTCAATTGGTGACTCATAGTAACTTGTCGAATCGCATGGCCTTGTGCTGGCGATAGTTCATTCAAATTTCTGCCCTATCAGCTTTCGATGGTAGTGTAGTGGACTACCATGGCTTTAACGGGTGACGGAGAATTAGGGTTCGATTCCGGAGAGGGAGCCTGAGAAACGGCTACCACATCCAAGGAAGGCAGCAGGCGCGCAAATTACCCAATCCTGACACAGGGAGGTAGTGACAAAAAATAACAACACCGGGCCTTTCAGGTCTGGTGATTGGAATGAGTACAATTTAAATCCCTTAACGAGGATCCATTGGAGGGCAAGTCTGGTGCCAGCAGCCGCGGTAATTCCAGCTCCAATAGCGTATATTAAAGTTGCTGCAGTTAAAAAGCTCGTAGTTGGATTTCTGACGAAACTGCTAGCTGGCCCGCCACGCAAGTGGTGAGTGCCGGCTTGGCGTTTGTCATCCGTTCGAATGATATGCGTGCTGCCCTTCACTGGGTTGGCGCTGCATGTTTTCGATCTTTTACTTTGAAAAAATTAGAGTGTTTCAAGCAGGCATGTTTTGCTATGAATACATTAGCATGGAATAATAATCTAGGACTTTCGGTTCTATTTTGTTGGTGTTCTGGAGCTGAAGTAATGATTGATAGGGATAGTTGGGGGTGCTAGTATTCAATGGCCAGAGGTGAAATTCTCGGATTCCTTAAAGACTAACTTATGCGAAAGCATTCACCAAGGATGTCTTCTTTAATCAAGAACGAAAGTTGGGGGATCGAAGACGATCAGATACCGTCGTAGTCTCAACTATAAATTCTACCGACTAGAGATCAGTGGATGTTGTCTTTTTGTAACGACTTCATTGGCATCTAGACGAGAAATCAAAGTCTTTGGGTTCCGGGGGGAGTATGGTCGCAAGGCTGAAACTTAAAGGAATTGACGGAAGGGCACCACCAGGAGTGGAGCCTGCGGCTTAATTTGACTCAACACGGGAAAACTTACCAGGTCCAGACATAGTGAGGATTGACAGATTGAAGATCTTTCTTGATTCTATGGGTGGTGGTGCATGGCCGTTCTTAGTTGGTGGAGTGATTTGTCTGGTTAATTCCGTTAACGAACGAGACCTCGACCTGCTAACTAGTGCACTCCAGTGTTCGCACTGGAGTCGTTACGCACTTCTTAGAGGGACTATCGGTGCGCAGCCGATGGAAGTTCGAGGCAATAACAGGTCTGTGATGCCCTTAGATGTTCTGGGCCGCACGCGCGCTACACTGACGGGTTCATCGAGCTAAGCGTTTGTTACCTTGACTGACAGGTCTGGGGAATCTTTGGAATGCCCGTCGTGCTGGGGATAGACCCTTGGAATTATGGATCTTGAACGAGGAATTCCTAGTAAACGCAAGTCATCGGCTTGCATTGATTACGTCCCTGCCCTTTGTACACACCGCCCGTCGCTACTACCGATTGAATGGATTAGTGAGCTTCAGGGATTGTGGCCTCGTTGTGGCAACACAATGCTGTGTCGTGAGAACTGAATCAAACTTGCTCATTTAGAGGAAGTAAAAGTCGTAACAAGGTCTCCGTAGGTGACCTGCG
>EF024999_TE
CTGGTTGATCCTGCCAGTAGTCATATGCTTGTCTCAAAGATTAAGCCATGCATGTCTAAGTATAAACATCTTTATACAGTGAAACTGCGTACAGCTCATTATATCAGTTATAATTTCTTTGATGGTACCTTACTACATGGATACCCGTAGTAATTCTAGAGCTAATACATGCGCAAAGTCCCGACTCTCGCGGGGAGGGATGTATTTATTAGATAAAAAACCAATGCGGGACTTCTGTCCCGGTTCTTTTTGGTGACTCCTAGTAACTGTTCGAATCGCATGCCTTCACTGGTGGCGATAGTTCATTCAAATTTCTGCCCTATCAGCTTTCGACGGTAGTGTAGTGGACTACCGTGGCGTTCACGGGTGACGGAGAATTAGGGTTCGATTCCGGAGAGGGAGCCTGAGAAACGGCTACCACATCCAAGGAAGGCAGCAGGCGCGCAAATTACCCAATCCTGACACAGGGAGGTAGTGACAAAAAATAACAATACCGGGCCTTTTCAGGTCTGGTAATTGGAATGAGTACAATTTAAATCCCTTAACGAGGATCCATTGGAGGGCAAGTCTGGTGCCAGCAGCCGCGGTAATTCCAGCTCCAATAGCGTATATTAAAGTTGCTGCAGTTAAAAAGCTCGTAGTTGGATTTCTGGCACGATTTGCCTGGCCCGCCACGGTTTCGTGTGTGAGTGCCGGGTCGGATCTGCCATCCTTCCAGAGAACGTTCCTACCCTTCACTGGGCCGGGAACGCAATCTGGATCGTTTACTTTGAAAAAATTAGAGTGTTTCAAGCAGGCGACTCGCTGTGAATACATTAGCATGGAATAATAACTTAGGACTTCGGTTCTATTTTGTTGGTTTTACGGACTGAAGTAATGATTGATAGGGATAGTTGGGGGTGCTAGTATTCAGTGGCCAGAGGTGAAATTCTCGGATTCACTGAAGACTAACTTATGCGAAAGCATTCACCAAGGATGTCTTCTTTAATCAAGAACGAAAGTTGGGGGATCGAAGACGATCAGATACCGTCGTAGTCTCAACTATAAACTATGCCGACTAGGGATGAGTGAACGTTGCATTTTCGACTTCATTCGCACCTTATGAGAAATCAAAGTCTTTGGGTTCCGGGGGGAGTATGGTCGCAAGGCTGAAACTTAAAGGAATTGACGGAAGGGCACCACCAGGAGTGGAGCCTGCGGCTTAATTTGACTCAACACGGGAAAACTTACCAGGTCCAGACATAGTGAGGATTGACAGATTGAAGATCTTTCTTGATTCTATGGGTGGTGGTGCATGGCCGTTCTTAGTTGGTGGAGTGATTTGTCTGGTTAATTCCGTTAACGAACGAGACCTCGACCTGCTAAATAGATCGGCAAACTCTCGGGTTTGTACGTGTCTTCTTAGAGGGACTATCGGTGCGTAGCCGATGGAAGTTCGAGGCAATAACAGGTCTGTGATGCCCTTAGATGTTCTGGGCCGCACGCGCGCTACACTGATGCATGCATCGAGCAACAATTAAAAACTCCTTGACTGAGAGGTCTGGGGAATCTGCACAACGTGCATCGTGCTGGGGATAGATTATTGCAATTATTAATCTTCAACGAGGAATTCCTAGTAAACGCAAGTCATCAACTTGCATTGATTACGTCCCTGCCCTTTGTACACACCGCCCGTCGCTACTACCGATTGAATGGATTAGTGAGCTTCAGGGATCGGTGCACTGCGGGGCAACCCATGGTGCATTGAGAACTGAATCAAACTTGCTCATTTAGAGGAAGTAAAAGTCGTAACAAGGTCTCCGTAGGTGAACCTGCG
>EU709140_Sandona_dimutans
ATCATATGCTTGTCTCAAAGATTAAGCCATGCATGTCTAAGTATAAACATCTTTATACAGTGAAACTGCGTACAGCTCATTATATCAGTTATTATTTATTTGATGGTACCTTACTACATGGATACCCGTAGTAATTCTAGAGCTAATACATGCGTCAAGTCCCGACTTTTTGGAAGGGATGTATTTATTAGATAAAAAACCAATGCAGGCAACTGCTCTCTTGGTGATTCATAGTAACTTTTCGGATCGCACGGCTTCACGTCGGCGACAGTTCATTCAAATTTCTGCCCTATCAGCTTTCGACGGTACTGTAGTGGACTACCGTGGCATTAACGGGTGACGGAGAATTAGGGTTCGATTCCGGAGAGGGAGCCTGAGAAACGGCTACCACATCCAAGGAAGGCAGCAGGCGCGCAAATTACCCAATCCTGACACAGGGAGGTAGTGACAAAAAATAACAATACCGGGCCTTTTTAGGTCTGGTAATTGGAATGAGTACAATTTAAATCCCTTAACGAGTATCCATGGAGGGCAAGTCTGGTGCCAGCAGCCGCGGTAATTCCAGCTCCAATAGCGTATATTAAAGTTGCTGCAGTTAAAAAGCTCGTAGTTGGATTTCTGGCTTGAAACATTTTGCCGGCCACGGTTTCGTGTGTTAGTGCTTGATGTTCTGGCCATCCTTCCAATCGCTATTGGCTTGTCTTCATTGATTGGTCAGTAGTATTGGATCTTTTACTTTGAAAAAATTAGAGTGTTTCAAGCAGGCTTTATGCTATGAATACATTAGCATGGAATAATAATTTAGGACTTCGGTTCTATTTTGTTGGTTTCTAGGACTGAAGTAATGATTGATAGGGATAGTTGGGGGTGCTAGTATTCAGCGGCCAGAGGTGAAATTCTCGGATTCGCTGAAGACTAACTTATGCGAAAGCATTCACCAAGGATGTCTCCTTTAATCAAGAACGAAAGTTGGGGGATCGAAGACGATCAGATACCGTCGTAGTCTCAACCATAAACTATGCCGACTAGGGATGAGTGAACGTTGCATTTTCGACTTCATTCGCACCTTATGAGAAATCAAAGTCTTTGGGTTCCGGGGGGAGTATGGTCGCAAGGCTGAAACTTAAAGGAATTGACGGAAGGGCACCACCAGGAGTGGAGCCTGCGGCTTAATTTGACTCAACACGGGAAAACTTACCAGGTCCAGACACAGTAAGGATTGACAGATTGAAGATCTTTCTTGATTCTGTGGGTGGTGGTGCATGGCCGTTCTTAGTTGGTGGAGTGATTTGTCTGGTTAATTCCGTTAACGAACGAGACCTCGACCTGCTAAATAGTTCGACAAAGGATTCTTCCTTTGGTACGTGACTTCTTAGAGGGACTATCGGTGTGTAGCCGACGGAAGTTCGAGGCAATAACAGGTCTGTGATGCCCTTAGATGTTCTGGGCCGCACGCGCGCTACACTGATGCATGCATCAAGTTTACAACCTTGACTGACAAGTCTGGGTAATCTTTGCAACATGCATCGTGCTGGGGATAGATGATTGTAATTATTCATCTTCAACGAGGAATTCCTAGTAAACGCAAGTCATCAACTTGCATTGATTACGTCCCTGCCCTTTGTACACACCGCCCGTCGCTACTACCGATTGAATGGATTAGTGAGCTTCACGGATTGCTGTATTTGTGGTTCGCCACTTATATATTGAGAAGTGAATCAAACTTGCTCATTTAGAGGAAGTAAAAGTCGTAACAAGGTTGAATACAGCAAATAATGATCTTTC
>EU709229_Allapsa_scotia
TTATATCAGTAATTATTTCTTTGATGGTACCTTACTACATGGATACCCGTAGTAATTCTAGAGCTAATACATGCGTATGGTCCCGACCGCAAGGAAGGGATGTATTTATTAGATAAAAATCAATGCAGGTGGGCAACTACCTGGTTCGTTGGTGATTCATAGTAACTGTTCGAATCGAATGGCGCAAGCTGTCGATAGTTCATTCAAATTTCTGCCCTATCAGCTTTCGACGGTAGTGTAGTGGACTACCGTGGCGTTAACGGGTGACGGAGAATTAGGGTTCGATTCCGGAGAGGGAGCCTGAGAAACGGCTACCACATCCAAGGAAGGCAGCAGGCGCGCAAATTACCCAATCCTGACACAGGGAGGTAGTGACAAAAAATAACAATACCGGGCCTTTTACGGTCTGGTAATTGGAATGAGTACAATTTAAATCCCTTAACGAGTATCCATTGGAGGGCAAGTCTGGTGCCAGCAGCCGCGGTAATTCCAGCTCCAATAGCGTATATTAAAGTTGCTGCAGTTAAAAAGCTCGTAGTTGGATTTCTGGCATGGTGTGATTGGCCCGCCGCGGTTTCGCGTGTGAGTGCCGGCTCGCGCCTGCCATCCTTCTAGTGCTGGCGTGTGCTATTCATTTAGTGTGCGTCGTGTGCTAGATCGTTTACTTTGAAAAAATTAGAGTGTTTAAAGCAGGCAGTTGCTATGAATACATTAGCATGGAATAATAATATAGGACGTTCGGTTCTATTTGGTTGGTATTGCGGACTGAAGTAATGATTGATAGGGATAGTTGGGGGTGCTAGTATTCAGTGGCCAGAGGTGAAATTCTCGGATTCACTGAAGACTAACTTATGCGAAAGCATTCACCAAGGAAATCTTCTTTAATCAAGAACGAAAGTTGGGGGATCGAANACGATCANANACCGTCGTAGTCTCAACTATAAACGTTGCCGACTAGGGATGGGTGGAAGTTGCACATTCGACTTCATCCGCACCTTGTGAGAAATCAAAGTGTTTGGGTTCCGGGGGGAGTATGGTCGCAAGGCTGAAACTTAAAGGAATTGACGGAAGGGCACCACCAGGAGTGGAGCATGCGGCTTAATTTGACTCAACACGGGAAAACTTACCAGGTCCAGACATAGTGAGGATTGACAGATTGAAGATCTTTCTTGATTCTATGGGTGGTGGTGCATGGCCGTTCTTAGTTGGTGGAGTGATTTGTCTTGTTAATTCAGTTAACGAACGAGACCTCGCCCTGCTAAATAGTTCGGCGAACGCTTCGGCGTTCGTTTCGCGACTTCTTAGAGGGACTATCGGTGTGTAGCCGATGGAAGTTCGAGGCAATAACAGGTCTGTGATGCCCTTAGATGTTCTGGGCCGCACGCGCGCTACACTGATGCAGTCAGAGAGCAACTCACCTGGACCGGAAGGTTTGGGTAATCTTGTAACCTGCATCGTGCTGGGGATAGATTATTGTAATTATTGATCTTCAACGAGGAATTCCTAGTAAACGCGCGTCATCAACGCGCATTGATTACGTCCCTGCCCTTTGTACACACCGCCCGTCGCTACTACCGATTGAATGGATTAGTGAGCTTCACGGATCGCGCCGTGCNNNNNNCAACCCCGCGCGATGAGAGAAGTGAATCAAACTTGCTCA
>EU709230_Allapsa_ocior
TTATATCAGTAATTATTTCTTTGATGGTACCTTACTACATGGATACCCGTAGTAATTCTAGAGCTAATACATGCGTATGGTCCCGACCGCAAGGAAGGGATGTATTTATTAGATAAAAATCAATGCAGGTGGGCAACTACCTGGTTCGTTGGTGATTCATAGTAACTGTTCGAATCGAATGGCGCAAGCTGTCGATAGTTCATTCAAATTTCTGCCCTATCAGCTTTCGACGGTAGTGTAGTGGACTACCGTGGCGTTAACGGGTGACGGAGAATTAGGGTTCGATTCCGGAGAGGGAGCCTGAGAAACGGCTACCACATCCAAGGAAGGCAGCAGGCGCGCAAATTACCCAATCCTGACACAGGGAGGTAGTGACAAAAAATAACAATACCGGGCCTTTTACGGTCTGGTAATTGGAATGAGTACAATTTAAATCCCTTAACGAGTATCCATTGGAGGGCAAGTCTGGTGCCAGCAGCCGCGGTAATTCCAGCTCCAATAGCGTATATTAAAGTTGCTGCAGTTAAAAAGCTCGTAGTTGGATTTCTGGCATGGTGTGATTGGCCCGCCGCGGTTTCGCGTGTGAGTGCCGGCTCGCGCCTGCCATCCTTCTAGTGCTGGCGTGTGCTATTCATTTAGTGTGCGTCATGTGCTAGATCGTTTACTTTGAAAAAATTAGAGTGTTTAAAGCAGGCAGTTGCTATGAATACATTAGCATGGAATAATAATATAGGACGTTCGGTTCTATTTTGTTGGTATTGCGGACTGAAGTAATGATTGATAGGGATAGTTGGGGGTGCTAGTATTCAGTGGCCAGAGGTGAAATTCTCGGATTCACTGAAGACTAACTTATGCGAAAGCATTCACCAAGGAAATCTTCTTTAATCAAGAACGAAAGTTGGGGGATCGAAGACGATCAGATACCGTCGTAGTCTCAACTATAAACGTTGCCGACTAGGGATGGGTGGAAGTTGCACATTCGACTTCATCCGCACCTTGTGAGAAATCAAAGTCTTTGGGTTCCGGGGGGAGTATGGTCGCAAGGCTGAAACTTAAAGGAATTGACGGAAGGGCACCACCAGGAGTGGAGCATGCGGCTTAATTTGACTCAACACGGGGAAACTTACCAGGTCCAGACATAGTGAGGATTGACAGATTGAAGATCTTTCTTGATTCTATGGGTGGTGGTGCATGGCCGTTCTTAGTTGGTGGAGTGATTTGTCTTGTTAATTCAGTTAACGAACGAGACCTCGCCCTGCTAAATAGTTCGGCGAACGCTTCGGCGTTCGTATCGCGACTTCTTAGAGGGACTATCGGTGTGTAGCCGATGGAAGTTCGAGGCAATAACAGGTCTGTGATGCCCTTAGATGTTCTGGGCCGCACGCGCGCTACACTGATGCAGTCAGAGAGCAACTCACCTGAACCGGAAGGTTCGGGTAATCTTGCAACCTGCATCGTGCTGGGGATAGATTATTGTAATTATTGATCTTCAACGAGGAATTCNAAGANAACGCGCGTCATCAACGCGCATTGATTACGTCCCTGCCCTTGACACCCCGCCC
>EU709231
TATTTCTTTGATGGTACCTTACTACATGGATACCCGTAGTAATTCTAGAGCTAATACATGCGTATGGTCCCGACCGCAAGGAAGGGATGTATTTATTAGATAAAAATCAATGCAGGTGGGCAACTACCTGGTTCGTTGGTGATTCATAGTAACTGTTCGAATCGAATGGCGCAAGCTGTCGATAGTTCATTCAAATTTCTGCCCTATCAGCTTTCGACGGTAGTGTAGTGGACTACCGTGGCGTTAACGGGTGACGGAGAATTAGGGTTCGATTCCGGAGAGGGAGCCTGAGAAACGGCTACCACATCCAAGGAAGGCAGCAGGCGCGCAAATTACCCAATCCTGACACAGGGAGGTAGTGACAAAAAATAACAATACCGGGCCTTTTACGGTCTGGTAATTGGAATGAGTACAATTTAAATCCCTTAACGAGTATCCATTGGAGGGCAAGTCTGGTGCCAGCAGCCGCGGTAATTCCAGCTCCAATAGCGTATATTAAAGTTGCTGCAGTTAAAAAGCTCGTAGTTGGATTTCTGGCATGGTGTGATTGGCCCGCCACGGTTTCGTGTGTGAGTGCCGGCTCGCGCCTGCCATCCTTCTAGTGGTGGCGTGTGCTATTCATTTAGTGTGCGTCAATTGCTAGATCGTTTACTTTGAAAAAATTAGAGTGTTTAAAGCAGGCAGTTGCTATGAATACATTAGCATGGAATAATAATATAGGACGTTCGGTTCTATTTTGTTGGTATTGCGGACTGAAGTAATGATTGATAGGGATAGTTGGGGGTGCTAGTATTCAGTGGCCAGAGGTGAAATTCTCGGATTCACTGAAGACTAACTTATGCGAAAGCATTCACCAAGGATGTCTTCTTTAATCAAGAACGAAAGTTGGGGGATCGAAGACGATCAGATACCGTCGTAGTCTCAACTATAAACGTTGCCGACTAGGGATGGGTGGAAGTTGCACATTCGACTTCATCCGCACCTTGTGAGAAATCAAAGTCTTTGGGTTCCGGGGGGAGTATGGTCGCAAGGCTGAAACTTAAAGGAATTGACGGAAGGGCACCACCAGGAGTGGAGCATGCGGCTTAATTTGACTCAACACGGGGAAACTTACCAGGTCCAGACATAGTGAGGATTGACAGATTGAAGATCTTTCTTGATTCTATGGGTGGTGGTGCATGGCCGTTCTTAGTTGGTGGAGTGATTTGTCTTGTTAATTCAGTTAACGAACGAGACCTCGCCCTGCTAAATAGTTCGGCGAACACTTCGGTGTTCGTATACGTGACTTCTTAGAGGGACTATCGGTGTGTAGCCGATGGAAGTTCGAGGCAATAACAGGTCTGTGATGCCCTTAGATGTTCTGGGCCGCACGCGCGCTACACTGATGCAGTCAGAGAGCATTCAACCTGGACCGGAAGGTTCGGGTAATCTTGCAACCTGCATCGTGCTGGGGATAGATTATTGTAATTATTGATCTTCAACGAGGAATTCNNANGNNACGCGCGTCATCAACGCGCATTGATTACGTCCCTGCCCTTGACACCCCGCCCNCGTTNCC
>EU709234_Allapsa_fimicola
TTTATACCGTGAACTGCGTACAGCTCATTATATCAGTAATTATTTCTTTGATGGTACCTTACTACATGGATACCCGTAGTAATTCTAGAGCTAATACATGCCGAACAAGGGTAGGGCTTTGCAAGAAGCCCTATCTGTGCTTATTAGATATAAACTCAATGCAGTGTTGGTAGCGATACCTTCGCTGGTTTCATTGGTGACTCATAGTAACTTTCTCGAATCGAAGTTGGTGCTTGCGCCGTCGATGGTTCATTCAAATTTCTGCCCTATCAGCTTTCGACGGTAGTGTCGTGGACTACCGTGGCGTTAACGGGTGACGGAGAATTAGGGTTCGATTCCGGAGAGGGAGCCTGAGAAACGGCTACCACATCCAAGGAAGGCAGCAGGCGCGCAAATTACCCAATCCTGACACAGGGAGGTAGTGACAAAAAATAACAATAGCGGGCCCCTCGCGGGTCTGCTAATTGGAATGAGTACAATTTAAATCCCTTAACGAGTATCCATTGGAGGGCAAGTCTGGTGCCAGCAGCCGCGGTAATTCCAGCTCCAATAGCGTATATTAAAGTTGCTGCAGTTAAAAAGCTCGTAGTTGGATTTCTGGTTCGGTGTAGCCGGCCCGCCACGGTTGCCGTGTGTGAGTGCCGGACTGCTTGCCGAGCCATCCTTCTAGCACTGCCTATCGCCGGTTGCTTCACTGTAGCCGCGTTAGTTGCAGCTAGATCGTTTACTTTGAAAAAATTAGAGTGTTTAAAGCAGGCTCCTGTCAGCTATGAATACATTAGCATGGAATAATAAGTTAGGACTTTGGTTCAATTTTGTTGGTTTGTTTGCGGACCGAAGTAATGATTGATAGGGATAGTTGGGGGTGCTAGTATTCAGTGGCCAGAGGTGAAATTCTTGGATTCCCTGAAGACTAACTTATGCGAAAGCATTCACCAAGGATGTCTTTTTTAATCAAGAACGAAAGTTGGGGGATCGAAGACGATCAGATACCGTCGTAGTCTCAACTATAAACGTTGCCGACTAGGGATGGGTGGCATTTCAAAAGTCCGCTCCCACACGGGGGCCGCGACACCATCCGCACCTTGTGAGAAATCAAAGTGTTTGGGTTCCGGGGGGAGTATGGTCGCAAGGCTGAAACTTAAAGGAATTGACGGAAGGGCACCACCAGGAGTGGAGCATGCGGCTAATTTGACTCAACACGGGGAAACTTACCAGGTCCAGACATAGTGAGGATGACAGATTGAAGATCTTTCTGATCTA
>EU709238_Allapsa_mylnikovi
AACTGCGTACAGCTCATTATATCAGTAATTATTTATTTGATGGTACCTTACTACATGGATAACCGTAGTAATTCTAGAGCTAATACATGCGTAAAGTCCCGACTCTTGCGGGGAGGGATGTATTTATTAGATAAAAAATCAATGCGGGTTCTGCCCGGTTAGTTGGTGATTCATAGTAACTGTTCGAATCGAATGGCTTTATGCTGTCGATAGTTCATTCAAATTTCTGCCCTATCAGCTTTCGACGGTAGTGTAGTGGACTACCGTGGCGTTAACGGGTGACGGAGAATTAGGGTTCGATTCCGGAGAGGGAGCCTGAGAAACGGCTACCACATCCAAGGAAGGCAGCAGGCGCGCAAATTACCCAATCCTGACACAGGGAGGTAGTGACAAAAAATAACAATACCGGGCCTTTTTAGGTCTGGTAATTGGAATGAGTACAATTTAAATCCCTTAACGAGTATCAATTGGAGGGCAAGTCTGGTGCCAGCAGCCGCGGTAATTCCAGCTCCAATAGCGTATATTAAAGTTGCTGCAGTTAAAAAGCTCGTAGTTGGATTTCTGGCTTTGTGTATTCGGCCCGCCGGGGTTACCCGTGTGAGTGCCGAGGTGCGCATGCCATCCTTCTAGTTCGAGTTTGCCCCTTCATTGGTGGTGAGCTAGGTCTAGATCGTTTACTTTGAAAAAATTAGAGTGTTTAAAGCAGGCTTTTGCTATGAATACATTAGCATGGAATAATAATTTAGGACTTCGGTTCTATTTTGTTGGTTTTGCGTACTGAAGTAATGATTGATAGGGATAGTTGGGGGTGCTAGTATTCAGTGGCCAGAGGTGAAATTCTCGGATTCACTGAAGACTAACTTATGCGAAAGCATTCACCAAGGATGTCTTCTTTAATCAAGAACGAAAGTTGGGGGATCGAAGACGATCAGATACCGTCGTAGTCTCAACTATAAACTATGCCGNCTAGGGATGGGTGGAAGGAGCATTTTCGACTTCATCCGCACCCNGTGAGAAATCAAAGTGTTTGGGTTCCGGGGGGAGTATGGTCGCAAGGCTGAA
>EU709240_Allapsa_sp.
TACCTTACTACATGGATAACCGTAGTAATTCTAGAGCTAATACATGCGTAAAGTCCCGACTCTTGCGGGGAGGGATGTATTTATTAGATAAAAAATCAATGCGGGTTCTGCCCGGTTAGTTGGTGATTCATAGTAACTGTTCGAATCGAATGGCTTTATGCTGTCGATAGTTCATTCAAATTTCTGCCCTATCAGCTTTCGACGGTAGTGTAGTGGACTACCGTGGCGTTAACGGGTGACGGAGAATTAGGGTTCGATTCCGGAGAGGGAGCCTGAGAAACGGCTACCACATCCAAGGAAGGCAGCAGGCGCGCAAATTACCCAATCCTGACACAGGGAGGTAGTGACAAAAAATAACAATACCGGGCCTTCACAGGTCTGGTAATTGGAATGAGTACAATTTAAATCCCTTAACGAGTATCAATTGGAGGGCAAGTCTGGTGCCAGCAGCCGCGGTAATTCCAGCTCCAATAGCGTATATTAAAGTTGCTGCAGTTAAAAAGCTCGTAGTTGGATTTCTGGCTTTGTGTATTCGGCCCGCCGGGGTTACCCGTGTGAGTGTCGAGGTGCGCATGCCATCCTTCTAGTTCTGGTTCGCCCCTTCATTGGCGGTGGGCTAGGTCTAGATCGTTTACTTTGAAAAAATTAGAGTGTTTAAAGCAGGCTTTTGCTATGAATACATTAGCATGGAATAATAATTTAGGACTTCGGTTCTATTTTGTTGGTTTTGCGTACTGAAGTAATGATTGATAGGGATAGTTGGGGGTGCTAGTATTCAGTGGCCAGAGGTGAAATTCTCGGATTCACTGAAGACTAACTTATGCGAAAGCATTCACCAAGGATGTCTTCTTTAATCAAGAACGAAAGTTGGGGGATCGAAGACGATCAGATACCGTCGTAGTCTCAACTATAAACTATGCCGACTAGGGATGGGTGGAAGTTGCATTTTCGACTTCATCCGCACCTTGTGAGAAATCAAAGTGTTTGGGTTCCGGGGGGAGTATGGTCGCAAGGCTGAAACTTAAAGGAATTGACGGAAGGGCACCACCAGGAGTGGAGCNNNNNNNNNNNNNNNNNNNNNNNNNNNNNNNNNNNNNNNNNNNNNNNNNNNNNNNNNNNNNNNNNNNNNNNNNNNNNNNNNNNNNNNNNNNNNNNNNNNNTGGTGGTGCATGGCCGTTCTTAGTTGGTGGAGTGATTTGTCTTGTTAATTCAGTTAACGAACGAGACCTCGCCCTGCTAAATAGTTCGGCAAACATTTCGGTGTTTGTATTCCGTGACTTCTTAGAGGGACTATCGGTGTGTAGCCGATGGAAGTTCGAGGCAATAACAGGTCTGTGATGCCCTTAGATGTTCTGGGCCGCACGCGCGCTACACTGATGCATTCATCGAGCTTACAACCTTGACTGGAAGGTCTGGGTAATCTGACCAACATGCATCGTGCTGGGGATAGATTATTGTAATTATTAATCTTCAACGAGGAATTCCTAGTAAACGCGCGTCATCAACGCGCATTGATTACGTCCCTGCCCTTTGTACACACCGCCCGTCGCTACTACCGATTGAATGGATTAGTGAGCTTCACGGATTGTTTTCGGCAGGGGCAACCCAGCCGAAAGGGAAAAGTGAATCAAACTTGCTCATTTAGAGGAAGTAAAAGTCGTAACAAGGTCTCCGTAGGTGAACCTGCGGAGGGATCATTAACG
>EU709245_TE
AGGGAACGCGTNAGCTCATTATATCAGTTATAATTTATTTGATGGTACCTTACTACATGGCANANCCGTAGTAATTCTAGAGCTAATACATGCGTAAAGTCCCGACTCTCGCGGGGAGGGATGTATTTATTAGATAAAAAACCAATGCGGGTTTTACCCGGTTCTTTGGTGATTCNNAGTAACTATTCGAATCGCATGCCCTTGTGGTGGCGATAGTTCATTCAAATTTCTGCCCTATCAGCTTTCGACGGTAGTGTAGTGGACTACCGTGGCGTTAACGGGTGACGGAGAATTAGGGTTCGATTCCGGAGAGGGAGCCTGAGAAACGGCTACCACATCCAAGGAAGGCAGCAGGCGCGCAAATTACCCAATCCTGACACAGGGAGGTAGTGGCAAAAAATAACAATACCGGGCCTTTTCAGGTCTGGTAATTGGAATGAGTACAATTTAAATCCCTTAACGAGGATCCATTGGAGGGCAAGTCTGGTGCCAGCAGCCGCGGTAATTCCAGCTCCAATAGCGTATATTAAAGTTGCTGCAGTTAAAAAGCTCGTAGTTGGATTTCTGGCATAATGCGCCTGACCCGCCAAGGTTACTTGTGTGAGTGCCGGGTCGTGTTAGCCATCCTTCCAGAGAACGGGTCTACTCTTCACTGAGCCGGGCTCGCAATCTGGATCGTTTACTTTGAAAAAATTAGAGTGTTTAAAGCAGGCTTTTGCTATGAATACATTAGCATGGAATAATAATTTAGGACTTCGGTTCTATTTTGTTGGTTTCTAGGACTGAAGTAATGATTGATAGGGATAGTTGGGGGTGCTAGTATTCAGTGGCCAGAGGTGAAATTCTCGGATTCACTGAAGACTAACTTATGCGAAAGCATTCACCAAGGATGTCTTCTTTAATCAAGAACGAAAGTTGGGGGATCGAAGACGATCAGATACCGTCGTAGTCTCAACTATAAACTATGCCGACTAGGGATGAGTGAACGTTGCATTTTCGACTTCATTCGCACCTTATGAGAAATCAAAGTCTTTGGGTTCCGGGGGGAGTATGGTCGCAAGGCTGAAACTTAAAGGAATTGACGGAAGGGCACCGCCAGGAGTGGAGCCTGCGGCTTAATTTGACTCAACACGGGAAAACTTACCAGGTCCAGACATAGTGAGGATTGACAGATTGAAGATCTTTCTTGA
>EU709247_Teretomonas_rotunda
ATTTATTTGATGGTACCTTACTACATGGATACCCGTAGTAATTCTAGAGCTAATACATGCGTAAAGTCCCAACTCTTGCGGGGAGGGATGTATTTATTAGATAAAAAATCAATGCAGGTTTTACCTGGTTATTTGGTGATTCATAGTAACTGTTCGAATCGCACGGCTTTATGCTGGCGATAGTTCATTCAAATTTCTGCCCTATCAGCTTTCGACGGTAGTGTAGTGGACTACCGTGGCGTTAACGGGTGACGGAGAATTAGGGTTCGATTCCGGAGAGGGAGCCTGAGAAACGGCTACCACATCCAAGGAAGGCAGCAGGCGCGCAAATTACCCAATCCTGACACAGGGAGGTAGTGACAAAAAATAACAATACCGGGCCTTTTCAGGTCTGGTAATTGGAATGAGTACAATTAAATCCCTTAACGAGGATCCATTGGAGGGCAAGTCTGGTGCCAGCAGCCGCGGTAATTCCAGCTCCAATAGCGTATATTAAAGTTGCTGCAGNTAAAAAGCTCGTAGTTGGATTTCTGGCCTGGTGTGCCTGNCCCGCCAGCGTTAGCTGTGTGAGTGTCGGGACGCGCCTGCCATCCTTCTAGAGAACATACTTACCTTTCATTAGGCCGAGTATGCCATCTAGATCTTTTACTTTGAAAAAATTAGAGTGTTTAAAGCAGGCTTTTGCTATGAATACATTAGCATGGAATAATAATTTAGGACTTCGGTTCTATTTTGTTGGTTTCTAGAACTGAAGTAATGATTGATAGGGATAGTTGGGGGTGCTAGTATTCAGTGGCCAGAGGTGAAATTCTCGGATTCACTGAAGACTAACTTATGCGAAAGCATTCACCAAGGATGTCTTCTTTAATCAAGAACGAAAGTTGGGGGATCGAAGACGATCAGATACCGTCGTAGTCTCAACTATAAACTATGCCGACTAGGGATGAGTGAACGTTGCATTTTCGACTTCATTCGCACCTTATGAGAAATCAAAGTCTTTGGGTTCCGGGGGGAGTATGGTCGCAAGGCTGAAACTTAAAGGAATTGACGGAAGGGCACCACCAGGAGTGGAGCCTGCGGC
>EU709252_Clade_Y
AATTCTAGAGCTAATACATGCGTAAAAGCGCGACTTTCGGGAAGCGCTGTATTTATTAGATACAAAACCAACCGGGGCAACCCGTTCTTTGGTGATTCATAGTAACTGATCGAATCGCACGGCTTCAGGCTGGCGATAGTTCATTCAAATTTCTGCCCTATCAGCTTTCGATGGTAAGGTCGTGGCTTACCATGGCATTAACGGGTGACGGAGAATTAGGGTTCGGTTCCGGAGAGGGAGCCTGAGAAACGGCTACCACATCCAAGGAAGGCAGCAGGCGCGCAAATTACCCAATCCTGACACAGGGAGGTAGTGACAAGGAATAACAATACCGGGCCTTTCAGGTCTGGTAATTGGAATGAGTACAATTTAAATCCCTTAACGAGGATCCATTGGAGGGCAAGTCTGGTGCCAGCAGCCGCGGTAATTCCAGCTCCAATAGCGTATATTAAAGTTGCTGCAGTTAAAAAGCTCGTAGTTGGATTTCTGGTATGGCGTACCTGGCCCGCGCCGTTAGGTTGTGAGTGCTGGGTCGCGCCTGCCATCCTTCTAGATAGCGGCTCTACCCCTCACGGGGCCGGAGTTTGTGGTCTAGATCTTTTACTTTGAAAAAATTAGAGTGTTTCAAGCAGGCTTATGCTATGAATACATTAGCATGGAATAATCAGCTAGGACTTCGGTTCTATTTTGTTGGTCTCTAGGACTGAAGTAATGATTGATAGGGATAGTTGGGGATGCTAGTATTCAGCGGCCGGAGGTGAAATTCTCGGATTCGCTGAAGACTAACTAATGCGAAAGCATTCACCAAGTTTGTTTTCCTTAATCAAGAACGAAAGTTGGGGGATCGAAGACGATCAGATACCGTCGTAGTCTCAACCATAAACTATGCCGACTAGGGATGGGTGAACGTTGTTTTTCGACTTCATCCGCACCTTATGAGAAATCAAAGTCCTTGGGTTCCGGGGGGAGTATGGTCGCAAGGCTGAAACTTAAAGGAATTGACGGAAGGGCACCACCAGGAGTGGAGCCTGCGGCTTAGTTTGACTCAACACGGGAAAACTTACCAGGTCCAGACACAGTGAGGATTGACAGATTGAAGATCTTTCTTAA
>EU709254_Clade_Y_2
AGTAGTAATTCTAGAGCTAATACATGCGTAAAAGCGCGACTTTCGGGAAGCGCTGTATTTATTAGATACAAAACCAACCGGGGCAACCCGTTCTTTGGTGATTCATAGTAACTGATCGAATCGCACGGCTTCAGGCTGGCGATAGTTCATTCAAATTTCTGCCCTATCAGCTTTCGATGGTAAGGTCGTGGCTTACCATGGCATTAACGGGTGACGGAGAATTAGGGTTCGGTTCCGGAGAGGGAGCCTGAGAAACGGCTACCACATCCAAGGAGGGCAGCAGGCGCGCAAATTACCCAATCCTGACACAGGGAGGTAGTGACAAGAAATAACAATACCGGGCCTTTCAGGTCTGGTAATTGGAATGAGTACAATTTAAATCCCTTAACGAGGATCCATTGGAGGGCAAGTCTGGTGCCAGCAGCCGCGGTAATTCCAGCTCCAATAGCGTATATTAAAGTTGCTGCAGTTAAAGAGCTCGTAGTTGGATTTCTGGTATGGCGTACCTGGCCCGCGCCGTTAGGTTGTGAGTGCCGGGTTGCGCCTGCCATCCTTCTAGATAGCAGCTCTACCCCTCACGGGGCCGGAGTTTGTGATCTAGATCTTTTACTTTGAAAAAATTAGAGTGTTTCAAGCAGGCTTATGCTATGAATACATTAGCATGGAATAATCAACTAGGACTTCGGTTCTATTTTGTTGGTTTCTAGGACTGAAGTAATGATTGATAGGGATAGTTGGGGGTGCTAGTATTCAGCGGCCAGAGGTGAAATTCTTGGATTCGCTGAAGACTAACTAATGCGAAAGCATTCACCAAGTTTGTTTTCTTTAATCAAGAACGAAAGTTGGGGGATCGAAGACGATCAGATACCGTCGTAGTCTCAACCATAAACTATGCCGACTAGGGATGGGTGAACGTTGTTTTTCGACTTCATCCGCACCTTATGAGAAATCAAAGTCCTTGGGTTCCGGGGGGAGTATGGTCGCAAGGCTGAAACTTAAAGGAATTGACGGAAGGGCACCACCAGGAGTGGAGCCTGCGGCTTAATTTGACTCAACACGGGGAAACTTACCAGGTCCAGACACAGTGAGGATTGACAGATTGAAGATCTTTCTTAATTCTGTGGGTGGTGGTGCATGGCCGTTCTTAGTTGGTGGATTGATTTGTCTGGTTAATTCCGTTAACGAACGAGACCTCGACCTGCTAACTAGTTCAGTCGACTCTCCGGGGTCGAT
>EU709256_Clade_Y
ACTGCGAACGGCTCATTATATCAGTGATTATCTCTTTGATGGTACTTCACTACATGGATAACTGTAGTAATTCTAGAGCTAATACATGCATAAAGGCCCGACCTTCGGGAAGGGTTGTATTTATTAGATACAAAGCCAATCGGGGCAACCCGTCTTTTGGTGATTCATAGTAACTGATCGAATCGCACGGCTTCAGGCTGGCGATAGTTCATTCAAATTTCTGCCCTATCAGCTTTCGACGGTAGTGTAGTGGACTACCGTGGCATTAACGGGTGACGGAGAATTAGGGTTCGGTTCCGGAGAGGGAGCCTGAGAAACGGCTACCACATCCAAGGAAGGCAGCAGGCGCGCAAATTACCCAATCCTGACACAGGGAGGTAGTGACAAGAAATAACAATACCGGGCCTTTCAGGTCTGGTAATTGGAATGAGTACAATTTAAATCCCTTAACGAGGATCAGTTGGAGGGCAAGTCTGGTGCCAGCAGCCGCGGTAATTCCAGCTCCAATAGCGTATATCAAAGTTGCTGCAGTTAAAAAGCTCGTAGTTGGATTTCTGGCACGATGGGCCTGGCCCGCGCCGTTAGGTTGTGGGTGCTGGGTTTCGTCTGCCATCCTTCTAGACAGCGGCTCTACCCCTCACGGGGCCGGAGTTTGCCATCTAGATCTTTTACTTTGAAAAAATTAGAGTGTTTCAAGCAGGCATTTGCTGTGAATACATTAGCATGGAATAATCAACTAGGACTTCGGTTCTATTTCGTTGGTTTCTAGGACTGAAGTAATGATTGATAGGGATAGTTGGGGGCGCTAGTATTCAGCGAGAAGAGGTGAAATTCTCGGATTCGCTGAAGACTAACTGATGCGAAAGCGTTCGCCAAGGATGTCTTCTTTAATCAAGAACGAAAGTTGGGGGATCGAAGACGATCAGATACCGTCGTAGTCTCAACCATAAACTATGCCGACTAGGGATGAGTGAACGTTGCATTTTCGACTTCATTCGCACCTTATGAGAAATCAAAGTCCTTGGGTTCCGGGGGGAGTATGGTCGCAAGGCTGAAACTTAAAGGAATTGACGGGAGGGCACCACCAGGAGTGGAGCCTGCGGCTTAATTTGACTCAACACGGGGAAACTTACCAGGTCCAGACGCAGTGAGGATTGACAGATTGAAGATCTTTCTTAA
>EU709257_Clade_Y
ANTTCTAGAGCTAATACATGCGTAAAATCCCAACTCTTCGGGGAAGGGATGTATTTATTAGATACAAAACCAATCGGGGCAACCCGTCTTTTGGTGACTCATAGTAACTGATCGAATCGCACGGCTTCAGGCTGGCGATAGTTCATTCAAATTTCTGCCCTATCAGCTTTCGACGGTAGTGTAGTGGACTACCGTGGCATTAACGGGTGACGGAGAATTAGGGTTCGGTTCCGGAGAGGGAGCTTGAGAAACGGCTACCACATCCAAGGAAGGCAGCAGGCGCGCAAATTACCCAATCCTGACACAGGGAGGTAGTGACAAGAAATAACAATACCGGGCCTTTCAGGTCTGGTAATTGGAATGAGTACAATTTAAATCCCTTAACGAGGATCCATTGGAGGGCAAGTCTGGTGCCAGCAGCCGCGGTAATTCCAGCTCCAATAGCGTATATTAAAGTTGCTGCAGTTAAAAAGCTCGTAGTTGGATTTCTGGCACAATGTGCCTGGCCCGCGCCGTTAGGTTGTGAGTGCCGGGTTGCGTCTGCCATCCTTCTAGACAGCGCCTCTACCCCTCACGGGGCCGGAGGTTGCCATCTAGATCTTTTACTTTGAAAAAATTAGAGTGTTTCAAGCAGGCGTATTGCTATGAATACATTAGCATGGAATAATCAACTAGGACTTCGGTTCTATTTTGTTGGTTTCTAGGACTGAAGTAATGATTGATAGGGTTAGTTGGGGGTGCTAGTATTCAGCGGCCAGGGGTGAAATTCTCGGATTCGCTGAAGACTAACTAATGCGAAAGCATTCGCCAAGGATAACCCCTTTAATCAAGAACGAAAGTTGGGGGATCGAAGACGATCAGATACCGTCGTAGTCTCAACCATAAACTATGCCGACTAGGGATGAGTGAACGTTGCATTTTCGACTTCATTCGTACCTTATGAGAAATCAAAGTCCTTGGGTTCCGGGGGGAGTATGGCCGCAAGGCTGAAACTTAAAGGAATTGACGGAAGGGCACCACCAGGAGTGGAGCCTGCGGCTTAATTTGACTCAACACGGGGAAACTTACCAGGTCCAGACACAGTGAGGATTGACAGATTGAAGATCTTTCTTAATTCTGTGGGTGGTGGTGCATGGCTGTTCTTAGTTGGTGGAGTGATTTGTCTGGTTAATTCCGTTAACGAACGAGACCTCGACCTGCTAACTAGTCCAGTAGACCATCTGGTCTTACTGATTGACTTCTTAGAGGGACTATCGGTGTGTAGCCGATGGAGGTTCGAGGCAATAACAGGTCTGTGATGCCCTTAGATGTTCTGGGCCGCACGCGCGCTACACTGATGCGTTCATCGAGCTTCTTCCTAGACCGAGAGGTCCGGGGAATCTTTTCAACACGCATCGTGCTGGGGATAGATTATTGTAATTATTAATCTTCAACGAGGAATTCATAGNAAACGCGAGTCATCAGCTCGCATTGATTACGTCCCTGCCCTTGACACCCCNCCG
>EU709258_Clade_Y
TTATATCAGTGATTATTTCTTTGATGGTACTTCACTACATGGATANNNGNNGNNNNTCTAGAGCTAATACATGCGTAAAGTCCCAACTCTTCGGGGAAGGGATGTATTTATTAGATACAAAACCAATCGGGGAAACCCGTCCTTTGGTGACTCATAGTAACTGATCGAATCGCACGGCTTCAGGCTGGCGATAGTTCATTCAAATTTCTGCCCTATCAGCTTTAGACGGTAGTGTAGTGGACTACCGTGGCATTAACGGGTGACGGAGAATTAGGGTTCGGTTCCGGAGAGGGAGCTTGAGAAACGGCTACCACATCCAAGGAAGGCAGCAGGCGCGCAAATTACCCAATTCTGACACAGAGAGGTAGTGACAAGAAATAACAGTACCGGGCCTTATGGGTCTGGTAATTGGAATGAGTACAATTTAAATCCCTAAACGAGGATCCATTGGAGGGCAAGTCTGGTGCCAGCAGCCGCGGTAATTCCAGCTCCAATAGCGTATATTAAAGTTGCTGCAGTTAAAAAGCTCGTAGTTGGATTTCTGGCACGGTGTGCCTGGCCCTTGCCGAAAGGTTTGAGTGCTGGGTCGCGCCTGCCATCCTTCTAGACAGCGGCTCTACCCCTCACGGGGCCGGGGTTCGCCATCTAGATCTTTTACCTTGAAAAAATTAGAGTGTTTCAAGCAGGCTTTTGCTATGAATACATTAGCATGGAATAATCAACTAGGACTTCGGTTCTATTTTGTTGGTTTCTAGGACTGAAGTAATGATTGATAGGGTTAGTTGGGGGTGCTAGTATTCAGCGGCCAGAGGTGAAATTCTCGGATTCGCTGAAGACTAACTAATGCGAAAGCATTCACCAAGGATTTCCCCTTTAATCAAGAACGAAAGTTGGGGGATCGAAGACGATCAGATACCGTCGTAGTCTCAACCATAAACTATGCCGACTAGGGATGAGTGAACGTTGCATTTTCGACTTCATTCGCACCTTATGAGAAATCAAAGTCCTTGGGTTCCGGGGGGAGTATGGTCGCAAGGCTGAAACTTAAAGGAATTAACGGAAGGGCACCACCAGGAGTGGAGCCTGCGGCTTAATTTGACTCAACACGGGGAAACTTACCAGGTCCAGACACAGTGAGGATTGACAGATTGAAGATCTTTCTTAATTCTGTGGGTGGTGGTGCATGGCCGTTCTTAGTTGGTGGAGTGATTTGTCTGGTTAATTCCGTTAACGAACGAGACCTCGACCTGCTAACTAGTAAAGTCGACTCTTCGGGGTCGACTTCTGACTTCTTAGAGGGACTATCGGTGTGTAGCCGATGGAAGTTCGAGGCAATAACAGGTCTGTGATGCCCTTAGATGTTCTGGGCCGCACGCGCGCTACACTGATGCGTTCATCGAGCTTCTTCCTAGACCGAGAGGTCCGGGGAATCTTTTCAACACGCATCGTGCTGGGGATAGATTATTGTAATTATTAATCTTCAACGAGGAATTCATAGTAAACGCGAGTCATCAGCTCGCATTGATTACGTCCCTGCCCTTGACACACCGCCCGCG
>EU709259_Clade
AACTGCGAACGGCTCATTATATCAGTGATTATTTCTTTGATGGTACCTCACTACATGGATAACTGTAGTAATTCTAGAGCTAATACATGCGTAACAATCCCAACTCTTCGGGGAAGGGATGTATTTATTAGATACAAAACCAATCGGGGCAACCCGTCCTTTGGTGATTCATAGTAACTGATCGAATCGCACGGCTTCAGGCTGGCGATAGTTCATTCAAATTTCTGCCCTATCAGCTTTCGACGGTAGTGTAGTGGACTACCGTGGCATTAACGGGTGACGGAGAATTAGGGTTCGGTTCCGGAGAGGGAGCTTGAGAAACGGCTACCACATCCAAGGAAGGCAGCAGGCGCGCAAATTACCCAATCCTGACACAGGGAGGTAGTGACAAGAAATAACAATACCGGGCCTTTCCGGTCTGGTAATTGGAATGAGTACAATTTAAATCCCTTACGAGGATCCATTGGAGGGCAAGTCTGGTGCCAGCAGCCGCGGTAATTCCAGCTCCAATAGCGTATATTAAAGTTGCTGCAGTTAAAAAGCTCGTAGTTGGATTTCTGGCACGGTGTACCTGGCCCGGGCCGTTAGGTTCTGAGTGCTGGGTTGCGCCTGCCATCCTTCTAGAGAGCAGTTCTACCCCTCACGGGGCCGGAATTTGCCATCTAGATCTTTTACTTTGAAAAAATTAGAGTGTTTCAAGCAGGCTTTTGCTATGAATACATTAGCATGGAATAATCAACTAGGACTTCGGTTCTATTTTGTTGGTTTCTAGGACTGAAGTAATGATTGATAGGGATAGTTGGGGGTGCTAGTATTCAGCGGCCAGAGGTGAAATTCTCGGATCCGCTGAAGACTAACTAATGCGAAAGCATTCACCAAGGATGTCTTCTTTAATCA
>EU709264_Clade_X
TTATATCAGTAATTATTTATTTGATGGTACCTTACTACATGGNNNNNNCGTAGTAATTCTAGAGCTAATACATGCGTAAAATCCCGACTGCAAGGAAGGGATGTATTTATTAGATAAAAAATCAATGCAGGCAACTGCTTCATTGGTGACTCATAGTAACTGATCGAATCGCATGGCTTTATGCTGGCGATAGTTCATTCAAATTTCTGCCCTATCAGCTTTCGACGGTAGTGTAGTGGACTACCGTGGCGTTAACGGGTGACGGAGAATTAGGGTTCGATTCCGGAGAGGGAGCCTGAGAAACGGCTACCACATCCAAGGAAGGCGGCAGGCGCGCAAATTACCCAATCCTGACACAGGGAGGTAGTGACAAGAAATAACAATACCGGGCCTTTCCAGGTCTGGTAATTGGAATGAGTACAATTTAAAAACCTTAACTAGGATCCATTGGAGGGCAAGTCTGGTGCCAGCAGCCGCGGTAATTCCAGCTCCAATAGCGTATATTAATGTTGCTGCAGTTAAAAAGCTCGTAGTTGGATTTCTGACTTGGCGCACCTGGCCCGCCACGGTTACGTGTGTGAGTGCCGGGATGCGCCTGTCACTTTTCTGGTAAACTATTGTGCTCTTCATTGAGTGTGATAGGTAGCCAGATATTTTACTTTGAAAAAATTAGAGTGTTTAAAGCAGGCGTTTGCTATGAATACATTAGCATGGAATAATAACTTAGGACTTCGGTTCTATTTTGTTGGTTCCTAGGACTGAAGTAATGATTGATAGGGATAGTTGGGGGTGCTAGTATTCAGCGGCCAGAGGTGAAATTCTCGGATTCGCTGAAGACTAACTTATGCGAAAGCATTCACCAAGGATGTCTTCTTTAATCAAGAACGAAAGTTGGGGGATCGAAGACGATCAGATACCGTCGTAGTCTCAACCATAAACTATGCCGACTAGGGATGAGTGAACGTTGCATTCTCGACTTCATTCGCACCTTATGAGAAATCAAAGTCCTTGGGTTCCGGGGGGAGTATGGTCGCAAGGCTGAAACTTAAAGGAATTGACGGAAGGGCACCACCAGGAGTGGAGCCTGCGGCTTAATTTGACTCAACACGGGGAAACTTACCAGGTCCAGACTCAGTGAGGATTGACAGATTGAAGWTCTTTCTTGATTCTATGG
>EU709266_Clade_Z
TTATATCAGTAATGATTTATTTGATGGTACCTTACTACATGGATANCCGTAGTAATTCTAGAGCTAATACATGCGTACAGTCCCAACTTTCGGGGAGGGATGTATTTATTAGATAAAAAATCAATGCGGTCTCGGCCGGTCTTTTGATGATTCATAATAACTACTCGAATCGCATGGCTTTATGCTGGCGATAGTTCATTCGAATTTCTGCCCTATCAGCTTTCGACGGTAGTGTCGTGGACTACCGTGGCATTAACGGGTGACGGAGAATTAGGGTTCGATTCCGGAGAGGGAGCCTGAGAAATGGCTACCACATCCAAGGAAGGCAGCAGGCGCGCAAATTACCCAATCCTGACACAGGGAGGTAGTGACAAAAAATAACAATACCGGGCCTTTACAGGTCTGGTAATTGGAATGAGTACAATTTAAATCCCTTAACGAGGATCCATTGGAGGGCAAGTCTGGTGCCAGCAGCCGCGGTAATTCCAGCTCCAATAGCGTATATTAAAGTTGCTGCAGTTAAAAAGCTCGTAGTTGGATTTCTGGTTTAATGTACCTGTCCCGCTGCGGTAACGCATGTGAGTGACGGAGTATGTTTGCCATCCTTCTAGAGAATACTAGCTATCCTTCACTGGACCGGTTAGTGTCATCTAGATCTTTTACTTTGAAAAAATTAGAGTGTTTCAAGCAGGCGTTTTGCTATGAATACATTAGCATGGAATAATGAGTTAGGACTTCGGTTCTATTTTGTTGGTTTCTAGGACTGAAGTAATGATTGATAGGGATAGTTGGGGGTGCTAGTATTCAGTGGCCAGAGGTGAAATTCTTGGATTCACTGAAGACTAACTTATGCGAAAGCATTCACCAAGGATGTCTTCTTTAATCAAGAACGAAAGTTGGGGGATCGAAGACGATCAGATACCGTCGTAGTCTCAACCATAAACTATACCGACTAGGGATGAGTGAACGTTGCATTTTCGACTTCATTCGCACCTTATGAGAAATCAAAGTCTTTGGGTTCCGGGGGGAGTATGGTCGCAAGGCTGAAACTTAAAGGAATTGACGGAAGGGCACCACCAGGAGTGGAGCCTGCGGCTTAATTTGACTCAACACGGGAAAACTTACCAGGTCCAGACATAGTGAGGATTGACAGATTGAAGATCTTTCTTGATTCTATGGGTGGTGGTGCATGGCCGTTCTTAGTTGGTGGAGTGATTTGTCTGGTTAATTCCGTTAACGAACGAGACCTCTACCTGCTAAATAGTCCGCTTCAAGCTTCGGCTTGAAGACGTTTGACTTCTTAGAGGGACTATCGGTGTGTAGCCGATGGAAGTTGGAGGCAATAACAGGTCTGTGATGCCCTTAGATGTTCTGGGCCGCACGCGCGCTACACTGATGGATTCATCGAGCTTACCACCTAGACTGAGAGGTCCGGGTAATCTTTTTAACGTCCATCGTGCTGGGGATAGATGATTGGAATTATTCATCTTCAACGAGGAATTCCTAGTAAACGCAAGTCATCAACTTGCATTGATTACGTCCCTGCCCTTGACNCCCCGCCCNCGNTNCC
>EU709270_Clade_Z
ACTGCGTNCNGCTCATTATATCAGNAATGATTTATTTGATGGTACCTTACTACATGGATAACCGTAGTAATTCTAGAGCTAATACATGCGTACAGTCCCGACTTTCGTGGAAGGGATGTATTTATTAGATAAAAAATCAATGCTGCTTCGGCAGTTTTCATTGGTGATTCATAATAACTACTCGAATCGCATAGTTTTATTACTGGCGATAGTTCATTCAAATTTCTGCCCTATCAGCTCTCGACGGTAGTGTAGTGGACTACCGTGGCATTAACGGGTGACGGAGAATTAGGGTTCGATTCCGGAGAGGGAGCCTGAGAAACGGCTACCACATCCAAGGAAGGCAGCAGGCGCGCAAATTACCCAATCCTGACACAGGGAGGTAGTGACAAAAAATAACAATACCGGGCCTTTTCAGGTCTGGTAATTGGAATGAGTACAATTTAAATCCCTTAACGAGGATCCATTGGAGGGCAAGTCTGGTGCCAGCAGCCGCGGTAATTCCAGCTCCAATAGCGTATATTAAAGTTGCTGCAGTTAAAAAGCTCGTAGTTGGATTTCTGGTATGATGTATCTGTCCCGCCACGGTTAACGTGTGTGAGTGACGGTATATGTCTGCCATCCTTCTAGAGGAAATATAGTGTTGGCCTTTACTGGTTCGATATTATATATTAATCTAGATCTTTTACTTTGAAAAAATTAGAGTGTTTCAAGCAGGCTACAATTGCTATGAATACATTAGCATGGAATAATAAGTTAGGACTTCGGTCCTATTTTGTTGGTTTCTAGAGCTGAAGTAATGATTGATAGGGATAGTTGGGGGTGCTAGTATTCAGCGGCCAGAGGTGAAATTCTTGGATTCGCTGAAGACTAACTTATGCGAAAGCATTCACCAAGGATGTCTTCTTTAATCAAGAACGAAAGTTGGGGGATCGAAGACGATCAGATACCGTCGTAGTCTCAACCATAAACTATACCGACTAGGGATGAGTGAACGTTGCATTTCGACTTCATTCGCACCTTATGAGAAATCACAAGTCTTTGGGTTCCGGGGGGAGTATGGTCGCAAGGCTGAAACTTAAAGGAATTGACGGAAGGGCACCACCAGGAGTGGAGCATGCGGCTTAATTTGACTCAACACGGGAAAACTTACCAGGTCCAGACATAGTAAGGATTGACAGATTGAAGATCTTTC
>EU709271_Clade_Z
CATTATATCAGNTATGATTTATTTGATGGTATGTCCCTTCATGGATANNTGTAGTAATTCTAGAGCTAATACATGCGTACAGTCCCGACCTCACGGAAGGGATGTATTTATTAGATAAAAAATCAATGCGGNNTTTCGGCCGGTTCGTTGGTGATTCATAATAACTACTCGAATCGCATGGCTTCATGCCGGCGATAGTTCATTCAAATTTCTGCCCTATCAGCTTTCGACGGTAGTGTAGTGGACTACCGTGGCGTTAACGGGTGACGGAGAATTAGGGTTCGATTCCGGAGAGGGAGCCTGAGAAATGGCTACCACATCCAAGGAAGGCAGCAGGCGCGCAAATTACCCAATCCTGACACAGGGAGGTAGTGACAAAAAATAACAATACCGGGCCTCTTCAGGTCTGGTAATTGGAATGAGTACAATTTAAATCCCTTAACGAGGATCCATTGGAGGGCAAGTCTGGTGCCAGCAGCCGCGGTAATTCCAGCTCCAATAGCGTATATTAAAGTTGCTGCAGTTAAAAAGCTCGTAGTTGGATTTCTGACTTGCTGCGCCTGTCCCGCTACGGCAACGTATGTGAGTGACGGGGTGTACGGGTCATCCTTCGATTCTGGCGGTCGGTCCTTCACTGGGTCGGTCGACTGGGTCGATCGTTTACTTTGAAAAAATTAGAGTGTTTCAAGCAGGCTTAATGCTGTGAATACATTAGCATGGAATAATGAGTTAGGACTTCGGTTCTATTTTGTTGGTTTCTAGGGCTGAAGTATGATTGATAGGGATAGTTGGGGGTGCTAGTATTCAGTGGCCAGAGGTGAAATTCTTGGATTCCCTGAAGACTAACTAATGCGAATGCATTCACCAAGGATGTCTTCTTTAATCAAGAACGAAAGTTGGGGGATCGAAGACGATCAGATACCGTCGTAGTCTCAACCATAAACTATGCCGACTAGGGATGAGTGAACGTTGCATTTTCGACTTCATTCGCACCTTATGAGAAATCAAAGTCTTTGGGTTCCGGGGGGCGTATGGTCGCAAGGCTGAAACTTTAAGGAATTGACGGAAGGGCACCACCAGGAGCGGAGCCTGCGGCTTAATTTGACTCAACACGGGAAAACTTACCAGGTCCAGACATAGTGAGGATTGACAGATTGAAGATCTTTCTTGA
>EU709273
ACTGCGTACAGCTCATTATATCAGTTATTCTTTATTTGATGGTCCCTTTCTACATGGATACCCGTAGTAATTCTAGAGCTAATACATGCGTCAAGTCCCGACCCGCGAGGGGAGGGATGTATTTATTAGATACAAAATCAATGCAGTAGCAATACTGGTTTATTGGTGATTCATAATAACTGTTCGAATCGCATGGCTTCAGGCTGGCGATAGTTCATTCAAATTTCTGCCCTATCAGCTTTCGACGGTAGTGTAGTGGACTACCGTGGCATTAACGGGTGACGGAGAATTAGGGTTCGATTCCGGAGAGGGAGCCTGAGAGATTGCTACCACATCCAAGGAAGGCAGCAGGCGCGCAAATTACCCAATCCTGACACAGGGAGGTAGTGACAAAAAATAACAATACCGGGCCTTTTCAGGTCTGGTAATTGGAATGAGTACAATTTAAATCCCTTAACGAGGATCCATTGGAGGGCAAGTCTGGTGCCAGCAGCCGCAGTAATTCCAGCTCCAATAGCGTATATTAAAGTTGCTGCAGTTAAAAAGCTCGTAGTTGGATTTCTGATGCGACCTGCCTGGCCCGCCGTGGTTACACGCGTGAGTGCCGGGTGTTGTCCGTCTGTCTTCCTGTGACTTGCTGCCCTCTTCACTGAGTGGTGGTGTCTAGTTGTAGGATCTTTTACTTTGAACAAATTAGAGTGTTTCAAGCAGGCTTCTGCCATGAATACATTAGCATGGAATAATCATTTAGGACTTCGGTTCTATTTTGTTGGTTTCGAGAGCTGAAGTAATGATTGATAGGGATAGTTGGGGGTGCTAGTATTCAGAGGCCAGAGGTGAAATTCTTGGATTCTCTGAAGACTAACTTATGCGAAAGCATTCACCAAGGATGTCTTCTTTAATCAAGAACGAAAGTTGGGGGATCGAAGACGATCAGATACCGTCGTAGTCTCAACCATAAACTATGCCGACTAGGGATGAGTGAACGTCTTATTTTCGACTTCATTCGCACCTTATGAGAAATCAAAGTCTTTGGGTTCTGGGGGGAGTATGGTCGCAAGGCTGAAACTTAAAGGAATTGACGGAAGGGCACCACCAGGAGTGGAGCCTGCGGCTTAATTTGACTCAACACGGGAAAACTTACCAGGTCCAGACATAGTGAGGATTGACAGATTGAAGATCTTTC
>EU709276
TTATATCAGTTATGATTTATTGGATGGTAGCTTACTACATGGATAACCGTAGTAATTCTAGAGCTAATACATGCGTAAACTCTCGACCGCAAGGAAGAGAGGTATTTATTAGATAAAAAACCCACGTCGGCTCTGCCGTCTTCTGTTGGTGATTCATAGTAACTGTTCGAATCGCACGGTTTTATACTGGCGATAGTTCCTTCAAATTTCTGCCCTATCAGCTTTCGACGGTAGTGTCGTGGACTACCGTGGCACTCACGGGTAACGGAGAATTAGGGTTCGATTCCGGAGAGGGAGCCTGAGAAACGGCTACCACATCCAAGGAAGGCAGCAGGCGCACAAATTACCCAATCCTGACACAGGGAGGTAGTGACAAAAAATAACAATACCGGGCCTTTTCAGGTCTGGTAATTGGAATGAGTACAATTTAAATCCCTTAACGAGGATCCATTGGAGGGCAAGTCTGGTGCCAGCAGCCGCGGTAATTCCAGCTCCAATAGCGTATATTAAAGTTGCTGCAGTTAAAAAGCTCGTAGTTGGATTTCTGGTTGGATGCGCCTGGCCCGCCACGGTTTCGTGTGTGAGTGCCTCGGTGTGTCTGCCATCCTTCTCGCTGCGTCTCACGCTCTTCTTCATTGAGGGGAGTGGGCGTGCGAGATCTTTTACTTTGAAAAAATTAGAGTGTTCAACGCAGGCAGTGCGCTATGAATACATTAGCATGGAATAATAATTTAGGACTGTCGGTTCTATTTTGTTGGTTTCTAGAATCGTGGTAATGATTGATAGGGATAGTTGGGGGTGCTAGTATTCAGTGGCCAGAGGTGAAATTCTCGGATTCCCTGAAGACTAACTGATGCGAAAGCATTCACCAAGGATGTCTTCTTTAATCAAGAACGAAAGTTGGGGGATCGAAGACGATCAGATACCGTCGTAGTCTCAACCATAAACGTTGCCGACTAGGGATGAGTGGTAGTTGCATCAATCGACTTCATTCGCACCTTATGAGAAATCAAAGTCTTTGGGTTCCGGGGGGAGTATGGTCGCAAGGCTGAAACTTAAAGGAATTGACGGAAGGGCACCACCAGGAGTGGAGCCTGCGGCTTAATTTGACTCAACACGGGAAAACTTACCAGGTCCAGACACAGTGAGGATTGACAGATTGAAGATCTTTCTTGATTCTGTGGGTGGTGGTGCATGGCCGTTCTTAGTTGGTGGAGTGATTTGTCTGGTTAATTCCGTTAACGAACGAGACCTCGACCTGCTAAATAGTTCGCATCTCGTTTCGATGAGGTGACGTGACTTCTTAGAGGGACTATCGGTGTGTAGCCGACGGAAGTTCGAGGCAATAACAGGTCTGTGATGCCCTTAGATGTTCTGGGCCGCACGCGCGCTACACTGATGCATGCTGAAAGCTTTCCCTCCTGCACCGAGAGGTGCGGGGAATCTGCTCAAGTGCATCGTGCTGGGGATAGATTATTGTAATTCTTAATCTTCAACGAGGAATTCNNAGNNAACGCAAGTCATCAACTTGCATTGATTACGTCCCTGCCCTT
>EU709281_Bobomorpha
GNTACCTTACTACATGGATACCCGTAGTAATTCTAAGCTAATACATGCGTAAAGTCCCGACTCTCGGGGAGGGATGTATTTATTAGATAATTGATAAACCAATGAGATTGGCAACGTCTGGTTCCTTTGGTGACTCATAGTAACTGTTCGAATCGCACGGCTTCTGCTGGCGATAGTTCATTCAAATTTCTGCCCTATCAGCTTTCGACGGTAGTGTAGTGGACTACCGTGGCGTTCACGGGTGACGGAGAATTAGGTTCGATTCCGGAGAGGGAGCCTGAGAAACGGCTACCACATCCAAGGAAGGCAGCAGGCGCGCAAATTACCCAATCCTGACACAGGGAGGTAGTGACAAAAAATAACAATACCGGGCCGTTTCGGTCTGGTAATTGGAATGAGTACAATTTAAATCCCTTAACGAGGATCCATTGGAGGGCAAGTCTGGTGCCAGCAGCCGCGGTAATTCCAGCTCCAATAGCGTATATTAAAGTTGCTGCAGTTAAAAAGCTCGTAGTTGGATTTCTGGTTTGGTGCGCCTAGCCCGCCACGGTTTCGTGTGTGAGTGTTGGGACGTTCCTGCCATCCTTCTAGTTCCTTGTCTTGCCCCTCACGGGGTGGAGGCAGTGGGCTAGATCTTTTACTTTGAAAAAATTAGAGTGTTTCAAGCAGGCATTTGTTGCTATGAATACATTAGCANGGAATAATCATGTAGGACTTCGGTCTTATTTTGTTGGTGTTTCTAAGGCTGAAGTAATGATTGATAGGGATAGTTGGGGGTGCTAGTATTCAGTGGCCAGAGGTGAAATTCTCGGATTCACTGAAGACTAACTTATGCGAAAGCATTCACCAAGGATGTTTTCTTTAATCAAGAACGAAAGTTGGGGGATCGAAGACGATCAGATACCGTCGTAGTCTCAACCATAAACTATGCCGACTAGGGATGAGTGAACGTTGCTTTTTTCGACTTCATTCGCACCTTATGAGAAATCAAAGTCTTTGGGTTCCGGGGGGAGTATGGTCGCAAGGCTGAAACTTAAAGGAATTGACGGAAGGGCACCACCAGGAGTGGAGCCTGCGGCTTAATTTGACTCAACACGGGAAAANNNNNNNNNNNNNNNNNNNNNNNNNNNNNNNNNNNNNNNNNNNNNNNNNNNNNNNNNNNNNNNNNNNNNNNNNNNNNNNNNNNNNNNNNNNNNNNNNNNNTGGTGGTGCATGGCCGTTCTTAGTTGGTGGAGTGATTTGTCTTGTTAATTCAGTTAACGAACGAGACCTCGCCCTGCTAAATAGTTCGGCGAACGCTTCGGCGTTCGTATTCGTGACTTCTTAGAGGGACTATCGGTGTGTAGCCGATGGAAGTTCGAGGCAATAACAGGTCTGTGATGCCCTTAGATGTTCTGGGCCGCACGCGCGCTACACTGATGCAGTCATCGAGCGACAACCTGCACCGGAAGGTTCGGGTAATCTTGCAACCTGCATCGTGCTGGGGATAGATTATTGTAATTATTGATCTTCAACGAGGAATTCCTAGTAAACGCGCGTCATCAACGCGCATTGATTACGTCCCTGCCCTTTGTACACACCGCCCGTCGCTACTACCGATTGAATGGATTAGTGAGCTTCACGGATCGCGCCGTGCAGGGGCAACCCCGCGCGATGAGAGAAGTGAATCAAACTTGCTCATTTAGAGGAAGTAAAAGTCGTAACAAGGTCTCCGTAGGTGAACCTGCGGAGGGATCATTAACA
>FJ176713_Allapsa
GCTTGTCTCAAAGATTAAGCCATGCATGTCTAAGTATAAACTTCTTTATACCGTGAAACTGCGTACAGCTCATTATATCAGTAATTATTTCTTTGATGGTACCTTACTACATGGATACCCGTAGTAATTCTAGAGCTAATACATGCGTATGGTCCCGACCTCACGGAAGGGATGTATTTATTAGATAAAAATCAATGCAGGTGGGCAACTACCTGGTTCGTTGGTGATTCATAGTAACTGTTCGAATCGAATGGCGCAAGCTGTCGATGGTTCATTCAAATTTCTGCCCTATCAGCTTTCGACGGTAGTGTAGTGGACTACCGTGGCGTTAACGGGTGACGGAGAATTAGGGTTCGATTCCGGAGAGGGAGCCTGAGAAACGGCTACCACATCCAAGGAAGGCAGCAGGCGCGCAAATTACCCAATCCTGACACAGGGAGGTAGTGACAAAAAATAACAATACCGGGCCTTTTACGGTCTGGTAATTGGAATGAGTACAATTTAAATCCCTTAACGAGTATCCATTGGAGGGCAAGTCTGGTGCCAGCAGCCGCGGTAATTCCAGCTCCAATAGCGTATATTAAAGTTGCTGCAGTTAAAAAGCTCGTAGTTGGATTTCTGGCATGGTGTGATTGGCCCGCCACGGTTTCGTGTGTGAGTGCCGGTTCGCGCCTGCCATCCTTCTAGTGATGGCGTGTGCTATTCATTTAGTGTGCGTCACTTGCTAGATCGTTTACTTTGAAAAAATTAGAGTGTTTAAAGCAGGCAGTTGCTATGAATACATTAGCATGGAATAATAATATAGGACGTTCGGTTCTATTTTGTTGGTATTGCGGACTGAAGTAATGATTGATAGGGATAGTTGGGGGTGCTAGTATTCAGTGGCCAGAGGTGAAATTCTCGGATTCACTGAAGACTAACTTATGCGAAAGCATTCACCAAGGATGTCTTCTTTAATCAAGAACGAAAGTTGGGGGATCGAAGACGATCAGATACCGTCGTAGTCTCAACTATAAACGTTGCCGACTAGGGATGGGTGGAAGTTGCACATTCGACTTCATCCGCACCTTGTGAGAAATCAAAGTCTTTGGGTTCCGGGGGGAGTATGGTCGCAAGGCTGAAACTTAAAGGAATTGACGGAAGGGCACCACCAGGAGTGGAGCATGCGGCTTAATTTGACTCAACACGGGGAAACTTACCAGGTCCAGACATAGTGAGGATTGACAGATTGAAGATCTTTCTTGATTCTATGGGTGGTGGTGCATGGCCGTTCTTAGTTGGTGGAGTGATTTGTCTTGTTAATTCAGTTAACGAACGAGACCTCGCCCTGCTAAATAGTTCGGCGAACGCTTCGGCGTTCGTATTCGTGACTTCTTAGAGGGACTATCGGTGTGTAGCCGATGGAAGTTCGAGGCAATAACAGGTCTGTGATGCCCTTAGATGTTCTGGGCCGCACGCGCGCTACACTGATGCAGTCATCGAGCGACAACCTGCACCGGAAGGTTCGGGTAATCTTGCAACCTGCATCGTGCTGGGGATAGATTATTGTAATTATTGATCTTCAACGAGGAATTCCTAGTAAACGCGCGTCATCAACGCGCATTGATTACGTCCCTGCCCTTTGTACACACCGCCCGTCGCTACTACCGATTGAATGGATTAGTGAGCTTCACGGATCGCGCCGTGCAGGGGCAACCCCGCGCGATGAGAGAAGTGAATCAAACTTGCTCATTTAGAGGAAGTAAAAGTCGTAACAAGGTCTCCGTAGGTGAAC
>FJ439578
AAAGATTAAGCCATGCATGTCTAAGTATAAACATCTTTATACCGTGAAACTGCGTACAGCTCATTATATCAGTAATTCTTTCTTTGATGGTTTTTTACTACATGGATAACCGTAGTAATTCTAGAGCTAATACATGCCATAAAATCTCAACTCACGAAGAGATGGATTTATTAGATACAGAACCAATGGTGTAGCAATACATCTTTTGGTGATTCATGATAACTTTACAGAGCGTATGACTTTATGTTGACGCCAGTTCATTCAAATTCCTGCCCTATCAGCTTTCGTATGTAAGGTATTGGCTTACATAGGCATCGACGGGTGACGGAGAATTAGGGTTCGATTCCGGAGAGGGAGCCTGAGAGATTGCTACCACATCCAAGGAAGGCAGCAGGCGCGCAAATTACCCAATCCTAATACAGGGAGGTAGTGACAAAAAATAACAATACTGAGCATTTTTATGTTTGGTAATTGGAATGAGTACAATTTAAATCCCTTAACGAGGATCCATTGGAGGGCAAGTCTGGTGCCGGCAGCCGCGGTAATTCCAGCTCCAATAGCGTATATTAAAGTTGCTGCTGTTAAAAAGCTCGTAGTTGGATTTCTGATATAATTTATCTGTCCCGTCGTGGTTACACGTATGAGTGACGGAATAAATTTATCTGTTTTGTATGTGTGTTTTATGATGTGAAAGCATTATAAAATAACTATACATCTTTTACTTTGAACAAATTAGAGTGTTTCAAGCAGGCATTTATGCCTTGAATACATGAGCATGGAATAATCATCGAGGACTTTTTAGTTCTATGTTGATTGGTTCTAGAACTATAGTAATGATGGATAGGGATAGTTGGGGGTGCTAGTATTCCGAGGCCAGAGGTGAAATTCTTGGATTCTCGGAAGACTCACTTAGGCGAAAGCATTCACCAAGGATGTCTTCATTAATCAAGAACGAAAGTTGGGGGATCGAAGACGATCAGATACCGTCGTAGTCTCAACCATAAACTATGCCGACTAGGGATGAGTTAATGTTGAATTTTCGACTTAACTCGCACCTCATGAGAAATCAAAGTCTTTGGGTTCATGGGGAAGTATGGTCGCAAGGCTGAAACTTAAAGGAATTGACGGAAGGGCACCACCAGGAGTGGAGCCTGCGGCTTAATTTGACTCAACACGGGAAAACTTACCAGGTCCGGACATAGTGAGGATTGACAGGTTGAAGACCTTTCTTAATTCTGTGGGTGGTGGTGCATGGCCGTTCTTAGTTGGTGGAGTGATTTGTCTGGTTAATTCCGTTAACGAACGAGACCTCGACCTATTAAATAGTTGACAGAATATTTCGATATTGTATTCAACTTCTTAAAGGAACTGCTGCCGTTCTAGGCAGAGGAAGTACGAGGCAATAACAGGTCTGTGATGCCCTTAGATGTTCTGGGCCGCACGCGCGCTACACTGATAGATTCATCAAGTTTTTCTTCCTGAACTGTGAAGTTTAGGGAATCTTTGAATGTCTATCGTGCTGGGGATAGATGATTGTAATTTTTCATCTTCAACGAGGAATTCCTAGTAAACGCAAGTCATCAACTTGCATTGATTACGTCCCTGCCCTTCGTACACACCGCCCGTCGCTACTACCGATTGAATGGATTAGTGAGCTTCAAGGATTGAGTCAATTATGGTTCTCCATGATTGATTTGAGAATTGAATCAAACTTGCTCATTTAGAGGAAGTAAAAGTCGTAACAAGGTCTCCGTTGGTGAACCAGCGGAGGGATCATTACAA
>FJ577825
CATGCATGTCTAAGTATAAACATCTTTATACAGTGAAACTGCGTACAGCTCATTATATCAGTTATGATTTATTTGATGGTACCTTACTACATGGATACCCGTAGTAATTCTAGAGCTAATACATGCGTACAATCCCGACTACTCGTTGGAAGGGATGTCTTTATTAGATTCAAACCCAATGCAGTAGCAATACTGGTTCTCATTGGTGACTCATAGTAACGTGTCGAATCGCATGGCCTTGTGCTGGCGATAGTTCATTCAAATTTCTGCCCTATCAGCTTTCGATGGTAGTGTAGTGGACTACCATGGCTTTAACGGGTGACGGAGAATTAGGGTTCGATTCCGGAGAGGGAGCCTGAGAAACGGCTACCACATCCAAGGAAGGCAGCAGGCGCGCAAATTACCCAATCCTGACACAGGGAGGTAGTGACAAAAAATAACAACACCGGGCCTTTACAGGTCTGGTGATTGGAATGAGTACAATTTAAATCCCTTAACGAGGATCCATTGGAGGGCAAGTCTGGTGCCAGCAGCCGCGGTAATTCCAGCTCCAATAGCGTATATTAAAGTTGCTGCAGTTAAAAAGCTCGTAGTTGGATTTCTGACGAAACTGCTAGCTGGCCCGTCACGTCAGTGATGTGTGCCGGCTTGGCGTTTGTCATCCGTTCGAATGATATGCGCGCTGCCCTTCACTGGGTTGGTGCTGCATGTTTTCGATCTTTTACTTTGAAAAAATTAGAGTGTTTCAAGCAGGCATGTTTGCTATGAATACATTAGCATGGAATAATAACCTAGGACTTTCGGTTCTATTTTGTTGGTGTTCTGGAGCTGAAGTAATGATTGATAGGGATAGTTGGGGGTGCTAGTATTCAATGGCCAGAGTGAAATTCTCGGATTCCTTGAGACTAACTTATGCGAAAGCATTCACCAGGATGTCTTCTTTAATCAGACGAAGTGGGGGATCGAGACGATCAGATACCGTCGTAGTTCACTATAATTCTACGACTAGAGATCAGTGGATGTTGTCTTTTTGTAACGACTTCATTGGCATCTATACGAGAAATCAAAGTCTTTGGGTTCCGGGGGGAGTATGGTCGCAAGGCTGAAACTTAAAGGAATTGACGGAAGGGCACCACCAGGAGTGGAGCCTGCGGCTTAATTTGACTCAACACGGGAAAACTTACCAGGTCCAGACATAGTGAGGATTGACAGATTGAAGATCTTTCTTGATTCTATGGGTGGTGGTGCATGGCCGTTCTTAGTTGGTGGAGTGATTTGTCTGGTTAATTCCGTTAACGAACGAGACCTCGACCTGCTAACTAGTGCAGCGCAGCATTCGTGCTGCGGTCGTTGCGCACTTCTTAGAGGGACTATCGGTGTGTAGCCGATGGAAGTTCGAGGCAATAACAGGTCTGTGATGCCCTTAGATGTTCTGGGCCGCACGCGCGCTACACTGACGGGTTCATCGAGCTAAGCATTTGTTACCTTGACTGACAGGTCTGGGGAATCTTGGAATGCCCGTCGTGCTGGGGATAGACCCTTGGAATTATGGATCTTGAACGAGGAATTCCTAGTAAACGCAAGTCATCAGCTTGCATTGATTACGTCCCTGCCCTTTGTACACACCGCCCGTCGCTACTACCGATTGAATGGATTAGTGAGCTTCAGGGATTGTGGCCTCGTTGTGGCAACACAATGCTGTGTCGCGAGAACTGAATCAAACTTGCTCATTAGAGG
>FJ790691_Cercomonas_lenta
CTGTGAAACTGCGTACAGCTCATTAAATCAGTCATTATTTATTTGATGGTTTCTTACTACATGGATACCCGTAGTAATTCTAGAGCTAATACATGCAAAAAATCCCGACTCACGAAGGGATGTATTTATTAGATAAAAAACCAATGCACCCTCTGGGTGGTTTCTGGTGACTCATAATAACTGATCGAATCGCATGTCCTTGTGGCGGCGATAGTTCATTCAAATTTCTGCCCTATCAGCTTTCGACGGTAGTGTAGTGGACTACCGTGGCGTTAACGGGTGACGGAGAATTAGGGTTCGATTCCGGAGAAGGAGCCTGAGAAACGGCTACTACATCCAAGGAAGGCAGCAGGCGCGCAAATTACCCAATCCTGACACAGGGAGGTAGTGACAAGAAATAACAATACTGGGCCTCTTAGGTCTGGTAATTGGAATGAGTACAATTTAAATCCCTTAACGAGGATCCATTGGAGGGCAAGTCTGGTGCCAGCAGCCGCGGTAATTCCAGCTCCAATAGCGTATATTAAAATTGTTGCAGTTAAAAAGCTCGTAGTTGGATTTCTGGTTCGGCGCACTTGGCCCCGGTTTCCGGGCTGTGTCTGGTGTGCGCCATCCATCCTTCTTCACGGTTGGTATGTTATCTCGATCTTTTACTTTGAAAAAATTAGAGTGTTTAAAGCAGGCTTGCGCTATGAATACATTAGCATGGAATAATAATTTAGGACTTTGGTCTTATTTTGTTGGTTTCTAGGACTAAAGTAATGATTGATAGGGACAGTTGGGGGTGCTAGTATTCAGCGGCCAGAGGTGAAATTCTTGGATTCGCTGAAGACTAACTTATGCGAAAGCATTCACCAAGGATGTCTTCTTTAATCAAGAACGAAAGTTGGGGGATCGAAGACGATCAGATACCGTCGTAGTCTCAACCATAAACTATGCCGACTAGGGATGGGTGAACGTTGCTTATTCGACTTCATCCGCACCTTATGAGAAATCAAAGTCTTTGGGTTCCGGGGGGAGTATGGTCGCAAGGCTGAAACTTAAAGGAATTGACGGAAGGGCACACCAGGAGTGGAGCCTGCGGCTTAATTTGACTCACCACGGGAAAACTTACCAGGTCCAGACATAGTAAGGATTGACAGATTGAAGATTCTNGATCTATGGGGGTGGTGCATGGNCNTTCTTAGTTGGNGGAGTGATTTGTCTGGTTAATTCCGTTAACGAACGAGACCTCGGCCTGCTAAATAGTTGAGCGAATCCTGATTCGATCTCTAACTTCTTAGAGGGACTATCGGTATTTAGCCGATGGAAGTTCGAGGCAATAACAGGTCTGTGATGCCCTTANATGTCCTGGGCCGCACGCGCGCTACACTGATACGTTCATCGAGCTTACAACCTTGGTTGAGAGGCCTGGGTAATCTTTTGAAACCGTATCGTGCTGGGGATAGATTATTGTAATTTTTAATCTTCAACGAGGAATTCCTAGTAAACGCTGGTCATCAACCAGCATTGATTACGTCCCTGCCCTTTGTACACACCGCCCGTCGCTACTACCGATTGAATGGCTTAGTGAGCATCAGGGATTGTGTACTTAGTAGGTTCGCTTACTTAGTGCACCGAGAACTGATTCAAACTTGATCATTTAGAGGAAGTAAAAGTCGTAACAAGGTATCCGTAGGTGAACCTGCGGATGGATCATTA
>Glissomonadida_XX_sp._10
AACCTGGTTGATCTGCCAGTAGTCATATGCTTGTCTCAAAGATTAAGCCATGCATGTCTAAGTATAAACATCTTTATACGGTGAAACTGCGTACAGCTCATTATATCAGTAATTCTTTCTTTGATGGTTCCTTACTACATGGATAACCGTAGTAATTCTAGAGCTAATACATGCCTAAAATCTCGACTCGTGAGGGAAGAGATGGATTTATTAGATACCGAACCAATACAGCTCTGCTGTACCCTTGGTGATTCATGATAACTTTGCGGAGCGCATGGCTTTAGGTCGGCGCCAGTTCATTCAAATTTCTGCCCTATCAGCTTTCGATGGTAGTGTAGTGGACTACCATGGCATTCACGGGTGACGGAGAATTAGGGTTCGATTCCGGAGAGGGAGCCTGAGAGATTGCTACCACATCCAAGGAAGGCAGCAGGCGCGCAAATTACCCAATCCTGACACAGGGAGGTAGTGACAAAAAATAACAATACCGGGCCTTTTCAGGTCTGGTAATTGGAATGAGTACAATTTAAATCCCTTAACGAGGATCCATTGGAGGGCAAGTCTGGTGCCAGCAGCCGCGGTAATTCCAGCTCCAATAGCGTATATTAAAGTTGCTGCTGTTAAAAAGCTCGTAGTTGGATTTCTGATGTGACGGGCCTGTCCCGCCGTGGTTACACGTGTGAGTGACGGGTTCCGTCCGTCTGTCTTCCGTGTGTGTGTGACATTCATGGTTCGCCGTGAGTGTGATGTCGCTCGGATCTTTTACTTTGAACAAATTAGAGTGTTTCAAGCAGGCGTCAAGCCCTGAATACATGAGCATGGAATAATCGCCGAGGACTGAGGTTCTGCGTTGGTTGGTTCGAGAACTGCAGTAATGATGGATAGGGATAGTTGGGGGTGCTAGTATTCCGAGGCCAGAGGTGAAATTCTTGGATTCTCGGAAGACTCACTTAGGCGAAAGCATTCACCAAGGATGTCTTCATTAATCAAGAACGAAAGTTGGGGGATCGAAGACGATCAGATACCGTCGTAGTCTCAACCAAAACTATGCCGACTAGGGATGAGTGGAAGTTGAATTATCGACTCCATTCGCACCTCATGAGAAATCAAAGTCTTTGGGTTCATGGGGGAGTATGGTCGCAAGGCTGAAACTTAAAGGAATTGACGGAAGGGCACCACCAGGAGTGGAGCCTGCGGCTTAATTTGACTCAACACGGGAAAACTTACCAGGTCCGGACATAGTGAGGATTGACAGGTTGAAGACCTTTCTTGATTCTATGGGTGGTGGTGCATGGCCGTTCTTAGTTGGTGGAGTGATTTGTCTGGTTAATTCCGTTAACGAACGAGACCTCGACCTGCTAAATACCAGAGTCCAGAGTTCGCTCTTGATGTCTGTGTTCTTAGAGGAACTGCTGCCGTTCTAGGCAGAGGAAGTACGAGGCAATAACAGGTCTGTGATGCCCTTAGATGTTCTGGGCCGCACGCGCGCTACACTGATGGATTCATCGAGCTTTCCCTGGACCGATAGGTTTGGGTAATCTTTTAACGTCCATCGTGCTGGGGATAGATGATTGTAATTATTCATCTTCAACGAGGAATTCCTAGTAAACGCAAGTCATCAACTTGCATTGATTACGTCCCTGCCCTTTGTACACACCGCCCGTCGCTACTACCGATTGAATGGATTAGTGAGCATCAAGAATCGAGAACACTTTGGTTCTCCAAGGTGTTCTTGAGAATTGATTCAAACTTGCTCATTTAGAGGAAGTAAAAGTCGTAACAAGGTCTCTGTAGGTGAACCTGCAGAAGGATCA
>HM536150_Cercomonas_jendrali
GATCCTGCCAGTAACATATGCTTGTCTCAAAGATTAAGCCATGCATGTCTAAGTATAAACAACTTTATACTGTGAAACTGCGTACAGCTCATTAAATCAGTCATTATTTATTTGATGGTTTCTTACTACACATGGATACCCGTAGTAATTCTAGAGCTAATACATGCAAAAAATCCCGACTCACGAAGGGATGTATTTATTAGATAAAAGACCAATGCACCCTCTGGGTGGTTTGTGGTGATTCATAATAACTGATCGAATCGCATGGCCTTGCGCTGGCGATAGTTCATTCAAATTTCTGCCCTATCAGCTTTCGACGGTAGTGTAGTGGACTACCGTGGCATTAACGGGTGACGGAGAATTAGGGTTCGATTCCGGAGAGGGAGCCTGAGAAATGGCTACCACATCCAAGGAAGGCAGCAGGCGCGCAAATTACCCAATCCTGACACAGGGAGGTAGTGACAATAAATAACAATACTGGGCCTTCTCAGGTCTGGTAATTGGAATGAGTACAATTTAAATCCCTTAACGAGGATCCATTGGAGGGCAAGTCTGGTGCCAGCAGCCGCGGTAATTCCAGCTCCAATAGCGTATATTAAAATTGTTGCAGTTAAAAAGCTCGTAGTTGGATTTCTGGTAGGGTGCATTTGGCCCGCTTCGGTTACGGAGTTGAGTGCCGTTTTGCACCCGCCATCCTTCTAGGGTACGACTCTCCCTTCACTGGGTTGGGCCGGAACCTAGATCATTTACTTTGAAAAAATTAGAGTGTTTAAAGCAGGCTTACGCTATGAATACATTAGCATGGAATAATAATTTAGGACTTTGGTCTTATTTTGTTGGTTTTCAGGACTAAAGTAATGATTGATAGGGACAGTTGGGGGTGCTAGTATTCAGCGGCCAGAGGTGAAATTCTTGGATTCGCTGAAGACTAACTTATGCGAAAGCATTCACCAAGGATGTCTTCTTTAATCAAGAACGAAAGTTGGGGGATCGAAGACGATCAGATACCGTCGTAGTCTCAACCATAAACTATGCCGACTAGGGATGAGTGAACGTTGCTTATTCGACTTCATTCGCACCTTATGAGAAATTAAAGTCTTTGGGTTCCGGGGGGAGTATGGTCGCAAGGCTGAAACTTAAAGGAATTGACGGAAGGGCACACCAGGAGTGGAGCCTGCGGCTTAATTTGACTCAACACGGGAAAACTTACCAGGTCCAGACATAATAAGGATTGACAGATTGAAGATCTTTCTTGATTTTATGGGTGGTGGTGCATGGCCGTTCTTAGTTGGTGGAGTGATTTGTCTGGTTAATTCCGTTAACGAACGAGACCTCGACCTGCTAAATAGTATGGTGAATTCTCCGGGATTCATTTATGACTTCTTAGAGGGACTATTGGTGCTTTAGCCGATGGAAGTTCGAGGCAATAACAGGTCTGTGATGCCCTTAGATGTCCTGGGCCGCACGCGCGCTACACTGATACGTTCATCGAGCTTACAACCTTGGCTGAAAGGCCTGGGTAATCTTTTTAAACCGTATCGTGCTGGGGATAGATTATTGTAATTTTTAATCTTCAACGAGGAATTCCTAGTAAACGCTGGTCATCAACCAGCATTGATTACGTCCCTGCCCTTTGTACACACCGCCCGTCGCTACTACCGATTGAATGGCTTAGTGAGTTTCAGGGATTGTTGTATCTGAATGGTTCGCCATTCTGGTACATCCGAGAACTGAATCAAACTTGATCATTTAGAGGAAGTAAAAGTCGTAACAAGGTATCCGTAGGTGAACCTGCGGAAA
>HM536171_Sandona_sp.
AACATATGCTTGTCTCAAAGATTAAGCCATGCATGTCTAAGTATAAACATCTTTATACAGTGAAACTGCGTACAGCTCATTATATCAGTTATTATTTATTTGATGGTACCTTACTACATGGATACCCGTAGTAATTCTAGAGCTAATACATGCGTCAAGTCCCGACTTTTTGGAAGGGATGTATTTATTAGATAAAAAACCAATGCAGGTAACTGCTCTCTTGGTGATTCATAGTAACTTTTCGGATCGCACGGCTTCACGTCGGCGACAGTTCATTCAAATTTCTGCCCTATCAGCTTTCGACGGTACTGTAGTGGACTACCGTGGCATTAACGGGTGACGGAGAATTAGGGTTCGATTCCGGAGAGGGAGCCTGAGAAACGGCTACCACATCCAAGGAAGGCAGCAGGCGCGCAAATTACCCAATCCTGACACAGGGAGGTAGTGACAAAAAATAACAATACCGGGCCTTTTTAGGTCTGGTAATTGGAATGAGTACAATTTAAATCCCTTAACGAGTATCCATTGGAGGGCAAGTCTGGTGCCAGCAGCCGCGGTAATTCCAGCTCCAATAGCGTATATTAAAGTTGCTGCAGTTAAAAAGCTCGTAGTTGGATTTCTGGCTTGATACATTTGGCCGGCCACGGTTTCGTGTGTTAGTGCTTTGTGTTCTGGCCATCCTTCCAATCGCAATTGGCTATTCTTCATTGATTGGTCAGTTGTATTGGATCTTTTACTTTGAAAAAATTAGAGTGTTTCAAGCAGGCTTTATGCTATGAATACATTAGCATGGAATAATAATTTAGGACTTCGGTTCTATTTTGTTGGTTTCTAGGACTGAAGTAATGATTGATAGGGATAGTTGGGGGTGCTAGTATTCAGCGGCCAGAGGTGAAATTCTCGGATTCGCTGAAGACTAACTTATGCGAAAGCATTCACCAAGGATGTCTTCTTTAATCAAGAACGAAAGTTGGGGGATCGAAGACGATCAGATACCGTCGTAGTCTCAACCATAAACTATGCCGACTAGGGATGAGTGAACGTTGCATTTTCGACTTCATTCGCACCTTATGAGAAATCAAAGTCTTTGGGTTCCGGGGGGAGTATGGTCGCAAGGCTGAAACTTAAAGGAATTGACGGAAGGGCACCACCAGGAGTGGAGCCTGCGGCTTAATTTGACTCAACACGGGAAAACTTACCAGGTCCAGACACAGTAAGGATTGACAGATTGAAGATCTTTCTTGATTCTGTGGGTGGTGGTGCATGGCCGTTCTTAGTTGGTGGAGTGATTTGTCTGGTTAATTCCGTTAACGAACGAGACCTCGACCTGCTAAATAGTTCGACCAAGGATTCGTCCTTCGGTACGTGACTTCTTAGAGGGACTATCGGTGTGTAGCCGACGGAAGTTCGAGGCAATAACAGGTCTGTGATGCCCTTAGATGTTCTGGGCCGCACGCGCGCTACACTGATGCATGCATCAAGTTTACAACCTTCACTGATAAGTGTGGGTAATCTTTGCAACATGCATCGTGCTGGGGATAGATGATTGTAATTATTCATCTTCAACGAGGAATTCCTAGTAAACGCAAGTCATCAACTTGCATTGATTACGTCCCTGCCCTTTGTACACACCGCCCGTCGCTACTACCGATTGAATGGATTAGTGAGCTTCACGGATTGCTGCGCTTGTGGTTCGCCACTTGTGTAATGAGAAGTGAATCAAACTTGCTCATTTAGAGGAAGTAAAAGTCGTAACAAGG
>HM536172
GATCCTGCCAGTAGTCATATGCTTGTCTCAAAGATTAAGCCATGCATGTCTAAGTATAAACATCTTTATACAGTGAAACTGCGTACAGCTCATTATATCAGTTATTATTTATTTGATGGTACCTTACTACATGGATACCCGTAGTAATTCTAGAGCTAATACATGCGTAAAGTCCCGACTTCTTGGAAGGGATGTATTTATTAGATAAAAAACCAATGCAGGCAACTGCTCTCTTGGTGATTCATAGTAACTTTTCGGATCGCACGGCTTCACGTCGGCGACAGTTCATTCAAATTTCTGCCCTATCAGCTTTCGACGGTACTGTAGTGGACTACCGTGGCATTAACGGGTGACGGAGAATTAGGGTTCGATTCCGGAGAGGGAGCCTGAGAAACGGCTACCACATCCAAGGAAGGCAGCAGGCGCGCAAATTACCCAATCCTGACACAGGGAGGTAGTGACAAAAAATAACAATACCGGGCCTTTTAGGTCTGGTAATTGGAATGAGTACAATTTAAATCCCTTAACGAGTATCCATTGGAGGGCAAGTCTGGTGCCAGCAGCCGCGGTAATTCCAGCTCCAATAGCGTATATTAAAGTTGCTGCAGTTAAAAAGCTCGTAGTTGGATTTCTGGCTTGAAACATCTGGCCGGCCACGGTTTCGTGTGTTAGTGCTTGATGTTCTGGCCATCCTTCCAATCGCTATTGGCTATTCTTCATTGAATGGTCAGTAGTATTGGATCTTTTACTTTGAAAAAATTAGAGTGTTTCAAGCAGGCTTTATGCTATGAATACATTAGCATGGAATAATAATTTAGGACTTCGGTTCTATTTTGTTGGTTTCTAGGACTGAAGTAATGATTGATAGGGATAGTTGGGGGTGCTAGTATTCAGCGGCCAGAGGTGAAATTCTCGGATTCGCTGAAGACTAACTTATGCGAAAGCATTCACCAAGGATGTCTTCTTTAATCAAGAACGAAAGTTGGGGGATCGAAGACGATCAGATACCGTCGTAGTCTCAACCATAAACTATGCCGACTAGGGATGAGTGAACGTTGCATTTTCGACTTCATTCGCACCTTATGAGAAATCAAAGTCTTTGGGTTCCGGGGGGAGTATGGTCGCAAGGCTGAAACTTAAAGGAATTGACGGAAGGGCACCACCAGGAGTGGAGCCTGCGGCTTAATTTGACTCAACACGGGAAAACTTACCAGGTCCAGACACAGTAAGGATTGACAGATTGAAGATCTTTCTTGATTCTGTGGGTGGTGGTGCATGGCCGTTCTTAGTTGGTGGAGTGATTTGTCTGGTTAATTCCGTTAACGAACGAGACCTCGACCTGCTAAATAGTTCGACAAAGGATTCTTCCTTTGGTACGTGACTTCTTAGAGGGACTATCGGTGTGTAGCCGACGGAAGTTCGAGGCAATAACAGGTCTGTGATGCCCTTAGATGTTCTGGGCCGCACGCGCGCTACACTGATGCATGCATCAAGTTTACAACCTTGACTGATAAGTCTGGGTAATCTTTGCAACATGCATCGTGCTGGGGATAGATGATTGTAATTATTCATCTTCAACGAGGAATTCCTAGTAAACGCAAGTCATCAACTTGCATTGATTACGTCCCTGCCCTTTGTACACACCGCCCGTCGCTACTACCGATTGAATGGATTAGTGAGCTTCACGGATTGCTGCAATTATGGTTCGCCATTTTTGTAATGAGAAGTGAAACAAACTTGCTCATTTAGAGGAAGTAAAAGTCGTAACAAGGTTGATACAGCAAACAATG
>HQ121438_Agitata
ACATCTTTATACAGTGAAACTGCGAACGGCTCATTAAATCAGTAATTATTTATTTGATGGTACCTTACTACATGGATAACCGTAGTAATTCTAGAGCTAATACATGCACAAAGTCCTGACTTTCGGGGAGGGATGTATTTATTAGATACAAAATCAATACTGGGCAACCAGTTTTTTGGTGATTCATAGTAACTGTTCGAAGCGCATGGCCTCGTGCTGGCGCTAGTTCATTCAAATTTCTGCCCTATCAGCTTTCGATGGTAGTGTAGTGGACTACCATGGCAGTGACGGGTGACGGAGAATTAGGGTTCGATTCCGGAGAGGGAGCCTGAGAAATGGCTACCACATCCATGGAAGGCAGCAGGCGCGCAAATTACCCAATCCTGACACAGGGAGGTAGTGACAAAAAATAACAATACTGGGCCTTTCTAGGTCTGGTAATTGGAATGAGTACAATTTAAATCCCTTAACGGGATCCATTGGAGGGCAAGTCTGGTGCCAGCAGCCGCGGTAATTCCAGCTCCAATAGCGTATATTAAAGTTGCTGCAGTTAAAAAGCTCGTAGTTGGATTTCTGACAGTGAGGTACTGACCCGCCCAGGTTTACTGGTGTGAGTGTTGGTTGCTTCTTGTCATCCTTTCTAGGGAACATTGTTGGGTTCTTCACTGAGCTCGGCAATGCGATCTAGATCTTTTACTTTGAAAAAATTAGAGTGTTTAAGGCAGGCTTTGTTGCTGTTGAATACATTAGCATGGAATAATAATTTAGGACTTCGGTTCTATTTTGTTGGTTTCTAGAGCTGAAGTAATGATTGATAGGGACAGTTGGGGGTGCTCGTATTCAGTGGCCAGAGGTGAAATTCTTGGATTCCCTGAAGACGAACTTATGCGAAAGCATTCACCAAGGATGTCTTCTTTAATCAAGAACGAAAGTTGGGGGATCGAAGACGATCAGATACCGTCGTAGTCTCAACTATAAACTATGCCGACTAGGGATGAGTGAACGTTGTTTTATCGACTTCATTCGCMCTTATGAGAAATCAAAGTCTTTGGGTTCCGGGGGGAGTATGGTCGCAAGGCTGAAACTTAAAGGAATTGACGGAAGGGCACACCAGGAGTGGAGCNTGCGGCTTAATTTGACTCAACACGGGAAAACTTACCAGGTCCNGACACAGTGAGGATNGACANNNNNNNNNNNNNNNNTGANTCTGTGGGTGGTGGTGCATGGCCGTTCTTAGTTGGTGGAGTGATTTGTCTGGNNAANTCCGTTAACGAACGAGACCTCGACCTGCTAAATAGTTAGGCATATTCTCGGATATGTAATTTCTAACTTCTTAGAGGGACTATCGGTGTGTAGCCGATGGAAGTTCGAGGCAATAACAGGTCTGTGATGCCCTTAGATGTTCTGGGCCGCACGCGCGCTACACTGACAAGTGCATCGAGCTTTCTACCTTATCCGACAGGATTGGGGAATCTTGAAACGCTTGTCGTGCTGGGGATAGATGATTGTAATTATTCATCTTCAACGAGGAATTCCTAGTAAACGCAAGTCATCAGCTTGCATTGATTACGTCCCTGCCCTTTGTACACACCGCCCGTCGCTGCTACCGATTGAATGAATTAGTGAGCTTTGCGGATTGTTGCATAATGGGGCAACTCATTATGTAGCGAGAAGTGAATCAAACTTGCTCATTTAGAGGAAGCAAAAGTCGTAACAAGGTTTCCGTAGGTGAACCTGCGGAAGGATCATTAACA
>HQ918169_Allantion_parvum
ACATCTTTATACAGTGAAACTGCGTACAGCTCATTATATCAGTAATTATTTATTTGATGGTACCTTACTACATGGATACCCGTAGTAATTCTAGAGCTAATACATGCGTAAAGTCTCAACTCTTGCGGGAAGAGATGTATTTATTAGATAAAAAATCAATGCAACAGCAATGTTGGTTATTTGGTGATTCATAGTAACTGTTCGAATCGTATGGCTTCATGCTGACGATAGTTCATTCAAATTTCTGCCCTATCAGCTTTCGACGGTAGTGTAGTGGACTACCGTGGCGTTAACGGGTGACGGAGAATTAGGGTTCGATTCCGGAGAGGGAGCCTGAGAAACGGCTACCACATCCAAGGAAGGCAGCAGGCGCGCAAATTACCCAATCCTGACACAGGGAGGTAGTGACAAAAAATAACAATATTTGGCCATTTTTGGTCGAATAATTGGAATGAGTACAATTTAAATCCCTTAACGAGTATCAATTGGAGGGCAAGTCTGGTGCCAGCAGCCGCGGTAATTCCAGCTCCAATAGCGTATATTAAAGTTGCTGCAGTTAAAAAGCTCGTAGTTGGATTTCTGACATTAATGCGCTTGGCCCGCCACGGTTACGTGTGTGAGTGCCGAGTCGTGTTTGTCATCCTTCTAGAAAATGATGGTTTGCTCTTCNCTGAGTATAATTGTCACAATCTAGATCTTTTACTTTGAAAAAATTAGAGTGTTTAAAGCAGGCGTTTGCTATGAATACATTAGCATGGAATAATAATTTAGGACTTCGGTTCTATTTTGTTGGTTTCTAGAACTGAAGTAATGATTGATAGGGATGGTTGGGGGTGCTCGTATTCAGCGGCCAGAGGTGAAATTCTTGGATTCGCTGAAGACGAACTTATGCGAAAGCATTCACCAAGGACGTCTTCTTTAATCAAGAACGAAAGTTGGGGGATCGAAGACGATCAGATACCGTCGTAGTCTCAACTATAAACTATGCCGACTAGGGATGAGTGAACGTTGCATTTTCGACTTCATTCGCCCCTTATGAGAAATCAAAGTCTTTGGGTTCCGGGGGGAGTATGGTCGCAAGGCTGAAACTTAAAGGAATTGACGGAAGGGCACCACCAGGAGTGGAGCCTGCGGCTTAATTTGACTCAACACGGGGAAACTTACCAGGTCCAGACATAGTAAGGATAGANNNNNNNNNNNNNNNNNNTGATCTATGGGTGGTGGTGCATGGCCGTTCTTAGTTGGTGGAGTGATTTGTCTGGNNNNNTCCGTTAACGAACGAGACCTCGACCTGCTAAATAGTTCGGCGAACGCTTCGGCGTTCGTATTCCGTGACTTCTTAGAGGGACTATCGGTGTGTAGCCGATGGAAGTTCGAGGCAATAACAGGTCTGTGATGCCCTTAGATGTTCTGGGCCGCACGCGCGCTACACTGACAGATTCATCGAGTAGTTTTCCTTGACTGACAGGTCTGGGTAATCTTTTCAACATCTGTCGTGCTGGGGATAGATTATTGTAATTATTAATCTTCAACGAGGAATTCCTAGTAAACGCAAGTCATCAACTTGCATTGATTACGTCCCTGCCCTTTGTACACACCGCCCGTCGCTACTACCGATTGAATGGATTAGTGAGCTTCAGGGATCGATTTGCTTGTTTGGGGCAACCCATGATGAGTATTGAGAACTGAATCAAACTTGCTCATTTAGAGGAAGTAAAAGTCGTAACAAGGTCTCCGTAGGTGAACCTGCGGAGGGATCATTAACA
>HQ918170_Bodomorpha_prolixa
CGGGAACGCGTNAGCTCATTATATCAGTTATTATTTATTTGATGGTACCTTACTACATGGATCCCCTTTNATAATTCTAGAGCTAATACATGCGTAAAGTCCCGACNCTNGGGGAGGGATGTATTTATTAGATAATTGATAAACCAATGCAGGCTGGCAACAGTCTGGTTCCTTTGGTGACTCATAGTAACTGTTCGAATCGCACGGCTTTATGCTGGCGATAGTTCATTCAAATTTCTGCCCTATCAGCTTTCGACGGTAGTGTAGTGGACTACCGTGGCGTTCACGGGTGACGGAGAATTAGGGTTCGATTCCGGAGAGGGAGCCTGAGAAACGGCTACCACATCCAAGGAAGGCAGCAGGCGCGCAAATTACCCAATCCTGACACAGGGAGGTAGTGACAAAAAATAACAATACCGGGCCGTTTCGGTCTGGTAATTGGAATGAGTACAATTTAAATCCCTTAACGAGGATCCATTGGAGGGCAAGTCTGGTGCCAGCAGCCGCGGTAATTCCAGCTCCAATAGCGTATATTAAAGTTGCTGCAGTTAAAAAGCTCGTAGTTGGATTTCTGGTTTGGTGCGCCTAGCCCGCCACGGTTTCGTGTGTGAGTGTTGGGACGTTCCTGCCATCCTTCTAGTTCCTTGTCTTGCCCCTCACGGGGTGGAGGCAGTGGGCTAGATCTTTTACTTTGAAAAAATTAGAGTGTTTCAAGCAGGCATTTGTCGCTATGAATACATTAGCATGGAATAATCATGTAGGACTTCGGTCTTATTTTGTTGGTGTTTCTAAGGCTGAAGTAATGATTGATAGGGATAGTTGGGGGTGCTAGTATTCAGTGGCCAGAGGTGAAATTCTCGGATTCACTGAAGACTAACTTATGCGAAAGCATTCACCAAGGATGTCTTCTTTAATCAAGAACGAAAGTTGGGGGATCGAAGACGATCAGATACCGTCGTAGTCTCAACCATAAACTATGCCGACTAGGGATGAGTGAACGTTGCTTTTTTCGACTTCATTCGCACCTTATGAGAAATCAAAGTCTTTGGGTTCCGGGGGGAGTATGGTCGCAAGGCTGAAACTTAAAGGAATTGACGGAAGGGCACCACCAGGAGTGGAGCCTGCGGCTTAATTTGACTCAACACGGGAAAACTTACCAGGTCCAGACACAGTGAGGATTGACAGATTGAAGATCTTTCTTGATTCTGTGGGTGGTGGTGCATGGCCGTTCTTAGTTGGTGGAGTGATTTGTCTGGTTAATTCCGTTAACGAACGAGACCTCGACCTGCTAAATAGTCAGACTAAGCATTTTGCTTGGGCTGCTGACTTCTTAGAGGGACTATCGGTGCGTAGCCGATGGAAGTTCGAGGCAATAACAGGTCTGTGATGCCCTTAGATGTTCTGGGCCGCACGCGCGCTACACTGATGCAAGCATCGAGTATCCTCGTACTGTCTCACCGTAAAAAAGTGAGCGGTCGAGACCTGGATTGACAAGTCTGGGTAATCTTTGGAACCTGCATCGTGCAGGGGATAGATGATTGTAATTATTCATCTTCAACGAGGAATNAAANGGNAAACGCGAGTCATCAACTCGCATTGATTACGTCCCTGCCCTTGACACACCGCCNNCGTATCG
>HQ918171_Dujardina_stenomorpha
GTGAAACTGCGTACAGCTCATTATATCAGTTATGATTTATTTGATGGTACCTTACTACATGGATACCCGTAGTAATTCTAGAGCTAATACATGCGTCAAATCCCGACTCGTGAGGGGAGGGATGTATTTATTAGATAAAAAACCAATGTCGGCTCTGCCGTCCTCTTTTGGTGATTCATAGTAACTGGCTCGAATCGCATGGCTTTATGCTGGCGATAGTTCATTCAAATTTCTGCCCTATCAGCTTTCGACGGTAGTGTAGTGGACTACCGTGGCCTTGACGGGTGACGGAGAATTAGGGTTCGATTCCGGAGAGGGAGCCTGAGAAACGGCTACCACATCCAAGGAAGGCAGCAGGCGCGCAAATTACCCAATCCTGACACAGGGAGGTAGTGACAAAAAATAACAATACCGGGCCTTTTCAGGTCTGGTAATTGGAATGAGTACAATTTAAATCCCTTAACGAGGATCCATTGGAGGGCAAGTCTGGTGCCAGCAGCCGCGGTAATTCCAGCTCCAATAGCGTATATTAAAGTTGCTGCAGTTAAAAAGCTCGTAGTTGGATTTCTGGTTGGATGCGCCTGGCCCGCCACGGTTTCGTGTGTGAGTGCCGGTCGTGCGTCTGCCATCCTTCTAGCCGCTGCCGTCTGTCCGCAAGGATGGGCGCGCACAGCTAGATCTTTTACTTTGAAAAAATTAGAGTGTTTCAAGCAGGCATGTTGCTATGAATACATTAGCATGGAATAATAATTTAGGACTTCGGTTCTATTTTGTTGGTTTCTAGAACTGCAGTAATGATTGATAGGGACAGTTGGGGGTGCTAGTATTCAGTGGCCAGAGGTGAAATTCTCGGATTCCCTGAAGACTAACTTATGCGAAAGCATTCACCAAGGATGTCTTCTTTAATCAAGAACGAAAGTTGGGGGATCGAAGACGATCAGATACCGTCGTAGTCTCAACCATAAACTATGCCGACTAGGGATGAGTGGTAGTTGCTTTTTTCGACTTCATTCGCACCTGATGAGAAATCAAAGTCTTTGGGTTCCGGGGGGAGTATGGTCGCAAGGCTGAAACTTAAAGGAATTGACGGAAGGGCACCACCAGGAGTGGAGCCTGCGGCTTAATTTGACTCAACACGGGAAAACTTACCAGGTCCAGACACAGTGAGGATTGACAGATTGAAGATCTTTCTTGATTCTGTGGGTGGTGGTGCATGGCCGTTCTTAGTTGGTGGAGTGATTTGTCTGGTTAATTCCGTTAACGAACGAGACCTCGACCTGCTAAATAGTTTGACAAAGGATTCGTCCTTTGCTGAAACTTCTTAGAGGGACTATCGGTGTGTAGCCGACGGAAGTTCGAGGCAATAACAGGTCTGTGATGCCCTTAGATGTTCTGGGCCGCACGCGCGCTACACTGATGCATTCTGAAAGCTTTCCCACCTGGACTGAAAAGTTCGGGGAATCTCACCAAGTGCATCGTGCTGGGGATAGATTCTTGTAATTGTGGATCTTCAACGAGGAATTCCTAGTAAACGCAAGTCATCAACTTGCATTGATTACGTCCCTGCCCTTTGTACACACCGCCCGTCGCTACTACCGATTGAATGGATTAGTGAGCTTCACGGATCAACCTCTCTCTGGTTCGCCAGGGAAGTAGGCGGAGAAGTGAATCAAACTTGCTCATTTAGAGGAAGTAAAAGTCGTAACAAGGTTGAATG
>HQ918173_Mollimonas_vickermani
GGGTTTGTCCTGCCAGTAGTCATATGCTTGTCTCAAAGATTAAGCCATGCATGTCTAAGTATAAACATCTTTATACAGTGAAACTGCGTACAGCTCATTATATCAGTTATTATTTATTTGATGGTACCTTACTACATGGATAACCGTAGTAATTCTAGAGCTAATACATGCGTAAAGTCCCGACTTCTGGAAGGGATGTATTTATTAGATTAAAAACCAATGCGGGCAACCGCTTCTTTGGTGATTCATAGTAACTTCAACGGATCGCACGGCTTCACGTCGGCGACAGTTCATTCAAATTTCTGCCCTATCAGCTTTCGACGGTACTGTAGTGGACTACCGTGGCATTAACGGGTGACGGAGAATTAGGGTTCGATTCCGGAGAGGGAGCCTGAGAAATGGCTACCACATCCAAGGAAGGCAGCAGGCGCGCAAATTACCCAATCCTGACACAGGGAGGTAGTGACAAAAAATAACAATATCGGGCTATTTTTAGTCTGATAATTGGAATGAGTACAATTTAAATCCCTTAACGAGTATCCATTGGAGGGCAAGTCTGGTGCCAGCAGCCGCGGTAATTCCAGCTCCAATAGCGTATATTAAAGTTGCTGCAGTTAAAAAGCTCGTAGTTGGATTTCTGGCTTGAAACATTTTGCCGGCCACGGTTTCGTGTGTTAGTGCTTGATGTTCTGGCCATCCTTCCAATCGCTATTTGCTTCTCTTCATTGATTAGCAAGTGGTATTGGATCTTTTACTTTGAAAAAATTAGAGTGTTTCAAGCAGGCTATTGCTATGAATACATTAGCATGGAATAATAATTTAGGACTTCGGTTCTATTTTGTTGGTTTCTAGGACTGAAGTAATGATTGATAGGGATAGTTGGGGGTGCTAGTATTCAGCGGCCAGAGGTGAAATTCTTGGATTCGCTGAAGACTAACTTATGCGAAAGCATTCACCAAGGATGTCTTCTTTAATCAAGAACGAAAGTTGGGGGATCGAAGACGATCAGATACCGTCGTAGTCTCAACCATAAACTATGCCGACTAGGGATGAGTGAACGTTGCATTTTCGACTTCATTCGCACCTTATGAGAAATCAAAGTCTTTGGGTTCCGGGGGGAGTATGGTCGCAAGGCTGAAACTTAAAGGAATTGACGGAAGGGCACCACCAGGAGTGGAGCCTGCGGCTTAATTTGACTCAACACGGGAAAACTTACCAGGTCCAGACACAGTAAGGATTGACAGATTGAAGATCTTTCTTGATTCTGTGGGTGGTGGTGCATGGCCGTTCTTAGTTGGTGGAGTGATTTGTCTGGTTAATTCCGTTAACGAACGAGACCTCGACCTGCTAAATAGTTCGACAAAGGTTTTCCTTTGGATGTGACTTCTTAGAGGGACTATCGGTGTGTAGCCGACGGAAGTTCGAGGCAATAACAGGTCTGTGATGCCCTTCGATGTTCTGGGCCGCACGCGCGCTACACTGATGCATTCATCAAGTTTACAACCTTGACCGATAGGTCTGGGTAATCTTTGCAACATGCATCGTGCTGGGGATAGATCATTGTAATTATTGATCTTCAACGAGGAATTCCTAGTAAACGCAAGTCATCAACTTGCATTGAATTACGTCCCTGCCCTTTGTACACACCGCCCGTCGCTACTACCGATTGAATGGATTAGTGAGCTTCACGGATTGCTGCTATTGTGGTTCGCCACTTTAGTAATGAGAAGTGAATCAAACTTGCTCATTTAGAGGAAGTAAAAGTCGTAACAAGGTTTGGATACAGCATAATA
>JN635482_Saccharomycomorpha
CGGAGAGGGCGCCTGAGAAACGGCTACCACATCCAAGGAAGGCAGCAGGCGCGCAAATTACCCAATCCCGACACGGGGAGGTAGTGACAATAAATACTGATACAGGGGGCATCCGTCTCTTGTAATTGGAATGAGTACAATTTAAATCCCTTAACGAGGATCCATTGGAGGGCAAGTCTGGTGCCAGCAGCCGCGGTAATTCCAGCTCCAATAGCGTATATTAAAGTTGCTGCTGTTAAAAAGCTCGTAGTTGGATTTCTGATATAATATATCTGTCCCGCTGTGGTTACACATGTGAGTGACGGAATATATTTATCTGTTTTGTGTTTTTGTTATTGTTGATGAAAGTTAATAATAAACATACACATCTTTTACTTTGAACAAATTAGAGTGTTTCAAGCAGGCATTTATGCCTTGAATACATGAGCATGGAATAATCATCGAGGACTTTTAGTTCCATGTTGATTGGTTCTAGAACTATAGTAATGATGGATAGAGATAGTTGGGGGTGCTAGTATTCCAAGGCCAGAGGTGAAATTCTTGGATTCTTGGAAGACTCACTTAGGCGAAAGCATTCACCAAGGATATCTTCATTAATCAAGAACGAAAGTTGGGGGATCGAAGACGATCAGATACCGTCGTAGTCTCAACCATAAACTATGCCGACTAGGGATGTGACAATGTTGAATTTTCGACTTGTTACGCACCTCATGAGAAATCAAAGTCTTTGGGTTCATGGGGAAGTATGGTCGCAAGGCTGAAACTTAAAGGAATTGACGGAAGGGCACCACCAGGAGTGGAGCCTGCGGCTTAATTTGACTCAACACGGGAAAACTTACCAGGTCCGGACATAGTGAGGATTGACAGGTTGAAGACCTTTCTTAATTCTGTGGGTGGTGGTGCATGGCCGTTCTTAGTTGGTGGAGTGATTTGTCTGGTTAATTCCGTTAACGAACGAGACCTCGACCTATTAAATAGTTTGTTTTTAATTTCGATTAAGAATAAAACTTCTTAAAGGAACTGCTGCCGTTCTAGGCAGAGGAAGTACGAGGCAATAACAGGTCTGTGATGCCCTTAGATGTTCTGGGCCGCACGCGCGCTACACTGATAGATTCATCAAGTTTAATTTTTATCCTGGACAGTTATGTCTAGGTAATCTTTAAATATCTATCGTGCTGGGGATAGATGATTGTAATTTTTCATCTTCAACGAGGAATTCCTAGTAAACGCAAGTCATCAACTTGCATTGATTACGTCCCTGCCCCTTGTACACACCGCCCA
>KC672412
CCTGGTTGATTCTGCCAGTATTCATATGCTTGTCTCAAAGATTAAGCCATGCATGTCTAAGTATAAACATCTTTATACAGTGAAACTGCGTACAGCTCATTATATCAGTTATTATTTATTTGATGGTACCTTACTACATGGATACCCGTAGTAATTCTAGAGCTAATACATGCGTAAAGTCCCGACTTTTTGGAAGGGATGTATTTATTAGATTAAAAACCAATGCAGGCAACTGCTCCTTTGGTGATTCATAGTAACTTTAACGGATCGCACGGCTTCACGCTGGCGACAGTTCATTCAAATTTCTGCCCTATCAGCTTTCGACGGTACTGTAGTGGACTACCGTGGCATTAACGGGTGACGGAGAATTAGGGTTCGATTCCGGAGAGGGAGCCTGAGAAACGGCTACCACATCCAAGGAAGGCAGCAGGCGCGCAAATTACCCAATCCTGACACAGGGAGGTAGTGACAAAAAATAACAATACCGGGCCTTTTTAGGTCTGGTAATTGGAATGAGTACAATTTAAATCCCTTAACGAGTATCCATTGGAGGGCAAGTCTGGTGCCAGCAGCCGCGGTAATTCCAGCTCCAATAGCGTATATTAAAGTTGCTGCAGTTAAAAAGCTCGTAGTTGGATTTCTGGTTTGATACAGTTTACCGGCCACGGTTTCGTGTGTTAGTGTTTTCTGTTCTGACCATCCTTCCAATCGCTGCTCACTTTTCTTCATTGATTGGTGAGTGGTATTGGATCTTTTACTTTGAAAAAATTAGAGTGTTTCAAGCAGGCTTATGCTATGAATACATAGCATGGGATATAAATTTAGGACTTCGTTCTATTTTGTTGTTTCTAGGACTGAAGTAATGATTTGATAGGATAGNTTGGGGGTGCTAGTATTTCAGCGGCCCAGAGTGAAATCTTCGGATTCGCTGAAGACTAACTTATGCGAAAGCATTCACCAAGGATGTCTTCTTTAATCAAGAACGAAAGTTGGGGGATCGAAGACGATCAGATACCGTCGTAGTCTCAACCATAAACTATGCCGACTAGGGATGAGTGAACGTTGCTTTTTCGACTTCATTCGCACCTTATGAGAAATCAAAGTCTTTGGGTTCCGGGGGGAGTATGGTCGCAAGGCTGAAACTTAAAGGAATTGACGGAAGGGCACCACCAGGAGTGGAGCCTGCGGCTTAATTTGACTCAACACGGGAAAACTTACCAGGTCCAGACACAGTAAGGATTGACAGATTGAAGATCTTTCTTGATTCTGTGGGTGGTGGTGCATGGCCGTTCTTAGTTGGTGGAGTGATTTGTCTGGTTAATTCCGTTAACGAACGAGACCTCGACCTGCTAAATAGTTCGACAAAGGATTCTTTCTTTGGACGTGACTTCTTAGAGGGACTATCGGTGTGTAGCCGACGGAAGTTCGAGGCAATAACAGGTCTGTGATGCCCTTAGATGTTCTGGGCCGCACGCGCGCTACACTGATGCATTCATCAAGTTTACAACCTTGACTGAGAGGTCTGGGTAATCTTCGCAACATGCATCGTGCTGGGGATAGATTATTGTAATTATTAATCTTCAACGAGGAATTCCTAGTAAACGCAAGTCATCAACTTGCATTGATTACGTCCCTGCCCTTTGTACACACCGCCCGTCGCTACTACCGATTGAATGGATTAGTGAGCTTCACGGATTGCTGCATTTGTGGTTCGCCACTTATGTAATGAGAAGTGAATCAAACGTGCTCATTTAGAGGAAGTAAAAGTCGTACAAAGG
>KC672495
CCTGGTTGATTCTGCCCGTATTCATATGCTTGTCTCAAAGATTAAGCCATGCATGTCTAAGTATAAACATCTTTATACAGTGAAACTGCGTACAGCTCATTATATCAGTTATTATTTATTTGATGGTACCTTACTACATGGATACCCGTAGTAATTCTAGAGCTAATACATGCGTAAAGTCCCGACTTTTTGGAAGGGATGTATTTATTAGATTAAAAACCAATGCAGGCAACTGCTCCTTTGGTGATTCATAGTAACTTTAACGGATCGCACGGCTTCACGCTGGCGACAGTTCATTCAAATTTCTGCCCTATCAGCTTTCGACGGTACTGTAGTGGACTACCGTGGCATTAACGGGTGACGGAGAATTAGGGTTCGATTCCGGAGAGGGAGCCTGAGAAACGGCTACCACATCCAAGGAAGGCAGCAGGCGCGCAAATTACCCAATCCTGACACAGGGAGGTAGTGACAAAAAATAACAATACCGGGCCTTTTTAGGTCTGGTAATTGGAATGAGTACAATTTAAATCCCTTAACGAGTATCCATTGGAGGGCAAGTCTGGTGCCAGCAGCCGCGGTAATTCCAGCTCCAATAGCGTATATTAAAGTTGCTGCAGTTAAAAAGCTCGTAGTTGGATTTCTGGTTTGATACAGTTTACCGGCCACGGTTTCGTGTGTTAGTGTTTTCTGTTCTGACCATCCTTCCAATCGCTGCTCACTTTTCTTCATTGATTTGTGTGTGGTATTGGATCTTTTACTTTGAAAAAATTAGAGTGTTTCAAGCAGCTTTATGCTATGAATACATTAGCATGGAATAATAATTTAGGACTTCGGTTCTATTTTGTTGGTTTCTAGGACTGAAGTAATGATTTGATAGGATAGTTGGGGGTGCTAGTATTCAGCGGCCAGAAGTGAAATTTCTCGATTCGCTGAAGACTAACTTATGCGAAAGCATTCACCAAGGATGTCTTCTTTAATCAAGAACGAAAGTTGGGGGATCGAAGACGATCAGATACCGTCGTAGTCTCAACCATAAACTATGCCGACTAGGGATGAGTGAACGTTGCATTTTCGACTTCATTCGCACCTTATGAGAAATCAAAGTCTTTGGGTTCCGGGGGGAGTATGGTCGCAAGGCTGAAACTTAAAGGAATTGACGGAAGGGCACCACCAGGAGTGGAGCCTGCGGCTTAATTTGACTCAACACGGGAAAACTTACCAGGTCCAGACACAGTAAGGATTGACAGATTGAAGATCTTTCTTGATTCTGTGGGTGGTGGTGCATGGCCGTTCTTAGTTGGTGGAGTGATTTGTCTGGTTAATTCCGTTAACGAACGAGACCTCGACCTGCTAAATAGTTCGACAAAGGATTCTTTCTTTGGGCGTGACTTCTTAGAGGGACTATCGGTGTGTAGCCGACGGAAGTTCGAGGCAATAACAGGTCTGTGATGCCCTTAGATGTTCTGGGCCGCACGCGCGCTACACTGATGCATTCATCAAGTTTACAACCTTGACTGAGAGGTCTGGGTAATCTTCGCAACATGCATCGTGCTGGGGATAGATTATTGTAATTATTAATCTTCAACGAGGAATTCCTAGTAAACGCAAGTCATCAACTTGCATTGATTACGTCCCTGCCCTTTGTACACACCGCCCGTCGCTACTACCGATTGAATGGATTAGTGAGCTTCACGGATTGCTGCTTTTGTGGTTCGCCACTTAAGTAATGAGAAGTGAATCAAACGGGCTCATTTAGAGGAAGTAAAAGTCGTAACAAAGGGCGATTCGCGGCCGCTA
>KC672536
CCTGGTTGATTCTGCCAGTATTCATATGCTTGTCTCAAAGATTAAGCCATGCATGTCTAAGTATAAACATCTTTATACAGTGAAACTGCGTACAGCTCATTATATCAGTTATTATTTATTTGATGGTACCTTACTACATGGATACCCGTAGTAATTCTAGAGCTAATACATGCGTAAAGTCCCGACTTTTTGGAAGGGATGTATTTATTAGATTAAAAACCAATGCAGGCAACTGCTCCTTTGGTGATTCATAGTAACTTTAACGGATCGCACGGCTTCACGCTGGCGACAGTTCATTCAAATTTCTGCCCTATCAGCTTTCGACGGTACTGTAGTGGACTACCGTGGCATTAACGGGTGACGGAGAATTAGGGTTCGATTCCGGAGAGGGAGCCTGAGAAACGGCTACCACATCCAAGGAAGGCAGCAGGCGCGCAAATTACCCAATCCTGACACAGGGAGGTAGTGACAAAAAATAACAATACCGGGCCTTTTTAGGTCTGGTAATTGGAATGAGTACAATTTAAATCCCTTAACGAGTATCCATTGGAGGGCAAGTCTGGTGCCAGCAGCCGCGGTAATTCCAGCTCCAATAGCGTATATTAAAGTTGCTGCAGTTAAAAAGCTCGTAGTTGGATTTCTGGTTTGATACAGTTTACCGGCCACGGTTTCGTGTGTTAGTGTTTTCTGTTCTGACCATCCTTCCAATCGCTGCTCACTTTTCTTCATTGATTTGTGTGTGGTATTGGATCTTTTACTTTGAAAAAATTAGAGTGTTTCAAGCAGGCTTTATGCTATGAATACATTAGCATGGAATAATAATTTAGGACTTCGGTTCTATTTGTTNGGTTTCTAGGACTGAAGTAATGATTGATAGGGATAGTTGGGGGTGCTAGTATTCAGCGCCCAGAGGTGAAATTCTCGGATTCGCTGAAGACTAACTTATGCGAAAGCATTCACCAAGGATGTCTTCTTTAATCAAGAACGAAAGTTGGGGGATCGAAGACGATCAGATACCGTCGTAGTCTCAACCATAAACTATGCCGACTAGGGATGAGTGAACGTTGCATTTTCGACTTCATTCGCACCTTATGAGAAATCAAAGTCTTTGGGTTCCGGGGGGAGTATGGTCGCAAGGCTGAAACTTAAAGGAATTGACGGAAGGGCACCACCAGGAGTGGAGCCTGCGGCTTAATTTGACTCAACACGGGAAAACTTACCAGGTCCAGACACAGTAAGGATTGACAGATTGAAGATCTTTCTTGATTCTGTGGGTGGTGGTGCATGGCCGTTCTTAGTTGGTGGAGTGATTTGTCTGGTTAATTCCGTTAACGAACGAGACCTCGACCTGCTAAATAGTTCGACAAAGGATTCTTTCTTTGGACGTGACTTCTTAGAGGGACTATCGGTGTGTAGCCGACGGAAGTTCGAGGCAATAACAGGTCTGTGATGCCCTTAGATGTTCTGGGCCGCACGCGCGCTACACTGATGCATTCATCAAGTTTACAACCTTGACTGAGAGGTCTGGGTAATCTTCGCAACATGCATCGTGCTGGGGATAGATTATTGTAATTATTAATCTTCAACGAGGAATTCCTAGTAAACGCAAGTCATCAACTTGCATTGATTACGTCCCTGCCCTTTGTACACACCGCCCGTCGCTACTACCGATTGAATGGATTAGTGAGCTTCACGGATTGCTGCTTTTGTGGTTCGCCACTTAAGTAATGAGAAGTGAATCAAACTTGCTCATTTAGAGGAAGTAAAAGTCGTACAAGGGCGATTCGGGCCGCTAATC
>KC672587
CCTGGTTGATTCTGCCCCTATTCATATGCTTGTCTCAAAGATTAAGCCATGCATGTCTAAGTATAAACATCTTTATACAGTGAAACTGCGTACAGCTCATTATATCAGTTATTATTTATTTGATGGTACCTTACTACATGGATACCCGTAGTAATTCTAGAGCTAATACATGCGTAAAGTCCCGACTTTTTGGAAGGGATGTATTTATTAGATTAAAAACCAATGCAGGCAACTGCTCCTTTGGTGATTCATAGTAACTTTAACGGATCGCACGGCTTCACGCTGGCGACAGTTCATTCAAATTTCTGCCCTATCAGCTTTCGACGGTACTGTAGTGGACTACCGTGGCATTAACGGGTGACGGAGAATTAGGGTTCGATTCCGGAGAGGGAGCCTGAGAAACGGCTACCACATCCAAGGAAGGCAGCAGGCGCGCAAATTACCCAATCCTGACACAGGGAGGTAGTGACAAAAAATAACAATACCGGGCCTTTTTAGGTCTGGTAATTGGAATGAGTACAATTTAAATCCCTTAACGAGTATCCATTGGAGGGCAAGTCTGGTGCCAGCAGCCGCGGTAATTCCAGCTCCAATAGCGTATATTAAAGTTGCTGCAGTTAAAAAGCTCGTAGTTGGATTTCTGGTTTGATACAGTTTACCGGCCACGGTTTCGTGTGTTAGTGTTTTCTGTTCTGACCATCCTTCCAATCGCTGCTCACTTTTCTTCATTGATTTGTGTGTGGTATTGGATCTTTTACTTTGAAAAAATTAGAGTGTTTCAAGCAGGCTTTATGCTATGAATACATTAGCATGGAATAATAATTTAGGACTTCGGTTCTATTTTGTTGGTTTCTAGGACTGAAGTAATGATTGATAGGGATAGTTGGGGGTGCTAGTATTCAGCGGCCAGAGGTGAATTCTTCGGATTCGCTGAAGACTAACTTATGCGAAAGCATTCACCAAGGATGTCTTCTTTAATCAAGAACGAAAGTTGGGGGATCGAAGACGATCAGATACCGTCGTAGTCTCAACCATAAACTATGCCGACTAGGGATGAGTGAACGTTGCATTTTCGACTTCATTCGCACCTTATGAGAAATCAAAGTCTTTGGGTTCCGGGGGGAGTATGGTCGCAAGGCTGAAACTTAAAGGAATTGACGGAAGGGCACCACCAGGAGTGGAGCCTGCGGCTTAATTTGACTCAACACGGGAAAACTTACCAGGTCCAGACACAGTAAGGATTGACAGATTGAAGATCTTTCTTGATTCTGTGGGTGGTGGTGCATGGCCGTTCTTAGTTGGTGGAGTGATTTGTCTGGTTAATTCCGTTAACGAACGAGACCTCGACCTGCTAAATAGTTCGACAAAGGATTCTTTCTTTGGACGTGACTTCTTAGAGGGACTATCGGTGTGTAGCCGACGGAAGTTCGAGGCAATAACAGGTCTGTGATGCCCTTAGATGTTCTGGGCCGCACGCGCGCTACACTGATGCATTCATCAAGTTTACAACCTTGACTGAGAGGTCTGGGTAATCTTCGCAACATGCATCGTGCTGGGGATAGATTATTGTAATTATTAATCTTCAACGAGGAATTCCTAGTAAACGCAAGTCATCAACTTGCATTGATTACGTCCCTGCCCTTTGTACACACCGCCCGTCGCTACTACCGATTGAATGGATTAGTGAGCTTCACGGATAGGTGCTTTTGTGGTTCGCCACTTAAGTAATGAGAAGGACTCTAAACGGGCTCATTTAGAGGAAGTAAAAGTCGTAACAAAGGGCGATTCGCGGCCGCTA
>KC672735
CCTGGTTGATTCTGCCAGTAGTCATATGCTTGTCTCAAAGATTAAGCCATGCATGTCTAAGTATAAACATCTTTATACAGTGAAACTGCGTACAGCTCATTATATCAGTTATTATTTATTTGATGGTACCTTACTACATGGATACCCGTAGTAATTCTAGAGCTAATACATGCGTAAAGTCCCGACTTTTTGGAAGGGATGTATTTATTAGATTAAAAACCAATGCAGGCAACTGCTCCTTTGGTGATTCATAGTAACTTTAACGGATCGCACGGCTTCACGCTGGCGACAGTTCATTCAAATTTCTGCCCTATCAGCTTTCGACGGTACTGTAGTGGACTACCGTGGCATTAACGGGTGACGGAGAATTAGGGTTCGATTCCGGAGAGGGAGCCTGAGAAACGGCTACCACATCCAAGGAAGGCAGCAGGCGCGCAAATTACCCAATCCTGACACAGGGAGGTAGTGACAAAAAATAACAATACCGGGCCTTTTTAGGTCTGGTAATTGGAATGAGTACAATTTAAATCCCTTAACGAGTATCCATTGGAGGGCAAGTCTGGTGCCAGCAGCCGCGGTAATTCCAGCTCCAATAGCGTATATTAAAGTTGCTGCAGTTAAAAAGCTCGTAGTTGGATTTCTGGTTTGATACAGTTTACCGGCCACGGTTTCGTGTGTTAGTGTTTTCTGTTCTGACCATCCTTCCAATCGCTGCTCACTTTTCTTCATTGATTGGTGAGTGGTATTGGATCTTTTACTTTGAAAAAATTAGAGTGTTTCAAGCAGGCTTTATGCTATGAATACATTAGCATGGAATAATAATTTAGGACTTCGGTTCTATTTTGTTGGTTTCTAGGACTGAAGTAATGATTGATAGGGATAGTTGGGGGTGCTAGTATTCAGCGGCCAGAGTGAAATTCTTCGGATTCGCTGAAGACTAACTTATGCGAAAGCATTCACCAAGGATGTCTTCTTTAATCAAGAACGAAAGTTGGGGGATCGAAGACGATCAGATACCGTCGTAGTCTCAACCATAAACTATGCCGACTAGGGATGAGTGAACGTTGCTTTTTCGACTTCATTCGCACCTTATGAGAAATCAAAGTCTTTGGGTTCCGGGGGGAGTATGGTCGCAAGGCTGAAACTTAAAGGAATTGACGGAAGGGCACCACCAGGAGTGGAGCCTGCGGCTTAATTTGACTCAACACGGGAAAACTTACCAGGTCCAGACACAGTAAGGATTGACAGATTGAAGATCTTTCTTGATTCTGTGGGTGGTGGTGCATGGCCGTTCTTAGTTGGTGGAGTGATTTGTCTGGTTAATTCCGTTAACGAACGAGACCTCGACCTGCTAAATAGTTCGACAAAGGATTCTTTCTTTGGACGTGACTTCTTAGAGGGACTATCGGTGTGTAGCCGACGGAAGTTCGAGGCAATAACAGGTCTGTGATGCCCTTAGATGTTCTGGGCCGCACGCGCGCTACACTGATGCATTCATCAAGTTTACAACCTTGACTGAGAGGTCTGGGTAATCTTCGCAACATGCATCGTGCTGGGGATAGATTATTGTAATTATTAATCTTCAACGAGGAATTCCTAGTAAACGCAAGTCATCAACTTGCATTGATTACGTCCCTGCCCTTTGTACACACCGCCCGTCGCTACTACCGATTGAATGGATTAGTGAGCTTCACGGATTGCTGCATTTGTGGTTCGCCACTTATGTAATGAGAAGTGAATCAAACTTGCTCATTTAGAGGAAGTAAAAGTCGTACAAAGG
>KF207867_Viridiraptoridae
CGTACAGCTCATTATATCAGTAATTATTTATTTGATGGTACCTTACTACATGGATAACCGTAGTAATTCTAGAGCTAATACATGCGTAAAACCCCGACTGCAAGGAAGGGNTGTATTTATTAGATAAAAAATCAATGCAGGCAACTGCTTCATTGGTGATTCATAGTAACTGATCGAATCGCATGGCTTTATGCTGGCGATAGTTCATTCAAATTTCTGCCCTATCAGCTTCGACGGTAGTGTAGTGGACTACCGTGGCATTAACGGGTGACGGAGAATTAGGGTTCGATTCCGGAGAGGGAGCCTGAGAAACGGCTACCACATCCAAGGAAGGCAGCAGGCGCGCAAATTACCCAATCCTGACACAGGGAGGTAGTGACAAGAAATAACAATACCGGGCCTTTACAGGTCTGGTAATTGGAATGAGTACAATTTAAATCCCTTAACAAGGATCCATTGGAGGGCAAGTCTGGTGCCAGCAGCCGCGGTAATTCCAGCTCCAATAGCGTATATTAATGTTGCTGCAGTTAAAAAGCTCGTAGTTGGATTTCTGACTTGGCGCACCTGGCCCGCCACGGTTTCGTGTGTGAGTGCCGGGATGCGCCTGTCACTTTTCTGGTAAACCATTGTGCTCTTCACTGAGTGTGATGGGTAGCCAGATATTTTACTTTGAAAAAATTAGAGTGTTTAAAGCAGGCGTTTGCTATGAATACATTAGCATGGAATAATAAGTTAGGACTTCGGTTCTATTTTGTTGGTTTCTAGGACTGAAGTAATGATTGATAGGGATAGTTGGGGGTGCTAGTATTCAGCGGCCAGAGGTGAAATTCTCGGATTCGCTGAAGACTAACTTATGCGAAAGCATTCACCAAGGATGTCTTCTTTAATCAAGAACGAAAGTTGGGGGATCGAAGACGATCAGATACCGTCGTAGTCTCAACCTTAAACTATGCCGACTAGGGATGGGTCAACGTTGCTTTCTCGACTTGATCCGCACCTTATGAGAAATCAAAGTCCTTGGGTTCCGGGGGGAGTATGGTCGCAAGGCTGAAACTTAAAGGAATTGACGGAAGGGCACCACCAGGAGTGGAGCCTGCGGCTTAATTTGACTCAACACGGGGAAACTTACCAGGTCCAGACTCAGTGAGGATTGACAGATTGAAGATCTTTCTTGATTTTGAGGGTGGTGGTGCATGGCCGTTCTTAGTTGGTGGAGCGATTTGTCTGGTTTATTCCGATAACGAACGAGACCACGACCTGCTAAATAGTTCGGTCTAGGGTTCGCTCTAGATACGTGACTTCTTAGAGGGACTATCGGCGTGTAGCCGATGGAAGTTCGTGGCAATAACAGGTCTGTGATGCCCTTAGATGTTCTGGGCCGCACGCGCGCTACACTGATGCGTTCATCGAGCTTACAACCTTGTCTGAGAGGACCGGGTAATCTTTGAACACGCATCGTGCTGGGGATAGATTATTGTAATTATTAATCTTCAACGAGGAATTCCTAGTAAACGCGTGTCATCAACACGCATTGATTACGTCCCTGCCCTTTGTACACACCGCCCGTCGCTACTACCGATTGAATGAATTAGTGAGCTCCAGAGATCGAGCTGCTCCGGGCAACCGGAGTAGTTTGAGAACTGGATCA
>KF207873_Orciraptor_agilis
CCTGCCAGTAGTCATATGCTTGTCTCAAAGATTAAGCCATGCATGTCTAAGTATAAACATCTTTATACAGTGAAACTGCGTACAGCTCATTATATCAGTAATTATTTATTTGATGGTACCTTACTACATGGATAACCGTAGTAATTCTAGAGCTAATACATGCGTAAAATCCCGACTGCAAGGAAGGGATGTATTTATTAGATAAAAAATCAATGCAGGCAACTGCTTCATTGGTGACTCATAGTAACTGATCGAAGCGCATGGCTTTATGCTGGCGCTAGTTCATTCAAATTTCTGCCCTATCAGCTTTCGATGGTAGTGTAGTGGACTACCATGGCGTTAACGGGTGACGGAGAATTAGGGTTCGATTCCGGAGAGGGAGCCTGAGAAACGGCTACCACATCCAAGGAAGGCAGCAGGCGCGCAAATTACCCAATCCTGACACAGGGAGGTAGTGACAAGAAATAACAATACCGGGCCTTTTCAGGTCTGGTAATTGGAATGAGTACAATTTAAATCCCTTAACAAGGATCCATTGGAGGGCAAGTCTGGTGCCAGCAGCCGCGGTAATTCCAGCTCCAATAGCGTATATTAATGTTGCTGCAGTTAAAAAGCTCGTAGTTGGATTTCTGACTTGGCGCACCTGGCCCGCCACGGTTACGTGTGTGAGTGCCGGGATGCGCCTGTCACTTTTCTGGTAAACCATTGTGCTCTTCACTGGGTGCGATGGGTAGCCAGATATTTTACTTTGAAAAAATTAGAGTGTTTAAAGCAGGCGATTGCTATGAATACATTAGCATGGAATAATAAGTTAGGACTTCGGTTCTATTTTGTTGGTTTCTAGGACTGAAGTAATGATTGATAGGGATAGTTGGGGGTGCTAGTATTCAGCGGCCAGAGGTGAAATTCTTGGATTCGCTGAAGACTAACTTATGCGAAAGCATTCACCAAGGATGTCTTCTTTAATCAAGAACGAAAGTTGGGGGATCGAAGACGATCAGATACCGTCGTAGTCTCAACCATAAACTATGCCGACTAGGGATGAGTGAACGTTGCATTCTCGACTTCATTCGCACCTTATGAGAAATCAAAGTCCTTGGGTTCCGGGGGGAGTATGGTCGCAAGGCTGAAACTTAAAGGAATTGACGGAAGGGCACCACCAGGAGTGGAGCCTGCGGCTTAATTTGACTCAACACGGGGAAACTTACCAGGTCCAGACTCAGTGAGGATTGACAGATTGAAGATCTTTCTTGATTTTGAGGGTGGTGGTGCATGGCCGTTCTTAGTTGGTGGAGCGATTTGTCTGGTTTATTCCGTTAACGAACGAGACCACGACCTGCTAAATAGTTCGGTCTAGGGTTCGCCCTAGATACGTGACTTCTTAGAGGGACTATCGGTGTGTAGCCGATGGAAGTTCGTGGCAATAACAGGTCTGTGATGCCCTTAGATGTTCTGGGCCGCACGCGCGCTACACTGATGCGTTCATCGAGCTTATAACCTTGTCTGAGAGGACTGGGTAATCTTTGAAAACGCATCGTGCTGGGGATAGATTATTGTAATTATTAATCTTCAACGAGGAATTCCTAGTAAACGCATGTCATCAACATGCATTGATTACGTCCCTGCCCTTTGTACACACCGCCCGTCGCTACTACCGATTGAATGAATTAGTGAGCTCCAGAGATCGAGCTG
>PQ817661_Neuromorpha_vorax
ATGCTTGTCTCAAAGGGTTAAGCCATGCATGTCTAAGTATAAACATCTTTATACAGTGAAACTGCGTACAGCTCATTATATCAGTTATGATTTATTTGATGGTACCTTACTACATGGATACCCGTAGTAATTCTAGAGCTAATACATGCGCACAATCCCGACTACTCGCTGGAAGGGATGTCTTTATTAGATTCAAACCCAATGCAGTAGCAATACTGGTCCACATTGGTGACTCATAGTAACGTGTCGAATCGCATGGCCTTGTGCTGGCGATAGTTCATTCAAATTTCTGCCCTATCAGCTTTCGATGGTAGTGTAGTGGACTACCATGGCTTTAACGGGTGACGGAGAATTAGGGTTCGATTCCGGAGAGGGAGCCTGAGAAACGGCTACCACATCCAAGGAAGGCAGCAGGCGCGCAAATTACCCAATCCTGACACAGGGAGGTAGTGACAAAAAATAACAACACCGGGCCTTTACAGGTCTGGTGATTGGAATGAGTACAATTTAAATCCCTTAACGAGGATCCATTGGAGGGCAAGTCTGGTGCCAGCAGCCGCGGTAATTCCAGCTCCAATAGCGTATATTAAAGTTGCTGCAGTTAAAAAGCTCGTAGTTGGATTTCTGACGAAACTGCTAGCTGGCCCGCCACTCCGCGTGTGTGAGTGCCGGCTTGGCGTTTGTCATCCGTTCGAAGGATGTGCGCGCTGCCCTTCACTGGGTTGGTGCTGCATGTTTTCGATCTTTTACTTTGAAAAAATTAGAGTGTTTCAAGCAGGCATGTGTTGCTATGAATACATTAGCATGGAATAATAACCTAGGACTTTCGGTTCTATTTTGTTGGTGTTCTGGAGCTGAAGTAATGATTGATAGGGATAGTTGGGGGTGCTAGTATTCAATGGCCAGAGGTGAAATTCTCGGATTCCTTGAAGACTAACTTATGCGAAAGCATTCACCAAGGATGTCTTCTTTAATCAAGAACGAAAGTTGGGGGATCGAAGACGATCAGATACCGTCGTAGTCTCAACTATCAATTCTACCGACTAGAGATCAGTGGATGTTGTCTTTTTGTAACGACTTCATTGGCATCTATACGAGAAATCAAAGTCTTTGGGTTCCGGGGGGAGTATGGTCGCAAGGCTGAAACTTAAAGGAATTGACGGAAGGGCACCACCAGGAGTGGAGCCTGCGGCTTAATTTGACTCAACACGGGAAAACTTACCAGGTCCAGACATAGTGAGGATTGACAGATTGAAGATCTTTCTTGATTCTATGGGTGGTGGTGCATGGCCGTTCTTAGTTGGTGGAGTGATTTGTCTGGTTAATTCCGTTAACGAACGAGACCTCGACCTGCTAACTAGTGCACAGCAGCATTCGTGCTGATGTCGTGACGCACTTCTTAGAGGGACTATCGGTGTGTAGCCGATGGAAGTTCGAGGCAATAACAGGTCTGTGATGCCCTTAGATGTTCTGGGCCGCACGCGCGCTACACTGACGGGTTCATCGAGCTTTCTTTGTTGTTACCTTGACTGACAGGTCTGGGGAATCTTTGGAATGCCCGTCGTGCTGGGGATAGACCCTTGGAATTATGGATCTTGAACGAGGAATTCCTAGTAAACGCAAGTCATCAGCTTGCATTGATTACGTCCCTGCCCTTTGTACACACCGCCCGTCGCTACTACCGATTGAATGGATTAGTGAGCTTCAGGGATTGTGGCCTCGTTGTGGCAACACAACGCTGCGTCGTGAGAACTGAATCAAACTTGCTCATTTAGAGGAAGTAAAAGTCGTAACAAGGTCTCCGTAGGTGAACCTGCAGAAGGATCA
>Proleptomonas_faecicola_2
ACCTGGTTGATCCTGCCAGTAGTCATATGCTTGTCTCAAAGATTAAGCCATGCATGTCTAAGTNTAAACACCTTTATACAGTGAAACTGCGTACAGCTCATTATATCAGTTATGATTTATTTGATGGTTATTTTCTACATGGATACCTGTAGTAATTCTAGAGCTAATACATGCATAAAGTCCCAACTCGTGAGGGAAGGGATGTATTTATTAGATAGCAAACCAATGCAGGCGCAAGTCTGGTTTTTTGGTGACTCTAGTAACTGTTCGAATCGCATGGCTTTACGCTGGCGATAGTTCATTCAAATTTCTGCCCTATCAGCTTTCGACGGTAGTGTAGTGGACTACCGTGGCATTAACGGGTGACGGAGAATTAGGGTTCGATTCCGGAGAGGGAGCCTGAGAAACGGCTACCACATCCAAGGAAGGCAGCAGGCGCGCAAATTACCCAATCCTGACACAGGGAGGTAGTGACAAAAAATAACGATACCGGGTCCTTTTGGATCTGGTAATCGGAATGAGTACAATTTAAATCCCTTAACGAGGATCCATTGGAGGGCAAGTCTGGTGCCAGCACGCGCGGTAATTCCAGCTCCAATAGCGTATATTAAAGTTGCTGCAGTTAAAAAGCTCGTAGTTGGATTTCTGGCTTGACTCGCCTGGCCCGCCACGGTGACGTGTGTGAGTGCTGGGTCGAATCGGCCATCCTTCGTTTATGGCTAGTTGTTCTTTATTGAGCAGTTAGTTCGTGAACGATCGTTTACTTTGAAAAAATTAGAGTGTTTCAAGCAGGCTTTAGCTTTGAATACATGAGCATGGAATAATAAAGTAGGACTTCGGTTCTAGTTTGTTGGTTTGGAGAGCTGAAGTAATGATGGATAGGGACAGTTGGGGGTGCTAGTATTCAGCGGCCAGAGGTGAAATTCTTGGATTCGCTGAAGACTCACTACGGCGAAAGCATTCACCAAGGATGTCTTCTTTAATCAAGAACGAAAGTTGGGGGATCGAAGACGATCAGATACCGTTGTAGTCTCAACCATAAACGATGCCGACTAGGGATGAGTGATCGTTGTTTTTTCGACTTCATTCGCACCTTAGGAGAAATCAAAGTCTTTGGGTTCCGGGGGGAGTATGGTCGCAAGGCTGAAACTTAAAGGAATTGACGGAAGGGCACCACCAGGAGTGGAGCCTGCGGCTTAATTTGACTCAACACGGGAAAACTTACCAGGTCCAGACACAGTTAGGATTGACAGATTGAAGATCTTTCTTGATTCTGTGGGTGGTGGTGCATGGCCGTTCTTAGTTGGTGGAGCGATCTGTCTGGTTTATTCCGTTAACGAACGAGACCTCGACCTGCTAAATAGTTCGGATCAGACCTCGGTCTGGTTGCGACACTTCTTAGAGGGACTATCGGTGGTTAGCCGATGGAAGTTCGAGGCAATAACAGGTCTGTGATGCCCTTAGATGTTCTGGGCCGCACGCGCGCTACACTGATGGATTCATCGAGCTTATTTCCTTGACTGAGAAGTCTGGGTAATCTTTTCAATGTCCATCGTGCTGGGGATAGATGATTGTAATTATTCATCTTCAACGAGGAATTCCTAGTAAACGCAAGTCATCAACTTGCATTGATTACGTCCCTGCCCTTTGTACACACCGCCCGTCGCTACTACCGATTGAATGGATTAGTGAGCTTCAGGGATGCTCGCTTAGGTGGCTTCCATCTGAGTAGGCAGAACTGAATCAAACTTGCTCATTTAGAGGAAGTAAAAGTCGTAACAAGGTTTCCGTAGGTGAACCTGCAGAAGGATC
>Proleptomonas_faecicola_3
AGTCATATGCTTGTCTCAAAGATTAAACCATGCATGTCTAAGTATAAACACCTTTATACAGTGAAACTGCGTACAGCTCATTATATCAGTTATGATTTATTTGATGGTTATTTTCTACATGGATACCTGTAGTAATTCTAGAGCTAATACATGCATAAAGTCCCAACTCGTGAGGGAAGGGATGTATTTATTAGATAGCAAACCAATGCAGGCGCAAGTCTGGTTTTTTGGTGACTCCTAGTAACTGTTCGAATCGCATGGCTTTACGCTGGCGATAGTTCATTCAAATTTCTGCCCTATCAGCTTTCGACGGTAGTGTAGTGGACTACCGTGGCATTAACGGGTGACGGAGAATTAGGGTTCGATTCCGGAGAGGGAGCCTGAGAAACGGCTACCACATCCAAGGAAGGCAGCAGGCGCGCAAATTACCCAATCCTGACACAGGGAGGTAGTGACAAAAAATAACGATACCGGGTCCTTTTGGATCTGGTAATCGGAATGAGTACAATTTAAATCCCTTAACGAGGATCCATTGGAGGGCAAGTCTGGTGCCAGCAGCCGCGGTAATTCCAGCTCCAATAGCGTATATTAAAGTTGCTGCAGTTAAAAAGCTCGTAGTTGGATTTCTGGCTTGACTCGCCTGGCCCGCCACGGTGACGTGTGTGAGTGCTGGGTCGAATCGGCCATCCTTCGTTTATGGCTAGTTGTTCTTTATTGAGCAGTTAGTTCGTGAACGATCGTTTACTTTGAAAAAATTAGAGTGTTTCAAGCAGGCTTTAGCTTTGAATACATGAGCATGGAATAATAAAGTAGGACTTCGGTTCTAGTTTGTTGGTTTGGAGAGCTGAAGTAATGATGGATAGGGACAGTTGGGGGTGCTAGTATTCAGCGGCCAGAGGTGAAATTCTTGGATTCGCTGAAGACTCACTACGGCGAAAGCATTCACCAAGGATGTCTTCTTTAATCAAGAACGAAAGTTGGGGGATCGAAGACGATCAGATACCGTTGTAGTCTCAACCATAAACGATGCCGACTAGGGATGAGTGATCGTTGTTTTTTCGACTTCATTCGCACCTTAGGAGAAATCAAAGTCTTTGGGTTCCGGGGGGAGTATGGTCGCAAGGCTGAAACTTAAAGGAATTGACGGAAGGGCACCACCAGGAGTGGAGCCTGCGGCTTAATTTGACTCAACACGGGAAAACTTACCAGGTCCAGACACAGTTAGGATTGACAGATTGAAGATCTTTCTTGATTCTGTGGGTGGTGGTGCATGGCCGTTCTTAGTTGGTGGAGCGATCTGTCTGGTTTATTCCGTTAACGAACGAGACCTCGACCTGCTAAATAGTTCGGATCAGACCTCGGTCTGGTTGCGACACTTCTTAGAGGGACTATCGGTGGTTAGCCGATGGAAGTTCGAGGCAATAACAGGTCTGTGATGCCCTTAGATGTTCTGGGCCGCACGCGCGCTACACTGATGGATTCATCGAGCTTATTTCCTTGACTGAGAAGTCTGGGTAATCTTTTCAATGTCCATCGTGCTGGGGATAGATGATTGTAATTATTCATCTTCAACGAGGAATTCCTAGTAAACGCAAGTCATCAACTTGCATTGATTACGTCCCTGCCCTTTGTACACACCGCCCGTCGCTACTACCGATTGAATGGATTAGTGAGCTTCAGGGATGCTCGCTTAGGTGGCTTCCATCTGAGTAGGCAGAACTGAATCAAACTTGCTCATTTAGAGGAAGTAAAAGTCGTAACAAGGTCTCC
>Proleptomonas_faecicola
CATGCATGTCTAAGTATAACACCTTTATACAGTGAAACTGCGTACAGCTCATTATATCAGTTATGATTTATTTGATGGTTATTTTCTACATGGATACCTGTAGTAATTCTAGAGCTAATACATGCATAAAGTCCTGACTCGTGAGGGAAAGGATGTATTTATTAGATAGCAAACCAATACAGATGCAAATCTGGTGTTTTGGTGACTCCTAGTAACTGTTCGAATCGCATGGCTTTACGCTGGCGATAGTTCATTCAAATTTCTGCCCTATCAGCTTTCGACGGTAGTGTAGTGGACTACCGTGGCATTAACGGGTGACGGAGAATTAGGGTTCGATTCCGGAGAGGGAGCCTGAGAAACGGCTACCACATCCAAGGAAGGCAGCAGGCGCGCAAATTACCCAATCCTGACACAGGGAGGTAGTGACAAAAAATAACGATACCGGGTTCTTATGAATCTGGTAATCGGAATGAGTACAATTTAAATCCTTAACGAGGATCCATTGGAGGGCAAGTCTGGTGCCAGCAGCCGCGGTAATTCCAGCTCCAATAGCGTATATTAAAGTTGCTGCAGTTAAAAAGCTCGTAGTTGGATTTCTGGCTTGATTCGCCTGACCCAGCCACGGTGACGTGTGTGAGTGCTGGGTCGAATCGGCCATCCTTCGTTTATGATTCATTGTTCTTTATTGAATAATGAATTTGTGAACGATCGTTTACTTTGAAAAAATTAGAGTGTTTCAAGCAGGCTATAGCTTTGAATACATGAGCATGGAATAATAAAGTAGGACTTCGGTTCTAGTTTTGTTGGTTTGGAGAGCTGAAGTAATGATGGATAGGGACAGTTGGGGGTGCTAGTATTCAGCGGCCAGAGGTGAAATTCTTGGATTCGCTGAAGACTCACTACGGCGAAAGCATTCACCAAGGATGTCTTCTTTAATCAAGAACGAAAGTTGGGGGATCGAAGACGATCAGATACCGTTGTAGTCTCAACCATAAACGATGCCGACTAGGGATGAGTGATCGTTGTTTTTTCGACTTCATTCGCACCTTAGGAGAAATCAAAGTCTTTGGGTTCCGGGGGGAGTATGGTCGCAAGGCTGAAACTTAAAGGAATTGACGGAAGGGCACCACCAGGAGTGGAGCCTGCGGCTTAATTTGACTCAACACGGGAAAACTTACCAGGTCCAGACACAGTGAGGATTGACAGATTGAAGATCTTTCTTGATTCTGTGGGTGGTGGTGCATGGCCGTTCTTAGTTGGTGGAGCGATCTGTCTGGTTTATTCCGTTAACGAACGAGACCTCGACCTGCTAAATAGTTCGGCTCAGATTTCGATCTGGGTGCGACACTTCTTAGAGGGACTATCGGTGGTTAGCCGATGGAAGTTCGAGGCAATAACAGGTCTGTGATGCCCTTAGATGTTCTGGGCCGCACGCGCGCTACACTGATGGATTCATCGAGCTATTTCCTTGACTGACAAGTCTGGGTAATCTTCTTAATGTCCATCGTGCTGGGGATAGATGATTGTAATTATTCATCTTCAACGAGGAATTCCTAGTAAACGCAAGTCATCATCAACGCCCTTATTACGTCCCTGCCCTT
>U42447_Heteromita_globosa
CCTGGTTGATCCTGCCAGTAGTCATATGCTTGTCTCAAAGATTAAGCCATGCATGTCTAAGTATAAACATCTTTATACAGTGAAACTGCGTACAGCTCATTATATCAGTTATTATTTATTTGATGGTACCTTACTACATGGATACCCGTAGTAATTCTAGAGCTAATACATGCGTAAAGTCCCGACTTTTTGGAAGGGATGTATTTATTAGATTAAAAACCAATGCAGGCAACTGCTCCTTTGGTGATTCATAGTAACTTTAACGGATCGCACGGCTTCACGCTGGCGACAAGTTCATTCAAATTTCTGCCCTATCAGCTTTCGACGGTACTGTAGGTGGACTACCGTGGCATTAACGGGTGACGGAGAATTAGGGGTTCGATTCCCGGAGAGGGAGCCTGAGAAGCGGCTACCACATCCAAGGAAGGCAGCAGGCGCGCAAATTACCCAATCCTGACACAGGGAGGTAGTGACAAAAAATAACAATACCGGGCCTTTTTAGGTCTGGTAATTGGAATGAGTACAATTTAAATCCCTTAACGAGTATCCATTGGAGGGCAAGTCTGGTGCCAGCAGCCGCGGTAATTCCAGCTCCAATAGCGTATATTAAAGTTGCTGCAGYTAAAAAGCTCGTAGTTGGATTTCTGGCGTTTCATTTCAGGCCGGCCACGGTTTCGTGTGTTAGTGCTTGAGATCTTCGCCATCCTTCCAATGGCTATTCATCCTTCTTCATTGAAGGTGTGAGTGGTATTGGATCTTTTACTTTGAAAAATTAGAGTGTTTCAAGCAGGCTTTATGCTATGAATACAATTAGCATGGAATAATAATTTAGGACTTCGGTTCTATTTTGGTGGTTTCTAGGACTGAAGTAATGATTGATAGGGATAGTTGGGGGTRCTAGTATTCAGCGGCCAGAGGTGAAATTCTCGGATTCGCTGAAGACTAACTTATGCGAAAGCATTCACCAAGGATGTCTTCTTTAATCAAAGAACGAAAGTTGGGGGATCGAAGACGATCAGATACCGTCGTAGTCTCAACCATAAACTATGCCGACTAGGGATGAGTGAACGTTGCATTTTCGACTTCATTCGCACCTTATGAGAAATCAAAGTCTTTGGGTTCCGGGGGGAGTATGGTCGCAAGGCTGAAACTTAAAGGAATTGACGGAAGGGCACCACCAGGAGTGGAGCCTGCGGCTTAATTTGACTCAACACGGGAAAACTTACCAGGTCCAGACACAGTAAGGATTGACAGATTGAAGATCTTTCTTGATTCTGTGGGTGGTGGTGCATGGCCGTTCTTAGTTGGTGGAGTGATTTGTCTGGTTAATTCCGTTAACGAACGAGACCTCGACCTGCTAAATAGTTCGACAAAGGAATTCTTTCCTTTGGTTTACGCGACTTCTTAGAGGGACTATCGGTGTGTAGCCGACGGAAGTTCGAGGCAATAACAGGTCTGTGATGCCCTTAGATGTTCTGGGCCGCACGCGCGCTACACTGATGCATTCATCAAGTTTACAACCTTGACTGAGAGGTCTGGGTAATCTTTGCAACATGCATCGTGCTGGGGATAGATTATTGTAATTATTAATCTTCAACGAGGAATTCCTAGTAAACGCAAGTCATCAACTTGCATTGATTACGTCCCTGCCCTTTGTACACACCGCCCGTCGCTACTACCGATTGAATGGATTAGTGAGCTTCACGGATTGCTGCGTGTGTGGCTTCGCCACTTACGTAATGAGAAGTGAAACAAACTTGCTCATTTAGAGGAAGTAAAAGTCGTAACAAGGTGTG

NOTE-1 :Not-masked alignment in Stockholm format =========
111111111111111111111111111111111111111


# STOCKHOLM 1.0
#=GF AU Infernal s0.1.1

AAYJ01000086_Allantion_sp.                --TCCGGTTGATCCTGCC...AGTAGTCATATGCTTGTCTCAAAG.ATTAAGCCATGCATGTCTAAGTATAAACATCTTT.ATACAGTGAAACTGCGTACAGCTCATTATATCAGTAATTATTTATTTGATGGTACCTTACTA..CATGG.ATACCCGTAG...TAATTCTAGAGCTAATACATGCGTAAA..GTCTC..AACT...cTTGC..gGGAAGAGAT....GTATTTATTAGA.....TAAAAA-ATCAAT...................GCA.AAC..aGCAA-tGTTTGGTT...a---TTTGGTGATTCATAGTAACTG.T.T.C...GAATCGT..ATGGC.TTTAT.GCTGACGATA.GTTCATTCAAATTTCTGCCCTATCAGCTTTCGACGGTAGTGTAG.TGGACTACCG.TGGCGTTAACGGGTGACGGAGAATTAGG.GTTCGATTC.CGGAGAGGGAGCCTGAGAAACGGCTACCACATCCAAGGAAGGCAGCAGGCGCGCAAATTACCCAATCCTGACACAGGGAGGTAGTGACAAAAAATAACAATATTTGGCCA.TTTTTGGTCGAATAATTGGAATGAGT.ACAATT.TAAATCCCTTAACGAGGATCAATTGGAGGGCAAGTCTGGTGCCAGCAGCCGCGGTAATTCCAGCTCCAATAGCGTATATTAAAGTTGCTGCAGTTAAAAAGCTCGTAGTTGGATTTCTGAC......aTTAA-..TGCG...CTTGGC....CC--GCCACGGTtACGTGTGTG.---......................-A.-.G.TGC-.CGAGTCGTGTT.TGTCATCCTTCTA--gaa.........................aatgTTA-----....---------...G----.--TTTGCTC-TTCATTGAGT......---TTAAtTATcACGAT-------.------ct.....agATC----.............................TTTTACTTTGAAAAAATTAGAGTGTTTAAAGC.AGGCG--....TTTGCT..ATGAATACAT...TAGCATGGAATAATAATTTAGGACTTTGGTT----CTA.T.T.TTGTTGGT....TTCTAGAACTG-AAGTAATGATTGATA....GGGATAG..T.TGGGGGTGCTCGTAT.TCAGTGGCCAG..AGGTGAAATTC...TC.GGATTCACTGAAGACGAACTTATGCGAAAGCATTCACCAAGGATGTCTTCTTTAATCA.AGAACGAAAGTTGGGGGATCGAAGACGATCAGATACCGTCGTAGTCTCA.ACTATAA..ACTATGCCGACTAGGGATGAGTGAA.CGTT.GCATTTTC......................-GACTTCATTTGCACCT.T.ATGAGAAATCA.AAGTCTTTGGGTTCCGGGGGGAGTATGGTCGCAAGGCTGAAACTTAAAGGAATTGACGGAAGGGCACCACCAGGAGTGGAGCCTGCGGCTTAATTTGACTCAACACGG.GAAAACTTACCAGGTCCAGACATAGTGAGGATTGACAGATTGAAGA-.........TCTTTCTTGATTCTATGGG.................................................................................................TGGTGGTGCATGGCCGTTCTTAGTTGGTGGAGTGATTTGTCTGGTTAATTCCGTTAACGAACGAGACCTCGCCCTGCTAAATAGTTCGGCGAACACTtc...ggt----.......-GTTCGTATTCCGT.GACTTCTTAGAGGGACT.ATCGGT.GTGTAGCCGATGGAAGTTCGAGGCAATAACAGGTCTGTGATGCCCTTAGATGTTCTGGGCCGCACGCGCGCTACACTGACAAATTCATCGAGTTT.....................................ACAACCTTGACTGACAGGTCTGGGTAATCT..TTT..TAACATTTGTC.GTGCTGGGGATAGATTA.TTGTAATTATTAATCTTCAACGAGGAATTCCTA....GTAAACGCAAGTCATCAAC...TTGCATTGA.TTACGTCCCT.GCCCTT.TGTACACACCGCCCGTCGCTA.CTACCGATTGAATGTCTTATTGAGCTAGAGGGATCGA.--ttgCGTGTT-TGGG-...GCAA.-CCCATGA..T..ACGTA.TTGAGAACT.CTATC.AAAATTGTGCATTTAGAGGAAG.T.AAAAGTCGT.AACAAG---------------------------------
#=GR AAYJ01000086_Allantion_sp.        PP ..****************...************************.**********************************.**************************************************************..*****.**********...***************************..*****..9***...*****..**********....************.....******.******...................***.***..*****.8***99996...6...4********************.*.*.*...*******..*****.*****.**********.********************************************.**********.****************************.*********.**************************************************************************************************************.**************************.******.*************************************************************************************************************************......*8888...89**...*****9....55..344444444688889988...........................9...9.999..89999999999.9999***975444..445.........................4443222.....................3.......6788899.********99.........33332333233333..............33.....55666.................................********************************.*****......888***..**********...*******************************....***.*.*.********....***********.***************....*******..*.***************.***********..***********...**.**********************************************************.*************************************************.*******..*************************.****.55555544.......................****************.*.***********.************************************************************************************************************.*******************************************999..........*******************.................................................................................................************************************************************************************************655...543............3344555555566.*****************.******.***********************************************************************************************.....................................******************************..***..***********.*****************.*********************************....*******************...*********.**********.******.*********************.************************************7...444*****7.7777....****..8888888..*..***44.*********.*****.**********************.*.*********.******.................................
AB695528_Group_Te_sp.                     ------------------...------CATATGCTTGTCTCAAAG.ATTAAGCCATGCATGTCTAAGTATAAACATCTTT.ATACAGTGAAACTGCGTACAGCTCATTATATCAGTTATGATTTATTTGATGGTACCTTACTA..CATGG.ATACCCGTAG...TAATTCTAGAGCTAATACATGCGTACA..ATCCC..GACTa..cTCGC..tGGAAGGGAT....GTCTTTATTAGA.....TTCAAA-CCCAAT...................GCA.GTA...GCAA-.TACTGGTCt.ca----TTGGTGACTCATAGTAACGT.G.T.C...GAATCGC..ATGGC.CTTGT.GCTGGCGATA.GTTCATTCAAATTTCTGCCCTATCAGCTTTCGATGGTAGTGTAG.TGGACTACCA.TGGCTTTAACGGGTGACGGAGAATTAGG.GTTCGATTC.CGGAGAGGGAGCCTGAGAAACGGCTACCACATCCAAGGAAGGCAGCAGGCGCGCAAATTACCCAATCCTGACACAGGGAGGTAGTGACAAAAAATAACAACACCGGGCCT.-TTCAGGTCTGGTGATTGGAATGAGT.ACAATT.TAAATCCCTTAACGAGGATCCATTGGAGGGCAAGTCTGGTGCCAGCAGCCGCGGTAATTCCAGCTCCAATAGCGTATATTAAAGTTGCTGCAGTTAAAAAGCTCGTAGTTGGATTTCTGACg....aaACTG-..-CTA...GCTGGC....CCGTCACGTCAG.-TGA-TGTGtGCCg....................g--.-.-.----.CTTG--GCGTT.TGTCATCCG-TTC--ga...........................atg-A------....TAT------...G-CGC.--GCTGCCC-TTCACTGGGTt...ggTGCTGCA.---.----TGTTT---.------t......cgATC----.............................TTTTACTTTGAAAAAACTAGAGTGTTTCAAGC.AGGCATG....TTTGCT..ATGAATACAT...TAGCATGGAGTAATAATCTAGGA---CTTTCGGTTCTA.T.T.TTGTTGGT...gTTCTGGAGCTG-AAGTAATGATTGATA....GGGATAG..T.TGGGGGTGCTAGTAT.TCAATGGCCAG..AGGTGAAATTC...TC.GGATTCCTTGAAGACTAACTTATGCGAAAGCATTCACCAAGGATGTCTTCTTTAATCA.AGAACGAAAGTTGGGGGATCGAAGACGATCAGATACCGTCGTAGTCTCA.ACTATAA..ATTCTACCGACTAGAGATCAGTGGA.TGTT.GTCTTTTTgt..................aaCGACTTCATTGGCATCTaT.ACGAGAAATCA.AAGTCTTTGGGTTCCGGGGGGAGTATGGTCGCAAGGCTGAAACTTAAAGGAATTGACGGAAGGGCACCACCAGGAGTGGAGCCTGCGGCTTAATTTGACTCAACACGG.GAAAACTTACCAGGTCCAGACATAGTGAGGATTGACAGATTGAAGA-.........TCCTTCTTGATTCTATGGG.................................................................................................TGGTGGTGCATGGCCGTTCTTAGTTGGTGGAGTGATTTGTCTGGTTAATTCCGTTAACGAACGAGACCTCGACCTGCTAACTAGTGCAGCGCAGCATt......c----gtg.ctg---CGGTCGTTGCG.CACTTCTTAGAGGGACT.ATCGGT.GTGTAGCCGATGGAAGTTCGAGGCAATAACAGGTCTGTGATGCCCTTAGATGTTCTGGGCCGCACGCGCGCTACACTGACGGGTTCATCGAGCTAagca.............................tttg-TTACCTTGACTGACAGGTCTGGGGAATCT..T-G..GAATGCCCGTC.GTGCTGGGGATAGACCC.TTGGAATTATGGATCTTGAACGAGGAATTCCTA....GTAAACGCAAGTCATCAGC...TTGCATTGA.TTACGTCCCT.GCCCTT.TGTACACACCGCCCGTCGCTA.CTACCGATTGAATGGATTAGTGAGCTTCAGGGATTGT.GG...C-CTC-GTTGTG...GCAA.-CACAATGctG..T-GTC.GCGAGAACT.GAATC.AAACTTGCTCATTTAGAGGAAG.T.AAAAGTCGT.AACAAGGTCTCCGTA------------------------
#=GR AB695528_Group_Te_sp.             PP ...........................******************.**********************************.**************************************************************..*****.**********...***************************..*****..*****..*****..**********....************.....******.******...................***.***...****..********9.99....********************.*.*.*...*******..*****.*****.**********.********************************************.**********.****************************.*********.**************************************************************************************************************..*************************.******.*************************************************************************************************************************6....653434....466...889999....666999999888..999.999966554....................4............3444..33455.677799984.333..34...........................653.3..........344.........4.444...889***9.********996...544444433.........44433..........3......36899.................................********************************.*******....688***..**********...***********************...77888888****.*.*.********...************.***************....*******..*.***************.***********..***********...**.**********************************************************.*************************************************.*******..*************************.****.9999987799..................*********************.***********.************************************************************************************************************.*******************************************999..........*******************.................................................................................................************************************************************************************************54......4....566.655...58888999999.*****************.******.***************************************************************************************************.............................***8.599**************************..*.*..***********.*****************.*********************************....*******************...*********.**********.******.*********************.************************************8.88...7.888.8*****...****..9999989867..7.788.8********.*****.**********************.*.*********.***************........................
AF411265_Allapsa_vibrans                  AACCTGGTTGATCCTGCC...AGTAGTCATATGCTTGTCTCAAAG.ATTAAGCCATGCATGTCTAAGTATAAACTTCTTT.ATACCGTGAAACTGCGTACAGCTCATTATATCAGTAATCATTTCTTTGATGGTACCTTACTA..CATGG.ATACCCGTAG...TAATTCTAGAGCTAATACATGCGTGGA..GAGTG..GTCGc.cgTCACtggTGACTACTT....GTGCTTATTAGA.....TATAAA-CTCAAT...................GCG.GGT..gTTAA-aGCCCGGTC....TACATTGGTGAATCATAGTAACTG.T.T.C...GAATCGA..ATGGC.-TTAG.GCTGTCGATA.GTTCATTCAAATTTCTGCCCTATCAGCTTTCGACGGTAGTGTAG.TGGACTACCG.TGGCGTTAACGGGTGACGGAGAATTAGG.GTTCGATTC.CGGAGAGGGAGCCTGAGAAACGGCTACCACATCCAAGGAAGGCAGCAGGCGCGCAAATTACCCAATCCTGACACAGGGAGGTAGTGACAAAAAATAACAATACCGGGCCT.TTTCAGGTCTGGTAATTGGAATGAGT.ACAATT.TAAATCCCTTAACGAGTATCCATTGGAGGGCAAGTCTGGTGCCAGCAGCCGCGGTAATTCCAGCTCCAATAGCGTATATTAAAGTTGCTGCAGTTAAAAAGCTCGTAGTTGGATTTCTGGT.......GTGG-..TGCA...GCCGGC....CC--GCC--ACG.GTGA-CGTG.T--g....................tGA.-.G.TGC-.-CGGCTTGGCCaAGCCATCCTTCTAGC................................GAC-----...aCTGGTG-CT...-----.-----ACTC-TTCACTGA--......-GCCGG-.---tAC----------.CAGCGCac....tagATC----.............................GTTTACTTTGAAAAAATTAGAGTGTTTAAAGC.AGGCGTTg..c-AGGCT..ATGAATACAT...TAGCATGGAATAATAAGTTAGGACTTTGGTT----CTA.T.T.TTGTTGGTg..tTTGC-GGACTG-AAGTAATGATTGATA....GGGATAG..T.TGGGGGTGCTAGTAT.TCAGTGGCCAG..AGGTGAAATTC...TT.GGATTCACTGAAGACTAACTTATGCGAAAGCATTCACCAAGGATGTCTTCTTTAATCA.AGAACGAAAGTTGGGGGATCGAAGACGATCAGATACCGTCGTAGTCTCA.ACTATAA..ACGTTGCCGACTAGGGATGGGTGGA.AGTT.GCATTTTC......................-GACTTCATCCGCACCT.T.GTGAGAAATCA.AAGTGTTTGGGTTCCGGGGGGAGTATGGTCGCAAGGCTGAAACTTAAAGGAATTGACGGAAGGGCACCACCAGGAGTGGAGCATGCGGCTTAATTTGACTCAACACGG.GGAAACTTACCAGGTCCAGACATAGTGAGGATTGACAGATTGAAGA-.........TCTTTCTTGATTCTATGGG.................................................................................................TGGTGGTGCATGGCCGTTCTTAGTTGGTGGAGTGATTTGTCTTGTTAATTCAGTTAACGAACGAGACCTCGCCCTGCTAAATAGTTCGGCGAACCCGcttgcgggTTTG.......---TATTTTTCCGT.GACTTCTTAGAGGGACT.ATCGGT.GTGTAGCCGATGGAAGTTCGAGGCAATAACAGGTCTGTGATGCCCTTAGATGTTCTGGGCCGCACGCGCGCTACACTGATGCATTCATCGCGTTT.....................................ACCACCTTAGCTGGAAGGCTTGGGCAATCG..TTT..TAACATGCATC.GTGCTGGGGATAGATTA.TTGTAATTATTAATCTTCAACGAGGAATTCCTA....GTAAACGCGCGTCATCAAC...GCGCATTGA.TTACGTCCCT.GCCCTT.TGTACACACCGCCCGTCGCTA.CTACCGATTGAATGGATTAGTGAGCTTCACGGATGGC.--c.aTGAGAA-GGG--...GTGA.---CCCAC..C..TCACA.GCCAAAAGT.GAATC.AAACTTGCTCATTTAGAGGAAG.T.AAAAGTCGT.AACAAGGTCTCC-TAGGTGAACCTGCAGAAGGATC----
#=GR AF411265_Allapsa_vibrans          PP ******************...************************.**********************************.**************************************************************..*****.**********...***************************..*****..***6*.**77767686********....************.....*****9.99****...................***.***..*****.*********....6666********************.*.*.*...*******..*****..****.**********.********************************************.**********.****************************.*********.**************************************************************************************************************.**************************.******.*************************************************************************************************************************.......7777...7899...*****9....54..344..445.5555.5555.2..2....................238...5.664...44455555555777777777666777................................666........5666665.44..............5567.******87.........44543.....243...........44444444....788899.................................********************************.********..9.77***..**********...*******************************....***.*.*.*********..89999.99****.***************....*******..*.***************.***********..***********...**.**********************************************************.*************************************************.*******..*************************.****.55555544.......................****************.*.***********.************************************************************************************************************.*******************************************999..........*******************.................................................................................................***********************************************************************************************98888888887776..........88999999999.*****************.******.***********************************************************************************************.....................................******************************..***..***********.*****************.*********************************....*******************...*********.**********.******.*********************.*************************************...*.*****99.777.....9988....99999..*..*****.*********.*****.**********************.*.*********.************.**********************....
AF411275_Proleptomonas_faecicola          -ACCTGGTTGATCCTGCC...AGTAGTCATATGCTTGTCTCAAAG.ATTAAGCCATGCATGTCTAAGTNTAAACACCTTT.ATACAGTGAAACTGCGTACAGCTCATTATATCAGTTATGATTTATTTGATGGTTATTTTCTA..CATGG.ATACCTGTAG...TAATTCTAGAGCTAATACATGCATAAA..GTCCC..AACT....GTGA...GGAAGGGAT....GTATTTATTAGA.....TAGCAA-ACCAAT...................GCA.GGC...GCAA-.GTCTGGTT....---TTTGGTGACTC-TAGTAACTG.T.T.C...GAATCGC..ATGGC.TTTAC.GCTGGCGATA.GTTCATTCAAATTTCTGCCCTATCAGCTTTCGACGGTAGTGTAG.TGGACTACCG.TGGCATTAACGGGTGACGGAGAATTAGG.GTTCGATTC.CGGAGAGGGAGCCTGAGAAACGGCTACCACATCCAAGGAAGGCAGCAGGCGCGCAAATTACCCAATCCTGACACAGGGAGGTAGTGACAAAAAATAACGATACCGGGTCC.TTTTGGATCTGGTAATCGGAATGAGT.ACAATT.TAAATCCCTTAACGAGGATCCATTGGAGGGCAAGTCTGGTGCCAGCACGCGCGGTAATTCCAGCTCCAATAGCGTATATTAAAGTTGCTGCAGTTAAAAAGCTCGTAGTTGGATTTCTGGC.......TTGA-..CTCG...CCTGGC....C---CGC-CACG.GTGA-CGTGtGG-......................-A.-.G.TGCT.-GGGTCGAATC.GGCCATCCTTCT---................................--------....-TTATGGCT...A----.--GTTGTTC-TTTATTGAGC......AGTT---.-AG.-----TTCG---.-TGAAC.........ATC----.............................GTTTACTTTGAAAAAATTAGAGTGTTTCAAGC.AGGCTTT....-A-GCT..TTGAATACAT...GAGCATGGAATAATAAAGTAGGACTTCGGTT----CTA.G.T.TTGTTGGT....TTGGAGAGCTG-AAGTAATGATGGATA....GGGACAG..T.TGGGGGTGCTAGTAT.TCAGCGGCCAG..AGGTGAAATTC...TT.GGATTCGCTGAAGACTCACTACGGCGAAAGCATTCACCAAGGATGTCTTCTTTAATCA.AGAACGAAAGTTGGGGGATCGAAGACGATCAGATACCGTTGTAGTCTCA.ACCATAA..ACGATGCCGACTAGGGATGAGTGAT.CGTT.GTTTTTTC......................-GACTTCATTCGCACCT.T.AGGAGAAATCA.AAGTCTTTGGGTTCCGGGGGGAGTATGGTCGCAAGGCTGAAACTTAAAGGAATTGACGGAAGGGCACCACCAGGAGTGGAGCCTGCGGCTTAATTTGACTCAACACGG.GAAAACTTACCAGGTCCAGACACAGTTAGGATTGACAGATTGAAGA-.........TCTTTCTTGATTCTGTGGG.................................................................................................TGGTGGTGCATGGCCGTTCTTAGTTGGTGGAGCGATCTGTCTGGTTTATTCCGTTAACGAACGAGACCTCGACCTGCTAAATAGTTCGGATCAGACC........-TCG.......GTCTGGTTGC--GA.CACTTCTTAGAGGGACT.ATCGGT.GGTTAGCCGATGGAAGTTCGAGGCAATAACAGGTCTGTGATGCCCTTAGATGTTCTGGGCCGCACGCGCGCTACACTGATGGATTCATCGAGCTT.....................................ATTTCCTTGACTGAGAAGTCTGGGTAATCT..TTT..CAATGTCCATC.GTGCTGGGGATAGATGA.TTGTAATTATTCATCTTCAACGAGGAATTCCTA....GTAAACGCAAGTCATCAAC...TTGCATTGA.TTACGTCCCT.GCCCTT.TGTACACACCGCCCGTCGCTA.CTACCGATTGAATGGATTAGTGAGCTTCAGGGATGCT.CG...CTTA---GGTG-...GCTT.-CCATC--..T..GAGTA.GGCAGAACT.GAATC.AAACTTGCTCATTTAGAGGAAG.T.AAAAGTCGT.AACAAGGTTTCCGTAGGTGAACCTGCAGAAGGATC----
#=GR AF411275_Proleptomonas_faecicola  PP .*****************...************************.**********************************.**************************************************************..*****.**********...***************************..*****..9***....****...*********....************.....******.******...................***.***...****..*******9.......7**********.*********.*.*.*...*******..*****.*****.**********.********************************************.**********.****************************.*********.**************************************************************************************************************.**************************.******.*************************************************************************************************************************.......9999...****...*****9....5...455.5778.8999.9999775........................9...7.7875..889*******.********8554................................................44444334...4.......4556666.******8853......2222.....22......3333.....56666.........999.................................********************************.*****99.....9.***..**********...*******************************....***.*.*.********....***********.***************....*******..*.***************.***********..***********...**.**********************************************************.*************************************************.*******..*************************.****.88888888.......................****************.*.***********.************************************************************************************************************.*******************************************999..........*******************.................................................................................................************************************************************************************************9.........777.......7777888886..66.89***************.******.***********************************************************************************************.....................................******************************..***..***********.*****************.*********************************....*******************...*********.**********.******.*********************.************************************9.88...9999...6666....6666..76666....9..99999.9********.*****.**********************.*.*********.***********************************....
AF411276_Bobomorpha_minima                -----------ATCTGCC...AGTAGTCATATGCTTGTCTCAAAG.ATTAAGCCATGCATGTCTAAGTATAAACATCTTT.ATACCGTGAAACTGCGTACAGCTCATTATATCAGTTATTATTTATTTGATGGTACCTTACTA..CATGG.ATACCCGTAG...TAATTCTAGAGCTAATACATGCGTAAA..GTCCC..GACT....CTCG...GGGAGGGAT....GTATTTATTAGAtaattGATAA--ACCAATgc..............aga---.TTG...GCAA-.CAGTCTGG...tTCCTTTGGTGACTCATAGTAACTG.T.T.C...GAATCGC..ACGGC.TTCAT.GCTGGCGATA.GTTCATTCAAATTTCTGCCCTATCAGCTTTCGACGGTAGTGTAG.TGGACTACCG.TGGCGTTCACGGGTGACGGAGAATTAGG.GTTCGATTC.CGGAGARGGAGCCTGAGAAACGGCTACCACATCCAAGGAAGGCAGCAGGCGCGCAAATTACCCAATCCTGACACAGGGAGGTAGTGACAAAAAATAACAACACCGGGCCG.-TTTCGGTCTGGTGATTGGAATGAGT.ACAATT.TAAATCCCTTAACGAGGATCCATTGGAGGGCAAGTCTGGTGCCAGCAGCCGCGGTAATTCCAGCTCCAATAGCGTATATTAAAGTTGCTGCAGTTAAAAAGCTCGTAGTTGGATTTCTGGT.......TTGG-..TGCG...CCTAGC....CCGCCACGGTTT.-CGTGTGTG.---......................-A.-.G.TGT-.TGGGACGTGCC.TGCCATCCTTCTAGT................................TC------....---------...--C-T.TGTCTTGCCCCTCACGGGGT......---G---.---.---GAGGCAGT-.--GGGCt......agATC----.............................TTTTACTTTGAAAAAATTAGAGTGTTTCAAGC.AGGCATTt..gTT-GCT..ATGAATACAT...TAGCATGGAATAATCATGTAGGACTTCGGTC----TTA.T.T.TTGTTGGTg..tTTCTAAGGCTG-AAGTAATGATTGATA....GGGATAG..T.TGGGGGTGCTAGTAT.TCAGTGGCCAG..AGGTGAAATTC...TC.GGATTCACTGAAGACTAACTTATGCGAAAGCATTCACCAAGGATGTCTTCTTTAATCA.AGAACGAAAGTTGGGGGATCGAAGACGATCAGATACCGTCGTAGTCTCA.ACCATAA..ACTATGCCGACTAGGGATGAGTGAA.CGTT.GCTTTTTT......................CGACTTCATTCGCACCT.T.ATGAGAAATCA.AAGTCTTTGGGTTCCGGGGGGAGTATGGTCGCAAGGCTGAAACTTAAAGGAATTGACGGAAGGGCACCACCAGGAGTGGAGCCTGCGGCTTAATTTGACTCAACACGG.GAAAACTTACCAGGTCCAGACACAGTGAGGATTGACAGATTGAAGA-.........TCTTTCTTGATTCTGTGGG.................................................................................................TGGTGGTGCATGGCCGTTCTTAGTTGGTGGAGTGATTTGTCTGGTTAATTCCGTTAACGAACGAGA-CTCGACCTGCTAAATAGTCAGACTAAGCA-........TTTT.......GCTTGGGCTG--CT.GACTTCTTAGAGGGACT.ATCGGT.GCGTAGCCGATGGAAGTTCGAGGCAATAACAGGTCTGTGATGCCCTTAGATGTTCTGGGCCGCACGCGCGCTACACTGATGCAAGCATCGAGTATcctcgtactgtctcaccg.tcaaacgtgagcggtcga--GACCTGGATTGACAAGTCTGGGTAATCT..TTG..GAACCTGCATC.GTGCTGGGGATAGATGA.TTGTAATTATTCATCTTCAACGAGGAATTCCTA....GTAAACGCGAGTCATCAAC...TCGCATTGA.TTACGTCCCT.GCCCTT.TGTACACACCGCCCGTCGCTA.CTACCGATTGAATGGATTAGTGAGCTTCAGGGATTCA.GG...CGGATT-TGGC-...GCAA.--GCCAGC..T..CTGCA.AGGAGAACT.GAATC.AAACTTGCTCATTTAGAGGAAG.T.AAAAGTCGT.AACAAGGTTTCCGTAGGTGAACCTGCAGAAG--------
#=GR AF411276_Bobomorpha_minima        PP ...........*******...************************.**********************************.**************************************************************..*****.**********...***************************..*****..****....9999...999******....************9996555555..*****966..............655....444...4444..44433333...44458********************.*.*.*...*******..*****.*****.**********.********************************************.**********.****************************.*********.**************************************************************************************************************..9************************.******.*************************************************************************************************************************.......9999...9***...******....554556655444..88889998...........................9...8.997..5999*******.********7554332................................33........................4.6.77888999999999998887.........2...........23344443....44444......77999.................................********************************.********..955.***..**********...*******************************....***.*.*.*********..************.***************....*******..*.***************.***********..***********...**.**********************************************************.*************************************************.*******..*************************.****.99999999......................9****************.*.***********.************************************************************************************************************.*******************************************999..........*******************.................................................................................................******************************************************************.9****************************.........6777.......7887777765..78.9****************.******.*****************************************************************************************************************.****************98..67**************************..***..***********.*****************.*********************************....*******************...*********.**********.******.*********************.*************************************.88...*98887.7777....****...777777..9..99***.*********.*****.**********************.*.*********.*******************************........
AF411277                                  ------------------...----GTCATATGCTTGTCTCAAAG.ATTAAGCCATGCATGTCTAAGTATAATCATCTTT.ATACAGTGAAACTGCGTACAGCTCATTATATCAGTTATTATTTATTTGATGGTACCTTACTA..CATGG.ATACCCGTAG...TAATTCTAGAGCTAATACATGCGTAAA..GTCCC..GACT....TTTT...GGAAGGGAT....GTATTTATTAGA.....TAAAAA-ACCAAT...................--G.CAG...GCAA-.CTGCTCTC....----TTGGTGATTCATTGTAACTT.T.T.C...GGATCGC..ACGGC.TTCAC.GTCGGCGACA.GTTCATTCAAATTTCTGCCCTATCAGCTTTCGACGGTACTGTAG.TGGACTACCG.TGGCATTAACGGGTGACGGAGAATTAGG.GTTCGATTC.CGGAGAGGGAGCCTGAGAAACGGCTACCACATCCAAGGAAGGCAGCAGGCGCGCAAATTACCCAATCCTGACACAGGGAGGTAGTGACAAAAAATAACAATACCGGGCCT.TTTTAGGTCTGGTAATTGGAATGAGT.ACAATT.TAAATCCCTTAACGAGTATCCATTGGAAGGCAAGTCTGGTGCCAGCAGCCGCGGTAATTCCAGCTCCAATAGCGTATATTAAAGTTGCTGCAGTTAAAAAGCTCGTAGTTGGATTTCTGGC.......TTGAA..-ACA...TTTTGC....CGGCCACGGTT-.TCGTGTGTT.---......................-A.-.G.TGC-.-TTGATGTTCT.GGCCATCCT---TCCaatc........................gcca--------....---------...----T.TGGTTTGTC-TTCATTGACC......-----GAtCAG.----T-------.-GGTATt......ggATC----.............................TTTTACTTTGAAAAAATTAGAGTGTTTCAAGC.AGGCTTT....-ATGCT..ATGAATACAT...TAGCATGGAATAATAATTTAGGACTTCGGTT----CTA.T.T.TTGTTGGT....TTCTAGGACTG-AAGTAATGATTGATA....GGGATAG..T.TGGGGGTGCTAGTAT.TCAGCGGCCAG..AGGTGAAATTC...TC.GGATTCGCTGAAGACTAACTTATGCGAAAGCATTCACCAAGGATGTCTTCTTTAATCA.AGAACGAAAGTTGGGGGATCGAAGACGATCAGACACCGTCGTAGTCTCA.ACCATAA..ACTATGCCGACTAGGGATGAGTGAA.CGTT.GCATTTTC......................-GACTTCATTCGCACCT.T.ATGAGAAATCA.AAGTCTTTGGGTTCCGGGGGGAGTATGGTCGCAAGGCTGAAACTTAAAGGAATTGACGGAAGGGCACCACCAGGAGTGGAGCCTGCGGCTTAATTTGACTCAACACGG.GAAAACTTACCAGGTCCAGACACAGTAAGGATTGACAGATTGAAGA-.........TCTTTCTTGATTCTGTGGG.................................................................................................TGGTGGTGCATGGCCGTTCTTAGTTGGTGGAGTGATTTGTCTGGTTAATTCCGTTAACGAACGAGACCTCGACCTGCTAAATAGTTCGACAAAGGATt......cTTC-.......---CTTTGGTACGC.GACTTCTTAGAGGGACT.ATCGGT.GTGTAGCCGACGGAAGTTCGAGGCAATAACAGGTCTGTGATGCCCTTAGATGTTCTGGGCCGCACGCGCGCTACACTGATGCATGCATCGAGTTT.....................................ACAACCTTGACTGATAAGTCTGGGTAATCT..TCG..CAACATGCATC.GTGCTGGGGATAGATGA.TTGTAATTATTCATCTTCAACGAGGAATTCCTA....GTAAACGCAAGTCATCAAC...TTGCATTGA.TTACGTCCCT.GCCCTT.TGTACACACCGCCCGTCGCTA.CTACCGATTGAATGGATTAGTGAGCTTCACGGATTGC.TG...CATTT-GTGG--...TTCG.---CCACT..T..ATGCA.ATGAGAAGT.GAATC.AAACTTGCTCATTTAGAGGAAG.T.AAAAGTCGT.AACCAGGTTT---------------------GA------
#=GR AF411277                          PP .........................********************.**********************************.**************************************************************..*****.**********...***************************..*****..****....****...*********....************.....******.******.....................8.888...8888..88888888........********************.*.*.*...*******..*****.*****.**********.********************************************.**********.****************************.*********.**************************************************************************************************************.**************************.******.*************************************************************************************************************************.......9***8...***...*****9....88555555544..478667764...........................8...9.996...**********.********6...6667877........................4333............................3.334445566.8888887743...........222222.....1.........222223......34799.................................********************************.******9.....*****..**********...*******************************....***.*.*.********....***********.***************....*******..*.***************.***********..***********...**.**********************************************************.*************************************************.*******..*************************.****.55555544.......................****************.*.***********.************************************************************************************************************.*******************************************999..........*******************.................................................................................................************************************************************************************************76......6443...........5688888999*.*****************.******.***********************************************************************************************.....................................******************************..***..***********.*****************.*********************************....*******************...*********.**********.******.*********************.*************************************.**...****8.6888.....**88....88868..*..*****.*********.*****.**********************.*.*********.**********.....................**......
AF411279_Mollimonas_lacrima               --CCTGGTTGATCCTGCC...AGTAGTCATATGCTTGTCTCAAAG.ATTAAGCCATGCATGTCTAAGTATAAACATCTTT.ATACAGTGAAACTGCGTACAGCTCATTATATCAGTTATTATTTATTTGATGGTACCTTACTA..CATGG.ATACCCGTAG...TAATTCTAGAGCTAATACATGCGTAAA..GTCCC..GACT....TCT-...GGAAGGGAT....GTATTTATTAGA.....TAAAAA-ACCAAT...................--G.CGG...GCAA-.CCGCTTCT....----TTGGTGATTCATAGTAACTT.TaA.C...GGATCGC..ACGGC.TTCAC.GTCGGCGACA.GTTCATTCAAATTTCTGCCCTATCAGCTTTCGACGGTACTGTAG.TGGACTACCG.TGGCATTAACGGGTGACGGAGAATTAGG.GTTCGATTC.CGGAGAGGGAGCCTGAGAAATGGCTACCACATCCAAGGAAGGCAGCAGGCGCGCAAATTACCCAATCCTGACACAGGGAGGTAGTGACAAAAAATAACAATACCGGGCCT.TTATAGGTCTGGTAATTGGAATGAGT.ACAATT.TAAATCCCTTAACGAGTATCCATTGGAGGGCGAGTCTGGTGCC-GCAGCCGCGGTAATTCCAGCTCCAATAGCGTATATTAAAGTTGCTGCAGTTAAAAAGCTCGTAGTTGGATTTCTGGC.......TTGAA..-ACA...TTTAGC....CGGCCACGGTT-.TCGTGTGTT.---......................-A.-.G.TGT-.-TAGATGTTCT.GGCCATCCT---TCCaat.........................cgctT-------....---------...A---T.TTGCTTCTC-TTCATTGATTag..taAGTAGTA.---.------T-----.------t......ggATC----.............................TTTTACTTTGAAAAAATTAGAGTGTTTCAAGC.AGGCTGT....-T-GCT..ATGAATACAT...TAGCATGGAATAATAATTTAGGACTTCGGTT----CTA.T.T.TTGTTGGT....TTCTAGGACTG-AAGTAATGATTGATA....GGGATAG..T.TGGGGGTGCTAGTAT.TCAGCGGCCAG..AGGTGAAATTC...TT.GGATTCGCTGAAGACTAACTTATGCGAAAGCATTCACCAAGGATGTCTTCTTTAATCA.AGAACGAAAGTTGGGGGATCGAAGACGATCAGATACCGTCGTAGTCTCA.ACCATAA..ACTATGCCGACTAGGGATGAGTGAA.CGTT.GCATTTTC......................-GACTTCATTCGCACCT.T.ATGAGAAATCA.AAGTCTTTGGGTTCCGGGGGGAGTATGGTCGCAAGGCTGAAACTTAAAGGAATTGACGGAAGGGCACCACCAGGAGTGGAGCCTGCGGCTTAATTTGACTCAACACGG.GAAAACTTACCAGGTCCAGACACAGTAAGGATTGACAGATTGAAGA-.........TCTTTCTTGATTCTGTGGG.................................................................................................TGGTGGTGCATGGCCGTTCTTAGTTGGTGGAGTGATTTGTCTGGTTAATTCCGTTAACGAACGAGACCTCGACCTGCTAAATAGTTCGACCAAAGG-........TTC-.......--TCCTTTGGACGT.GACTTCTTAGAGGGACTtATCGGT.GTGTAGCCGACGGAAGTTCGAGGCAATAACAGGTCTGTGATGCCCTTCGATGTTCTGGGCCGCACGCGCGCTACACTGATGCATTCATCGAGTTT.....................................ACAACCTTGACCGTTAGGTCTGGGTAATCT..TTG..CAACATGCATC.GTGCTGGGGATAGATCA.TTGTAATTATTGATCTTCAACGAGGAATTCCTA....GTAAACGCAAGTCATCAAC...TTGCATTGA.TTACGTCCCT.GCCCTT.TGTACACACCGCCCGTCGCTA.CTACCGATTGAATGGATTAGTGAGCTTCACGGATTGC.TG...CATTT-GTGG--...TTCG.---CCACT..T..ATGTA.-TGAGAAGT.GAATC.AAACTTGCTCATTTAGAGGAAG.T.AAAAGTCGT.AACAAGGTTTCCGTAGGTGAACCTGCAGAAG--------
#=GR AF411279_Mollimonas_lacrima       PP ..****************...************************.**********************************.**************************************************************..*****.**********...***************************..*****..****....***....*********....************.....******.******.....................9.***...****..***99887........******************98.625.7...*******..*****.*****.**********.********************************************.**********.****************************.*********.**************************************************************************************************************.**************************.******.*******************************************.*****************************************************************************.......9***8...***...******....88555555544..478667764...........................8...9.996...9*********.********6...666898.........................86642.......................3...3.336677899.**********44..444444333...........2............2......23799.................................********************************.*****77.....7.***..**********...*******************************....***.*.*.********....***********.***************....*******..*.***************.***********..***********...**.**********************************************************.*************************************************.*******..*************************.****.55555544.......................****************.*.***********.************************************************************************************************************.*******************************************999..........*******************.................................................................................................***********************************************************************************************9.........565..........5999999999**.****************559*****.**********9************************************************************************************.....................................******************************..***..***********.*****************.*********************************....*******************...*********.**********.******.*********************.************************************8.99...99997.5777.....**88....77757..9..99998..********.*****.**********************.*.*********.*******************************........
AF411280_Neoheteromita_sp.                -ACCTGGTTGATCCTGCC...AGTAGTCATATGCTTGTCTCAAAG.ATTAAGCCATGCATGTCTAAGTATAAACATCTTT.ATACAGTGAAACTGCGTACAGCTCATTATATCAGTTATTATTTATTTGATGGTACCTTACTA..CATGG.ATACCCGTAG...TAATTCTAGAGCTAATACATGCGTAAA..GTCCC..GACT....TTTT...GGAAGGGAT....GTATTTATTAGA.....TTAAAA-ACCAAT...................GCA.GGC...AACT-.GCTCC---....---TTTGGTGATTCATTGTAACTT.TaA.C...GGATCGC..ACGGC.TTCAC.GCTGGCGACA.GTTCATTCAAATTTCTGCCCTATCAGCTTTCGACGGTACTGTAG.TGGACTACCG.TGGCATTAACGGGTGACGGAGAATTAGG.GTTCGATTC.CGGAGAGGGAGCCTGAGAAACGGCTACCACATCCAAGGAAGGCAGCAGGCGCGCAAATTACCCAATCCTGACACAGGGAGGTAGTGACAAAAAATAACAATTCCGGGCCT.TTTTAGGTCTGGTAATTGGAATGAGTtACAATTtTAAATCCCTTAACGAGTATCCATTGGAAGGCAAGTCTGGTGCCAGCAGCCGCGGTAATTCCAGCTCCAATAGCGTATATTAAAGTTGCTGCAGTTAAAAAGCTCGTAGTTGGATTTCTGGC.......TTGCA..-AC-...CTTAAC...gCC-GGCCACGGTtTCGTGTGTT.---......................-A.-.G.TGC-.-GTGCGGTTCT.GGCCATCCT---TCCaatcgctattc..........attcatcttca--------....TTGATGGGT...G----.--AGTGGTA-T---------......-------.---.TGGATCT-----.------.........-------.............................TTTAACTTTGAAAAAATTAGAGTGTTTCAAGC.AGGCTTT....-ATGCT..ATGAATACAT...TAGCATGGAATAATAATTTAGGACTTCGGTT----CTA.T.T.TTGTTGGT....TTCTAGGACTG-AAGTAATGATTGATA....GGGATAG..T.TGGGGGTGCTAGTAT.TCAGCGGCCAG..AGGTGAAATTC...TC.GGATTCGCTGAAGACTAACTTATGCGAAAGCATTCACCAAGGATGTCTTCTTTAATCA.AGAACGAAAGTTGGGGGATCGAAGACGATCAGATACCGTCGTAGTCTCA.ACCATAA..ACTATGCCGACTAGGGATGAGTGAA.CGTT.GCATTTTC......................-GACTTCATTCGCACCT.T.ATGAGAAATCA.AAGTCTTTGGGTTCCGGGGGGAGTATGGTCGCAAGGCTGAAACTTAAAGGAATTGACGGAAGGGCACCACCAGGAGTGGAGCCTGCGGCTTAATTTGACTCAACACGG.GAAAACTTACCAGGTCCAGACACAGTAAGGATTGACAGATTGAAGA-.........TCTTTCTTGATTCTGTGG-.................................................................................................TGGTGGTGCATGGCCGTTCTTAGTTGGTGGAGTGATTTGTCTGGTTAATTCCGTTAACGAACGAGACCTCGACCTGCTAAATAGTTCGACAAAGGAT........-TCT.......--TTCTTTGGACGT.GACTTCTTAGAGGGACT.ATCGGT.GTGTAGCCGACGGAAGTTCGAGGCAATAACAGGTCTGTGATGCCCTTAGATGTTCTGGGCCGCACGCGCGCTACACTGATGCATTCATCGAGTTT.....................................ACAACCTTGACTGAGAGGTCTGGGTAATCT..TCG..CAACATGCATC.GTGCTGGGGATAGATTA.TTGTAATTATTAATCTTCAACGAGGAATTCCTA....GTAAACGCAAGTCATCAAC...TTGCATTGA.TTACGTCCCT.GCCCTT.TGTACACACCGCCCGTCGCT-aCTACCGATTGAATGGATTAGTGAGCTTCACGGACTGC.TG...CATTT-GTGG--...TTCG.---CCACT..T..TTGCA.ATGGGAAGTtGAAAC.AAACTTGCTCATTTAGAGGAAGt-tAAAAGTCGT.AACAAGGTTTCCGTAGGTGAACCTGCAGAAGGATC----
#=GR AF411280_Neoheteromita_sp.        PP .*****************...************************.**********************************.**************************************************************..*****.**********...***************************..*****..****....****...*********....************.....******.******...................777.777...7777..77777..........5******************98.625.7...*******..*****.*****.**********.********************************************.**********.****************************.*********.**************************************************************************************************************.*************************77****8526888*******************************************************************************************************************99.......66665...44....445555...433.3444443333456555543...........................7...8.996...99999*****.********6...66689999999999..........98777775332............333333334...4.......6677777.6...........................3333444.........................................................9999****************************.******9.....*****..**********...*******************************....***.*.*.********....***********.***************....*******..*.***************.***********..***********...**.**********************************************************.*************************************************.*******..*************************.****.55555544.......................****************.*.***********.************************************************************************************************************.*******************************************999..........****************96..................................................................................................8***********************************************************************************************5.........554.........689*********.*****************.******.***********************************************************************************************.....................................******************************..***..***********.*****************.*********************************....*******************...*********.**********.******.********************.0************************99989********.**...****8.6888.....**88....88868..*..*****.********73799**.**********************5.5*********.***********************************....
Agitatidae_X_sp_2                         ---CTGGTTGATCCTGCC...AGTAGTCATATGCTTGTCTCAAAG.ATTAAGCCATGCATGTCTAAGTATAAACAACTTT.ATACGGTGAAACTGCGTACGGCTCATTATATCAGTCATTATTTATTTGATGGTCCCTTACTA..CATGG.ATACCCGTAG...TAATTCTAGAGCTAATACATGCGTCAA..GCCCC..GACT...aCTT-..tGGAAGGGAT....GTATTTATTAGA.....TACAAA-ATCAAT...................-CT.CGG...GCAA-.CCGAGTTC...a----TTGGTGATTCATAATAACTG.T.T.C...GAAGCGC..ATGCC.CTTGT.GGTGGCGCTG.GTTCATTCAAATTTCTGCCCTATCAGCTTTCGACGGTAGTGTAG.TGGACTACCG.TGGCGGTGACGGGTGACGGAGAATTAGG.GTTCGATTC.CGGAGAGGGAGCCTGAGAAACGGCTACCACGTCTACGGATGGCAGCAGGCGCGCAAATTACCCAATCCTGACACAGGGAGGTGGTGACAATAAATAACAATACTGGGCGT.TCTTACGTCTGGTAATTGGAATGAGT.ACAATG.TAAATATCTTAACGA-ATGCAATTGGAGGGAAAGTCTGGTGCCAGCAGCCGCGGTAATTCCAGCTCCAATAGCGTATATTAATGTTGCTGCAGTTAAAAAGCTCGTAGTTGGATTTCTGGC......aATGA-..-GAG...CCTGAC....CG--TACTA-TT.--GCTT--G.---gtcaaactt...gtgaatgtat-A.-.G.TGT-.TGGGAAGCTCT.TGTCATCCTTCT---................................--------....-AGGG----...AAC-T.TGTTCGGTGCTTCACTGTAT......---CGAG.CAA.GCGATCT-----.------a.......gATC----.............................TTTTACTTTGAAAAAATTAGAGTGTTTAAGGC.AGGCTTA....-C-GCC..ATGAATACAT...CAGCATGGAATAATAATCTAGGACTTCGGTT----CTA.T.T.TTGTTGGT....TTCTAGAACGG-AAGTAATGATTGATA....GGGATAG..T.TGGGGGTGCTAGTAT.TCAGTGGCCAG..AGGTGAAATTC...TT.GGATTCACTGAAGACTAACTTATGCGAAAGCATTCACCAAGGATGTCTTCTTTAATCA.AGAACGAAAGTTGGGGGATCGAAGACGATCAGATACCGTCGTAGTCTCA.ACCATAA..ACTATGCCGACTAGGGATGAGTGAA.CGTT.GTTTTTC-......................-GACTTCATTCGCACCT.T.ATGAGAAATCA.AAGTCTTTGGGTTCCGGGGGGAGTATGGTCGCAAGGCTGAAACTTAAAGGAATTGACGGAAGGGCA-CACCAGGAGTGGAGCCTGCGGCTTAATTTGACTCAACACGG.GGAAACTTACCAGGTCCGGACACAGTGAGGATTGACAGATTGAAGA-.........TCTTTCTTGATTCTGTGGG.................................................................................................TGGTGGTGCATGGCCGTTCTTAGTTGGTGGAGTGATTTGTCTGGTTTATTCCGTTAACGAACGAGACCTCGACCTGCTAAATAGATCGGTCTATTTC........TCCG.......GAAATAGCAACTGT.ATCTTCTTAGAGGGACT.ATCGGT.GTGTAGCCGAAGGAAGTTCGAGGCAATAACAGGTCTGTGATGCCCTTAGATGTTCTGGGCCGCACGCGCGCTACACTGACAGGTGCAACGAGCTTttatt...........................tcaat-ATACCTTGATCGACAGATCTGGGGAATCT..T-G..GAACACCTGTC.GTGCTGGGGATAGATTA.TTGTAATTATTAATCTTCAACGAGGAATTCCTA....GTAAACGCAAGTCATCAGC...TTGCATTGA.TTACGTCCCT.GCCCTT.TGTACACACCGCCCGTCGCTG.CTACCGATTGAATGAATTAGTGAGCTCCATGGATTGG.AG...TG----GTATGG...TTCT.-CCATGC-..-..-TACT.ACGAGAAGT.GGATC.AAACTTGCTCATTTAGAGGAAG.C.AAAAGTCGT.AACAAGGTTTTCGTAGGTGAACCTGCAG-----------
#=GR Agitatidae_X_sp_2                 PP ...***************...************************.**********************************.**************************************************************..*****.**********...***************************..*****..***9...8444...69********....************.....******.******....................88.***...****..*******9...9....********************.*.*.*...*******..*****.*****.**********.********************************************.**********.****************************.*********.**************************************************************************************************************.**************************.******.***************.779**************************************************************************************************9999......53333....355...656555....54..77744.54...5324..4....46799****...*******875.4...7.886..48889999999.999999998665................................................4443.......469.8.8899999999*********9.........8877.776.6666665............4.......4788.................................********************************.*****88.....8.***..**********...*******************************....***.*.*.********....***********.***************....*******..*.***************.***********..***********...**.**********************************************************.*************************************************.*******..*************************.****.7777765........................****************.*.***********.******************************************************************.5****************************************.*******************************************999..........*******************.................................................................................................**********************************************************************************************877........5555.......77777777777899.*****************.******.****************************************************************************************************...........................****5.699**************************..*.*..***********.*****************.*********************************....*******************...*********.**********.******.*********************.************************************9.99...95....367777...**99..877762.......5999.9********.*****.**********************.*.*********.****************************...........
AJ130852_Clade_U                          ------------------...---AGTCATATGCTTGTCTCAAAG.ATTAAGCCATGCATGTCTAAGTATAAACATCTTT.ATACAGTGAAACTGCGTACAGCTCATTATATCAGTTATGATTTATTTGATGGTACCTTACTA..CATGG.ATACCCGTAG...TAATTCTAGAGCTAATACATGCGTAAA..ATCCC..GACTa..cTCGT..tGGAAGGGAT....GTATTTATTAGA.....TTCAAA-CCCAAT...................GCA.GTA...GCAA-.TACTGGTTc.aa----TTGGTGACTCATAGTAACTT.G.T.C...GAATCGC..ATGGC.CTTGT.GCTGGCGATA.GTTCATTCAAATTTCTGCCCTATCAGCTTTCGATGGTAGTGTAG.TGGACTACCA.TGGCTTTAACGGGTGACGGAGAATTAGG.GTTCGATTC.CGGAGAGGGAGCCTGAGAAACGGCTACCACATCCAAGGAAGGCAGCAGGCGCGCAAATTACCCAATCCTGACACAGGGAGGTAGTGACAAAAAATAACAACACCGGGCCT.TTATAGGTCTGGTGATTGGAATGAGT.ACAATT.TAAATCCCTTAACGAGGATCCATTGGAGGGCAAGTCTGGTGCCAGCAGCCGCGGTAATTCCAGCTCCAATAGCGTATATTAAAGTTGCTGCAGTTAAAAAGCTCGTAGTTGGATTTCTGAC.......-GAAA..-CTGctaGCTGGC....CC--GCCACGTC.-AGTGTGTG.---......................-AgTgC.CGG-.CTTG--GCGTT.TGTCATCCG-TTC--................................GAA-----...cGATG----T...G-C-C.T-ACTGCCC-TTCACTGGGT.....tGGTAGTG.CAT.-----GTTTTC-.------........gATC----.............................TTTTACTTTGAAAAAATTAGAGTGTTTCAAGC.AGGCATT....TTTGCT..ATGAATACAT...TAGCATGGAATAATAATCTAGGA---CTTTCGGTTCTA.T.T.TTGTTGGT...gTTCTGGAGCTG-AAGTAATGATTGATA....GGGATAG..T.TGGGGGTGCTAGTAT.TCAATGGCCAG..AGGTGAAATTC...TC.GGATTCCTTGAAGACTAACTTATGCGAAAGCATTCACCAAGGATGTCTTCTTTAATCA.AGAACGAAAGTTGGGGGATCGAAGACGATCAGATACCGTCGTAGTCTCA.ACTATAA..ATTCTACCGACTAGAGATCAGTGGA.TGTT.GTCTTTTTgt..................aaCGACTTCATTGGCATCTaT.ACGAGAAATCA.AAGTCTTTGGGTTCCGGGGGGAGTATGGTCGCAAGGCTTAAACTTAAAGGAATTGACGGAAGGGCACCACCAGGAGTGGAGCCTGCNGCTTAATTTGACTCAACACGG.GAAAACTTACCAGGTCCAGACATAGTGAGGATTGACAGATTGAAGA-.........TCTTTCTTGATTCTATGGG.................................................................................................TGGTGGTGCATGGCCGTTCTTAGTTGGTGGAGTGATTTGTCTGGTTAATTCCGTTAACGAACGAGACCTCGACCTGCTAACTAGTGCACTCTAGTAT........-TC-gta.cta---GAGTCGATTCG.CACTTCTTAGAGGGACT.ATCGGT.GTGTAGCCGATGGAAGTTCGAGGCGATAACAGGTCTGTGATGCCCTTAGATGTTCTGGGCCGCACGCGCGCTACACTGACGGGTTCATCAAGCTAagca.............................tttg-TTACCTTGACTGACAGGTCTGGGGAATCT..T-T..CAATGCCCGTC.GTGCTGGGGATAGACCC.TTGTAATTATGGATCTTGAACGAGGAATTCCTA....GTAAACGCAAGTCATCAGC...TTGCATTGA.TTACGTCCCT.GCCCTT.TG-------------------.-------------------------------------.--...------------...----.--------..-..-----.---------.-----.----------------------.-.---------.---------------------------------------
#=GR AJ130852_Clade_U                  PP ........................*********************.**********************************.**************************************************************..*****.**********...***************************..*****..*****..****9..**********....************.....******.******...................**9.999...****..999999999.**....********************.*.*.*...*******..*****.*****.**********.********************************************.**********.****************************.*********.**************************************************************************************************************.**************************.******.*************************************************************************************************************************........5554...444222666666....54..34444444..33446666...........................86666.665..5666..55666.788899995.332..................................333........22333....5...6.8.8.9.*******.********99.....77777766.555......555433................6899.................................********************************.*******....688***..**********...***********************...77888888****.*.*.********...************.***************....*******..*.***************.***********..***********...**.**********************************************************.*************************************************.*******..*************************.****.9999987799..................*********************.***********.************************************************************************************************************.*******************************************999..........*******************.................................................................................................************************************************************************************************4.........53.677.665...57777778889.*****************.******.***************************************************************************************************.............................***8.599**************************..*.*..***********.*****************.*********************************....*******************...*********.**********.******.**................................................................................................................................................................................................
AJ305043_Proleptomonas_faeciocola         ------------------...------------------------.-------CATGCATGTCTAAGTATA-ACACCTTT.ATACAGTGAAACTGCGTACAGCTCATTATATCAGTTATGATTTATTTGATGGTTATTTTCTA..CATGG.ATACCTGTAG...TAATTCTAGAGCTAATACATGCATAAA..GTCCT..GACT...cGTGA..gGGAAAGGAT....GTATTTATTAGA.....TAGCAA-ACCAAT...................ACA.GAT...GCAA-.ATCTGGTG....--TTTTGGTGACTCCTAGTAACTG.T.T.C...GAATCGC..ATGGC.TTTAC.GCTGGCGATA.GTTCATTCAAATTTCTGCCCTATCAGCTTTCGACGGTAGTGTAG.TGGACTACCG.TGGCATTAACGGGTGACGGAGAATTAGG.GTTCGATTC.CGGAGAGGGAGCCTGAGAAACGGCTACCACATCCAAGGAAGGCAGCAGGCGCGCAAATTACCCAATCCTGACACAGGGAGGTAGTGACAAAAAATAACGATACCGGGTTC.TTATGAATCTGGTAATCGGAATGAGT.ACAATT.TAAAT-CCTTAACGAGGATCCATTGGAGGGCAAGTCTGGTGCCAGCAGCCGCGGTAATTCCAGCTCCAATAGCGTATATTAAAGTTGCTGCAGTTAAAAAGCTCGTAGTTGGATTTCTGGC.......TTGA-..TTCG...CCTGAC....CC-AGCC--ACG.GTGA-CGTG.TG-.....................tGA.-.G.TGCT.-GGGTCGAATC.GGCCATCCT-T-CG-t..............................tTAT-----....--------G...A---T.TCATTGTTC-TTTATTGAATa....aT------.---.---GAATTTG--.-TGAAC........gATC----.............................GTTTACTTTGAAAAAATTAGAGTGTTTCAAGC.AGGCTAT....-A-GCT..TTGAATACAT...GAGCATGGAATAATAAAGTAGGACTTCGGTT----CTAgT.T.TTGTTGGT....TTGGAGAGCTG-AAGTAATGATGGATA....GGGACAG..T.TGGGGGTGCTAGTAT.TCAGCGGCCAG..AGGTGAAATTC...TT.GGATTCGCTGAAGACTCACTACGGCGAAAGCATTCACCAAGGATGTCTTCTTTAATCA.AGAACGAAAGTTGGGGGATCGAAGACGATCAGATACCGTTGTAGTCTCA.ACCATAA..ACGATGCCGACTAGGGATGAGTGAT.CGTT.GTTTTTTC......................-GACTTCATTCGCACCT.T.AGGAGAAATCA.AAGTCTTTGGGTTCCGGGGGGAGTATGGTCGCAAGGCTGAAACTTAAAGGAATTGACGGAAGGGCACCACCAGGAGTGGAGCCTGCGGCTTAATTTGACTCAACACGG.GAAAACTTACCAGGTCCAGACACAGTGAGGATTGACAGATTGAAGA-.........TCTTTCTTGATTCTGTGGG.................................................................................................TGGTGGTGCATGGCCGTTCTTAGTTGGTGGAGCGATCTGTCTGGTTTATTCCGTTAACGAACGAGACCTCGACCTGCTAAATAGTTCGGCTCAGAT-........TTC-.......-GATCTGGGTGCGA.CACTTCTTAGAGGGACT.ATCGGT.GGTTAGCCGATGGAAGTTCGAGGCAATAACAGGTCTGTGATGCCCTTAGATGTTCTGGGCCGCACGCGCGCTACACTGATGGATTCATCGAGCTA.....................................-TTTCCTTGACTGACAAGTCTGGGTAATCT..TCT..TAATGTCCATC.GTGCTGGGGATAGATGA.TTGTAATTATTCATCTTCAACGAGGAATTCCTA....GTAAACGCAAGTCATCATCaac--GCCCTTA.TTACGTCCCT.GCCCTT.---------------------.-------------------------------------.--...------------...----.--------..-..-----.---------.-----.----------------------.-.---------.---------------------------------------
#=GR AJ305043_Proleptomonas_faeciocola PP .....................................................*****************7.8*******.**************************************************************..*****.**********...***************************..*****..****...*9999..**********....************.....******.******...................888.999...9999..99999966......58********************.*.*.*...*******..*****.*****.**********.********************************************.**********.****************************.*********.**************************************************************************************************************.**************************.******.*****.*******************************************************************************************************************.......8888...8999...999998....55.4555..556.6677.7666.22......................338...7.8885..889*******.********6.2.22.2..............................3222.................2...4...5.635555555.********993....33..............2344444....69999........****.................................********************************.******9.....*.***..**********...*******************************....**955.5.********....***********.***************....*******..*.***************.***********..***********...**.**********************************************************.*************************************************.*******..*************************.****.88888888.......................****************.*.***********.************************************************************************************************************.*******************************************999..........*******************.................................................................................................***********************************************************************************************7.........666.........4788888888899.9****************.******.***********************************************************************************************......................................*****************************..***..***********.*****************.*********************************....********54******999322..*******.**********.******...................................................................................................................................................................................................
AJ506007_Group_Te_sp.                     ------------------...------------------------.----------------------------------.--------------------------------------------------------------..-----.----------...---------------------------..-----..----....----...GGAAGGGGT....GTATTT-TTAGA.....AAAAAA-CCCAAT...................GCA.GTA...GCAA-.TACTGGTTc.aa----TTGGTGACTCATAGTAACTT.G.T.C...GAATCGC..ATGGC.CTTGT.GCTGGCGATA.GTTCATTCAAATTTCTGCCCTATCAGCTTTCGATGGTAGTGTAG.TGGACTACCA.TGGCTTTAACGGGTGACGGAGAATTAGG.GTTCGATTC.CGGAGAGGGAGCCTGAGAAACGGCTACCACATCCAAGGAAGGCAGCAGGCGCGCAAATTACCCAATCCTGACACAGGGAGGTAGTGACAAAAAATAACAACACCGGGCCT.TTAC-GGTCTGGTGATTGGAATGAGT.ACAATT.TAAATCCCTTAACGAGTATCCATTGGAGGGCAAGTCTGGTGCCAGCAGCCGCGGTAATTCCAGCTCCAATAGCGTATATTAAAGTTGCTGCAGTTAAAAAGCTCGTAGTTGGATTTCTGACg....aaACTG-..-CTA...GCTGGC....CCGCCACGCAAG.-TG--TGTG.---......................-AgTgC.CGG-.CTTG--GCGTT.TGTCATCCG-TTC--ga...........................atg-AT-----....-------AT...G-CGT.--GCTGCCC-TTCACTGGGT......---TGGCgC--.TGCATGTTT---.------t......cgATC----.............................TTTTACTTTGAAAAAATTAGAGTGTTTCAAGCcAGGCATG...tTTTGCT..ATGAATACAT...TAGCATGGAATAATAATCTAGGA---CTTTCGGTTCTA.T.T.TTGTTGGT...gTTCTGGAGCTG-AAGTAATGATTGATA....GGGATAG..T.TGGGGGTGCTAGTAT.TCAATGGCCAG..AGGTGAAATTC...TC.GGATTCCTTGAAGACTAACTTATGCGAAAGCATTCACCAAGGATGTCTTCTTTAATCA.AGAACGAAAGTTGGGGGATCGAAGACGATCAGATACCGTCGTAGTCTCA.ACTATAA..ATTCTACCGACTAGAGATCAGTGGA.TGTT.GTCTTTTTgt..................aaCGACTTCATTGGCATCT.AgACGAGAAATCA.AAGTCTTTGGGTTCCGGGGGGAGTATGGTCGCAAGGCTGAAACTTAAAGGAATTGACGGAAGGGCACCACCAGGAGTGGAGCCTGCGGCTTAATTTGACTCAGCACGG.GAAAACTTACCAGGTCCAGACATAGTGAGGATTGACAGATTGAAGA-.........TCTTTCTTGATTCTATGGG.................................................................................................TGGTGGTGCATGGCCGTTCTTAGTTGGTGGAGTGATTTGTCTGGTTAATTCCGTTAACGAACGAGACCTCGACCTGCTAACTAGTGCACTCCAGTGT........-T--cgcactg---GAGTCGTGACG.CACTTCTTAGAGGGACT.ATCGGT.GCGCAGCCGATGGAAGTTCGAGGCAATAACAGGTCTGTGATGCCCTTAGATGTTCTGGGCCGCACGCGCGCTACACTGACGGGTTCATCGAGCTAagcg.............................tttg-TTACCTTGACTGACAAGTCTGGGGAATCT..TTG..GAATGCCCGTC.GTGCTGGGGATAGACCC.TTGGAATTATGGATCTTGAACGAGGAATTCCTA....GTAAACGCAAGTCATCAGC...TTGCATTGA.TTACGTCCCTaGCCCTT.TGTACACACCGCCCGTCGCTA.CTACCGATTGAATGGATTAGTGAGCTTCAGGGATTGT.GG...C-CTC-GTTGTG...GCAA.-CACAATGctG..T-GTC.GCGAGAACT.GAATC.AAACTTGGTCATTTAGAGGA--.-.---------.---------------------------------------
#=GR AJ506007_Group_Te_sp.             PP .......................................................................................................................................................................................................................*********....***888.8****.....******.******...................**9.999...****..999999999.**....**************6*****.*.*.*...*******..*****.*****.**********.********************************************.**********.****************************.*********.*************************************************************************************************************5.5555.*********************.******.*************************************************************************************************************************5....553333....455...788888....655888888777..66..6656...........................86666.665..5666..55666.788899994.333..44...........................663.33................45...7.644...889***9.******9999.........444323...445555555..........4......47899.................................*******************************55*******...*899***..**********...***********************...77888888****.*.*.********...************.***************....*******..*.***************.***********..***********...**.**********************************************************.*************************************************.*******..*************************.****.9999987799..................*******************.5589*********.************************************************************************************************************.*******************************************999..........*******************.................................................................................................*************************************************************************************999999999873.........4..4676654...56677777788.9****************.******.***************************************************************************************************.............................***8.599**************************..***..***********.*****************.*********************************....*******************...*********.*****************.*********************.************************************8.88...7.888.8*****...****..9999989867..7.788.8********.*****.********************......................................................
LC375250_Ventrifissura                    ------------------...--TAGTCATATGCTTGTCTCAAAG.ATTAAGCCATGCATGTCTAAGTATAAACAACTTT.ATACTGTGAAACTGCGTACAGCTCATTATATCAGTAATAATTTATTTGATGGTACCTTACTA..CATGG.ATAACCGTAG...TAATTCTAGAGCTAATACATGCGTTAA.aGTCCT..GACT...cTCGC..gGGGAGGGAT....GTATTTATTAGA.....TAAAAA-ACCAAT...................GCG.GCC...TCT--.GGTCGGTT....--TTGTGGTGAATCATAGTAACTA.A.T.C...GAATCGC..ATGGC.TCCAC.GCCGGCGATA.GTTCATTCAAATTTCTGCCCTATCAGCTTTCGACGGTAGTGTCG.TGGACTACCG.TGGCGTTAACGGGTAACGGAGAATTAGG.GTTCGGTTC.CGGAGAGGGAGCCTGAGAAATGGCTACCACATCCAAGGAAGGCAGCAGGCGCGCAAATTACCCAATCCTGACACAGGGAGGTAGTGACAAAAAATAACAATACCGGGCTTcTCATAAGTCTGGTAATTGGAATGAGT.ACAATT.TAAATCCCTTAACGAGGATCCACTGGAGGGCAAGTCTGGTGCCAGCAGCCGCGGTAATTCCAGCTCCAGTAGCGTATATTAAAGTTGTTGCAGTTAAAAAGCTCGTAGTTGGATTTCTGGTa.....c--GC-..TGCG...CCTAGG....CC-GCCCGATTT.TCGG-TGTG.---......................-TgTcC.TGGAgCGCGG-TTGCC.ATCCTTCT----AG-................................--------....-------AG...AAC-T.TTCCTACCC-TTCACTG---......GGCCGGGtCAG.------------.---CAAtc....tagATC----.............................TTTTACTTTGAAAAAATTAGAGTGTTTAAAGC.AGGCT--....TATGCT..GTGAATACAT...TAGCATGGAATAATAATATAGGACTTTGGTT----CTA.T.T.TTGTTGGT....TTCTAGGACTA-AAGTAATGATTGATA....GGGATAG..T.TGGGGGTGCTAGTAT.TCAGCGGCCAG..AGGTGAAATTC...TT.GGATTCGCTGAAGACTAACTTATGCGAAAGCATTCACCAAGGATGTCTTCTTTAATCA.AGAACGAAAGTTGGGGGATCGAAGACGATCAGATACCGTCGTAGTCTCA.ACCATAA..ACTATGCCGACTAGGGATGGGTGAA.CGTTgCATTTC--......................-GACTTCATCCGCACCT.T.ATGAGAAATCA.AAGTCTTTGGGTTCCGGGGGGAGTATGGTCGCAAGGCTGAAACTTAAAGGAATTGACGGAAGGGCACCACCAGGAGTGGAGCCTGCGGCTTAATTTGACTCAACACGG.GAAAACTTACCAGGTCCAGACATAGTGAGGATTGACAGATTGAAGA-.........TCTTTCTTGATTCTATGGG.................................................................................................TGGTGGTGCATGGCCGTTCTTAGTTGGTGGAGTGATTTGTCTGGTTAATTCCGTTAACGAACGAGACCTCGACCTGCTAAATAGTTCGGGTAATCC-........TCCG.......--GGATTGCTGCGT.GACTTCTTAGAGGGACT.ATCGGT.GTGTAGCCGATGGAAGTTCGAGGCAATAACAGGTCTGTGATGCCCTTAGATGTTCTGGGCCGCACGCGCGCTACACTGATACGTTCATCGAGCTT.....................................ACAACCTTGACTGAAAGGTCTGGGTAATCT..TTT..CAAAACGTATC.GTGCTGGGGATAGATTA.TTGTAATTTTTAATCTTGAACGAGGAATTCCTA....GTAAACGCAAGTCATCAAC...TTGCATTGA.TTACGTCCCT.GCCCTT.TGTACACACCGCCCGTCGCTA.CTACCGATTGAACGGCTTAGTGAGTTTTACGGACTGA.CG...CT-GGT-ATTGG...GCAA.-CCTTTAC.cA..-TGTGtTGTGGAAGT.AAATC.AAACTTGATCGTTTAGAGGAAG.T.AAAAGTCGT.AACAAG---------------------------------
#=GR LC375250_Ventrifissura            PP .......................**********************.**********************************.**************************************************************..*****.**********...***************************.******..****...*****..**********....************.....******.******...................999.999...9**...88888866......48********************.*.*.*...*******..*****.99999.**********.********************************************.**********.****************************.*********.*****************************************************************************************************************************************.******.*************************************************************************************************************************5.....5..55...4555...444444....33.355555444.3333.5555...........................44556.7776333333.44566.66666663....32....................................................45...78*.8.66*******.******6.........68888884443.................33344....556799.................................********************************.*****......888***..**********...*******************************....***.*.*.********....***********.***************....*******..*.***************.***********..***********...**.**********************************************************.*************************************************.*******..*************************.****7666666.........................****************.*.***********.************************************************************************************************************.*******************************************999..........*******************.................................................................................................************************************************************************************************.........4553.........566777777788.*****************.******.***********************************************************************************************.....................................******************************..***..***********.*****************.*********************************....*******************...*********.**********.******.*********************.**********************************999.88...85.665.67777...****..6666566.34...58884556******.*****.**********************.*.*********.******.................................
Allapsidae_X_sp._14                       ------------------...--------------------AAAG.ATTAAGCCATGCATGTCTAAGTATAAACATCTTT.ATACAGTGAAACTGCGTACAGCTCATTATATCAGTAATGATTTATTTGATGGTACCTTACTA..CATGG.ATAACCGTAG...TAATTCTAGAGCTAATACATGCGTACA..GTCCC..AACT....TTCG...GGAAGGGAT....GTATTTATTAGA.....TAAAAA-ATCAAT...................--G.CGG..tCTCG-gCCGGTCAT....----TTGGTGATTCATAATAACTA.C.T.C...GAATCGC..ATGGC.TTTAT.GCTGGCGATA.GTTCATTCAAATTTCTGCCCTATCAGCTTTCGACGGTAGTGTAG.TGGACTACCG.TGGCGTTAACGGGTGACGGAGAATTAGG.GTTCGATTC.CGGAGAGGGAGCCTGAGAAATGGCTACCACATCCAAGGAAGGCAGCAGGCGCGCAAATTACCCAATCCTGACACAGGGAGGTAGTGACAAAAAATAACAATACCGGGCCT.TTTTAGGTCTGGTAATTGGAATGAGT.ACAATT.TAAATCCCTTAACGAGGATCCATTGGAGGGCAAGTCTGGTGCCAGCAGCCGCGGTAATTCCAGCTCCAATAGCGTATATTAAAGTTGCTGCAGTTAAAAAGCTCGTAGTTGGATTTCTGGT.......-TTGA..-TGT...CCCTGT....----CCCTCTTG.--GGTT--A.ACCaggctgt.......gtgacgga--.-.-.----.----GTATGTC.TGCCATCCTTCTAGAgaata......................caagc--------....---------...-----.----TATCC-TTTACTGGAC......---CGGC.AAG.----TGTCA---.------tc....tagATC----.............................TTTTACTTTGAAAAAATTAGAGTGTTTCAAGC.AGGCGTT....-TTGCT..ATGAATACAT...TAGCATGGAATAATGAGTTAGGACTTCGGTT----CTA.T.T.TTGTTGGT....TTCTAGGACTG-AAGTAATGATTGATA....GGGATAG..T.TGGGGGTGCTAGTAT.TCAGCGGCCAG..AGGTGAAATTC...TT.GGATTCGCTGAAGACTAACTTATGCGAAAGCATTCACCAAGGATGTCTTCTTTAATCA.AGAACGAAAGTTGGGGGATCGAAGACGATCAGATACCGTCGTAGTCTCA.ACCATAA..ACTATACCGACTAGGGATGAGTGGT.AGTT.GCATTTTC......................-GACTTCATTCGCACCT.T.ATGAGAAATCA.AAGTCTTTGGGTTCCGGGGGGAGTATGGTCGCAAGGCTGAAACTTAAAGGAATTGACGGAAGGGCACCACCAGGAGTGGAGCCTGCGGCTTAATTTGACTCAACACGG.GAAAACTTACCAGGTCCAGACATAGTGAGGATTGACAGATTGAAGA-.........TCTTTCTTGATTCTATGGG.................................................................................................TGGTGGTGCATGGCCGTTCTTAGTTGGTGGAGTGATTTGTCTGGTTAATTCCGTTAACGAACGAGACCTCGACCTGCTAAATAGTTCGCTCCAGGC-........TTCG.......GCTTGGAGACGTTT.AACTTCTTAGAGGGACT.ATCGGT.GTGTAGCCGATGGAAGTTCGAGGCAATAACAGGTCTGTGATGCCCTTAGATGTTCTGGGCCGCACGCGCGCTACACTGATGGATTCATCGAGCTT.....................................ACAACCTAGTTTGAGAGGACTGGGTAATCT..TTT..TAACGTCCATC.GTGCTGGGGATAGATGA.TTGGAATTATTCATCTTCAACGAGGAATTCCTA....GTAAACGCAAGTCATCAAC...TTGCATTGA.TTACGTCCCT.GCCCTT.TGTACACACCGCCCGTCGCT-.-------------------------------------.--...------------...----.--------..-..-----.---------.-----.----------------------.-.---------.---------------------------------------
#=GR Allapsidae_X_sp._14               PP .........................................****.**********************************.**************************************************************..*****.**********...***************************..*****..9***....****...*********....************.....******.******.....................5.555..5****.555555554........********************.*.*.*...*******..*****.*****.**********.********************************************.**********.****************************.*********.**************************************************************************************************************.**************************.******.*************************************************************************************************************************........6664...444...777777........79999666...4424..3.666***9998.......88755443................2333466.67777777533355598865......................54333..................................23355.9999995433.........4443.222.....33333..........23....444577.................................********************************.******9.....*****..**********...*******************************....***.*.*.********....***********.***************....*******..*.***************.***********..***********...**.**********************************************************.*************************************************.*******..*************************.****.55555544.......................****************.*.***********.************************************************************************************************************.*******************************************999..........*******************.................................................................................................************************************************************************************************.........8***.......**************.*****************.******.***********************************************************************************************.....................................******************************..***..***********.*****************.*********************************....*******************...*********.**********.******.********************..............................................................................................................................................................................
Allapsidae_X_sp._28                       ------------------...------CATATGCTTGTCTCAAAG.ATTAAGCCATGCATGTCTAAGTATAAACATCTTT.ATACAGTGAAACTGCGTACAGCTCATTATATCAGTAATTATTTATTTGATGGTACCTTACTA..CATGG.ATAACCGTAG...TAATTCTAGAGCTAATACATGCGTAAA..ATCCC..GACT....GCAA...GGAAGGGAT....GTATTTATTAGA.....TAAAAA-ATCAAT...................---.GCA...GTAA-.TGCTTCA-....----TTGGTGACTCATAGTAACTG.A.T.C...GAATCGC..ATGGC.TTTAT.GCTGGCGATA.GTTCATTCAAATTTCTGCCCTATCAGCTTTCGACGGTAGTGTAG.TGGACTACCG.TGGCGTTAACGGGTGACGGAGAATTAGG.GTTCGATTC.CGGAGAGGGAGCCTGAGAAACGGCTACCACATCCAAGGAAGGCAGCAGGCGCGCAAATTACCCAATCCTGACACAGGGAGGTAGTGACAAGAAATAACAATACCGGGCCT.TTCCAGGTCTGGTAATTGGAATGAGT.ACAATT.TAAATCCCTTAACAAGGATCCATTGGAGGGCAAGTCTGGTGCCAGCAGCCGCGGTAATTCCAGCTCCAATAGCGTATATTAATGTTGCTGCAGTTAAAAAGCTCGTAGTTGGATTTCTGAC.......TTGG-..CGCA...CCTGGC....CC--GCCACGGTtACGTGTGTG.---......................-A.-.G.TGC-.CGGGATGCGCC.TGTCACTTT--TCTA...............................g-TA-----....---------...AAC-TaT-TGTGCTC-TTCATTGAGT.....gTGATAGG.TAG.------C-----.------t......agATA----.............................ATTTACTTTGAAAAAATTAGAGTGTTTAAAGC.AGGCG--....TTTGCT..ATGAATACAT...TAGCATGGAATAATAACTTAGGACTTCGGTT----CTA.T.T.TTGTTGGT....TTCTAGGACTG-AAGTAATGATTGATA....GGGATAG..T.TGGGGGTGCTAGTAT.TCAGCGGCCAG..AGGTGAAATTC...TC.GGATTCGCTGAAGACTAACTTATGCGAAAGCATTCACCAAGGATGTCTTCTTTAATCA.AGAACGAAAGTTGGGGGATCGAAGACGATCAGATACCGTCGTAGTCTCA.ACCATAA..ACTATGCCGACTAGGGATGAGTGAA.CGTT.-GCATAAT......................CGACTTCATTCGCACCT.T.ATGAGAAATCA.AAGTCCTTGGGTTCCGGGGGGAGTATGGTCGCAAGGCTGAAACTTAAAGGAATTGACGGAAGGGCACCACCAGGAGTGGAGCCTGCGGCTTAATTTGACTCAACACGG.GGAAACTTACCAGGTCCAGACTCAGTGAGGATTGACAGATTGAAGA-.........TCTTTCTTGATTTTGAGGG.................................................................................................TGGTGGTGCATGGCCGTTCTTAGTTGGTGGAGCGATTTGTCTGGTTTATTCCGTTAACGAACGAGACCACGACCCGCTAAATAGTTCAAGTTAGGGT........-TC-.......GCTCTAGCTGTTGT.GACTTCTTAGAGGGACT.ATCGGT.GTGTAGCCGATGGAAGTTCGTGGCAATAACAGGTCTGTGATGTCCTTCGATGTTCTGGGCCGCACGCGCGCTACACTGATGCATTCATCGAGCTA.....................................-CAACCTTGTCTGAGAGGACTGGGTAATCT..T-T..GAAAATGCATC.GTGCTGGGGATAGATTA.TTGTAATTATTAATCTTCAACGAGGAATTCCTA....GTAAACGCGTGTCATCAAC...ACGCATTGA.TTACGTCCCT.GCCCTT.TGTACACACCGCCCGTCGCTA.CTACCGATTGAATGAATTAGTGAGCTCCAGAGATCGA.GC...TGT----TTCGG...GCAA.-CCGGG--..-..TCAGT.TTGAGAACT.GGATC.AAACTTGCTCATTTAGAGGAAG.T.AAAAGTCGT.AACAAGGTTTCCGTA------------------------
#=GR Allapsidae_X_sp._28               PP ...........................******************.**********************************.**************************************************************..*****.**********...***************************..*****..****....****...*********....************.....******.******.......................999...9999..9999999.........7*******************.*.*.*...*******..*****.*****.**********.********************************************.**********.****************************.*********.**************************************************************************************************************.**************************.******.*************************************************************************************************************************.......9999...****...*****9....65..344444444789889998...........................9...9.9*9..9**********.*****8864..3333...............................3.22.....................568.888.*******.*********9.....55544444.444.......2............2......34678.................................********************************.*****......888***..**********...*******************************....***.*.*.********....***********.***************....*******..*.***************.***********..***********...**.**********************************************************.*************************************************.*******..*************************.****..7888888......................8****************.*.***********.************************************************************************************************************.*******************************************999..........*******************.................................................................................................***********************************************************************************************94.........54........34444444444567.*****************.******.***********************************************************************************************......................................9****************************..*.*..***********.*****************.*********************************....*******************...*********.**********.******.*********************.************************************9.99...987....67777...****..77776.......78999.9********.*****.**********************.*.*********.***************........................
AM114805                                  --CCTGGTTGATCCTGCC...AGTAGTCATATGCTTGTCTCAAAG.ATTAAGCCATGCATGTCTAAGTATAAACATCTTT.ATACAGTGAAACTGCGTACAGCTCATTATATCAGTTATTATTTATTTGATGGTACCTTACTA..CATGG.ATACCCGTAG...TAATTCTAGAGCTAATACATGCGTAAA..GTCCC..GACT....TTTT...GGAAGGGAT....GTATTTATTAGA.....TTAAAA-ACCAAT...................GCA.GGC...AACT-.GCTCC---....---TTTGGTGATTCATAGTAACTT.TaA.C...GGATCGC..ACGGC.TTCAC.GCTGGCGACA.GTTCATTCAAATTTCTGCCCTATCAGCTTTCGACGGTACGGTAG.TGGCCTACCG.TGGCATTAACGGGTGACGGAGAATTAGG.GTTCGATTC.CGGAGAGGGAGCCTGAGAAACGGCTACCACATCCAAGGAAGGCAGCAGGCGCGCAAATTACCCAATCCTGACACAGGGAGGTAGTGACAAAAAATAACAATACCGGGCCT.TTTTAGGTCTGGTAATTGGAATGAGT.ACAATT.TAAATCCCTTAACGAGTATCCATTGGAGGGCAAGTCTGGTGCCAGCAGCCGCGGTAATTCCAGCTCCAATAGCGTATATTAAAGTTGCTGCAGTTAAAAAGCTCGTAGTTGGATTTCTGGC.......TTGAA..-ACA...TTTTGC....CGGCCACGGTT-.TCGTGTGTT.---......................-A.-.G.TGC-.-TTGATGTTCT.GGCCATCCT---TCCaa...........................ttg--------....-------CT...A---T.TCACTTCTC-TTCATTGATT......GGTGA--.---.GTGGTATTGG--.------.........ATC----.............................TTTTACTTTGAAAAAATTAGAGTGTTTCAAGC.AGGCTTT....-ATGCT..ATGAATACAT...TAGCATGGAATAATAATTTAGGACTTCGGTT----CTA.T.T.TTGTTGGT....TTCTAGGACTG-AAGTAATGATTGATA....GGGATAG..T.TGGGGGTGCTAGTAT.TCAGCGGCCAG..AGGTGAAATTC...TC.GGATTCGCTGAAGACTAACTTATGCGAAAGCATTCACCAAGGATGTCTTCTTTAATCA.AGAACGAAAGTTGGGGGATCGAAGACGATCAGATACCGTCGTAGTCTCA.ACCATAA..ACTATGCCGACTAGGGATGAGTGAA.CGTT.GCATTTTC......................-GACTCCATTCGCACCT.T.ATGAGAAATCA.AAGTCTTTGGGTTCCGGGGGGAGTATGGTCGCAAGGCTGAAACTTAAAGGAATTGACGGAAGGGCTCCACCAGGAGTGGAGCCTGCGGCTTAATTTGACTCAACACGG.GAAAACTTACCAGGTCCAGACACAGTAAGGATTGACAGATTGAAGA-.........TCTTTCTTGATTCTGTGGG.................................................................................................TGGTGGTGCATGGCCGTTCTTAGTTGGTGGAGTGATTTGTCTGGTTAATTCCGTTAACGAACGAGACCTCGACCTGCTAAATAGTTCGACAAAGGA-........TTC-.......-ATTCTTTGGACGT.GACTTCTTAGAGGGACT.ATCGGT.GTGTAGCCGACGGAAGTTCGAGGCAATAACAGGTCTGTGATGCCCTTAGATGTTCTGGGCCGCACGCGCGCTACACTGATGCATTCATCAAGTTT.....................................ACAACCTTGACTGAGAGGTCTGGGTAATCT..TCG..CAACATGCATC.GTGCTGGGGATAGATTA.TTGTAATTATTAATCTTCAACGAGGAATTCCTA....GTAAACGCAAGTCATCAAC...TTGCATTGA.TTACGTCCCT.GCCCTT.TGTACACACCGCCCGTCGCTA.CTACCGATTGAATGGATTAGTGAGCTTCACGGATTGC.TG...CATTT-ATGG--...TTCG.---CCATT..T..ATGTG.ATGAGAAGT.GAATC.AAACTTGCTCATTTAGAGGAAG.T.AAAAGTCGT.AACAAGGTTTG--------------------GATCA---
#=GR AM114805                          PP ..****************...************************.**********************************.**************************************************************..*****.**********...***************************..*****..****....****...*********....************.....******.******...................777.777...7777..77777..........5******************98.625.7...*******..*****.*****.**********.********************************************.**********.****************************.*********.**************************************************************************************************************.**************************.******.*************************************************************************************************************************.......9***8...***...*****9....88555555544..478667764...........................8...9.996...**********.********7...44455...........................433...................35...6...6.679999999.**********......44432.......2223334444..................699.................................********************************.******9.....*****..**********...*******************************....***.*.*.********....***********.***************....*******..*.***************.***********..***********...**.**********************************************************.*************************************************.*******..*************************.****.55555544.......................****************.*.***********.************************************************************************************************************.*******************************************999..........*******************.................................................................................................************************************************************************************************.........787.........6899999999999.*****************.******.***********************************************************************************************.....................................******************************..***..***********.*****************.*********************************....*******************...*********.**********.******.*********************.*************************************.**...****8.4888.....**88....88848..*..*****.*********.*****.**********************.*.*********.*******7994....................*****...
AM114807_Group_Te_sp.                     -ACCTGGTTGATCCTGCC...AGTAGTCATATGCTTGTCTCAAAG.ATTAAGCCATGCATGTCTAAGTATAAACATCTTT.ATACAGTGAAACTGCGTACAGCTCATTATATCAGTTATGATTTATTTGATGGTACCTTACTA..CATGG.ATACCCGTAG...TAATTCTAGAGCTAATACATGCGTACA..ATCCC..GACTa..cTCGT..tGGAAGGGAT....GTCTTTATTAGA.....TTCAAA-CCCAAT...................GCA.GTA...GCAA-.TACTGGTCt.ca----TTGGTGACTCATAGTAACGT.G.T.C...GAATCGC..ATGGC.CTTGT.GCTGGCGATA.GTTCATTCAAATTTCTGCCCTATCAGCTTTCGATGGTAGTGTAG.TGGACTACCA.TGGCTTTAACGGGTGACGGAGAATTAGG.GTTCGATTC.CGGAGAGGGAGCCTGAGAAACGGCTACCACATCCAAGGAAGGCAGCAGGCGCGCAAATTACCCAATCCTGACACAGGGAGGTAGTGACAAAAAATAACAACACCGGGCCT.TTACAGGTCTGGTGATTGGAATGAGT.ACAATT.TAAATCCCTTAACGAGGATCCATTGGAGGGCAAGTCTGGTGCCAGCAGCCGCGGTAATTCCAGCTCCAATAGCGTATATTAAAGTTGCTGCAGTTAAAAAGCTCGTAGTTGGATTTCTGACg....aaACTG-..-CTA...GCTGGC....CCGTCACGTCAG.-TGA-TGTGtGCC.....................g--.-.-.-GC-.-TCG--GCGTT.TGTCTTCCG-TTC--ga...........................atg-AT-----....-------AT...G-CGT.--ACTGCCC-TTCATTGGGTt...ggTGCTGCA.---.----TGTTT---.------t......cgATC----.............................TTTTACTTTGAAAAAATTAGAGTGTTTCAAGC.AGGCATG....TTTGCT..ATGAATACAT...TAGCATGGAATAATAATCTAGGA---CTTTCGGTTCTA.T.T.TTGTTGGT...gTTCTGGAGCTG-AAGTAATGATTGATA....GGGATAG..T.TGGGGGTGCTAGTAT.TCAATGGCCAG..AGGTGAAATTC...TC.GGATTCCTTGAAGACTAACTTATGCGAAAGCATTCACCAAGGATGTCTTCTTTAATCA.AGAACGAAAGTTGGGGGATCGAAGACGATCAGATACCGTCGTAGTCTCA.ACTATAA..ATTCTACCGACTAGAGATCAGTGGA.TGTT.GTCTTTTTgt..................aaCGACTTCATTGGCATCTaT.ACGAGAAATCA.AAGTCTTTGGGTTCCGGGGGGAGTATGGTCGCAAGGCTGAAACTTAAAGGAATTGACGGAAGGGCACCACCAGGAGTGGAGCCTGCGGCTTAATTTGACTCAACACGG.GAAAACTTACCAGGTCCAGACATAGTGAGGATTGACAGATTGAAGA-.........TCTTTCTTGATTCTATGGG.................................................................................................TGGTGGTGCATGGCCGTTCTTAGTTGGTGGAGTGATTTGTCTGGTTAATTCCGTTAACGAACGAGACCTCGACCTGCTAACTAGTGCAGCGCAGCATt......c----gtg.ctg---CGGTCGTTGCG.CACTTCTTAGAGGGACT.ATCGGT.GTGTAGCCGATGGAAGTTCGAGGCAATAACAGGTCTGTGATGCCCTTAGATGTTCTGGGCCGCACGCGCGCTACACTGACGGGTTCATCGAGCTAagca.............................tttg-TTACCTTGACTGACAGGTCTGGGGAATCT..T-G..GAATGCCCGTC.GTGCTGGGGATAGACCC.TTGGAATTATGGATCTTGAACGAGGAATTCCTA....GTAAACGCAAGTCATCAGC...TTGCATTGA.TTACGTCCCT.GCCCTT.TGTACACACCGCCCGTCGCTA.CTACCGATTGAATGGATTAGTGAGCTTCAGGGATTGT.GG...C-CTC-GTTGTG...GCAA.-CACAATGctG..T-GTC.GCGAGAACT.GAATC.AAACTTGCTCATTTAGAGGAAG.T.AAAAGTCGT.AACAAGGTCTCCGTAGGTGAACCTGCNGAAGGATCA---
#=GR AM114807_Group_Te_sp.             PP .*****************...************************.**********************************.**************************************************************..*****.**********...***************************..*****..*****..****9..**********....************.....******.******...................***.***...****..********9.99....********************.*.*.*...*******..*****.*****.**********.********************************************.**********.****************************.*********.**************************************************************************************************************.**************************.******.*************************************************************************************************************************6....653334....456...888888....666889999888..999.99995554.....................4........33...333..33455.566788874.333..34...........................663.33................46...7.644...99*****.********996...544444433.........44433..........3......36899.................................********************************.*******....688***..**********...***********************...77888888****.*.*.********...************.***************....*******..*.***************.***********..***********...**.**********************************************************.*************************************************.*******..*************************.****.9999987799..................*********************.***********.************************************************************************************************************.*******************************************999..........*******************.................................................................................................************************************************************************************************54......4....566.655...58888999999.*****************.******.***************************************************************************************************.............................***8.599**************************..*.*..***********.*****************.*********************************....*******************...*********.**********.******.*********************.************************************8.88...7.888.8*****...****..9999989867..7.788.8********.*****.**********************.*.*********.************************************...
AWUE01011481                              --CCTGGTTGATCCTGCC...AGTAGTCATATGCTTGTCTCAAAG.ATTAAGCCATGCATGTCTAAGTATAAACATCTTT.ATACAGTGAAACTGCGTACAGCTCATTATATCAGTTATTATTTATTTGATGGTACCTTACTA..CATGG.ATACCCGTAG...TAATTCTAGAGCTAATACATGCGTCAA..GTCCC..GACT....TTTT...GGAAGGGAT....GTATTTATTAGA.....TAAAAA-ACCAAT...................--G.CAG...GCAA-.CTGCTCTC....----TTGGTGATTCATAGTAACTT.T.T.C...GGATCGC..ACGAC.TTCAC.GTTGGCGACA.GTTCATTCAAATTTCTGCCCTATCAGCTTTCGACGGTACTGTAG.TGGACTACCG.TGGCATTAACGGGTGACGGAGAATTAGG.GTTCGATTC.CGGAGAGGGAGCCTGAGAAACGGCTACCACATCCAAGGAAGGCAGCAGGCGCGCAAATTACCCAATCCTGACACAGGGAGGTAGTGACAAAAAATAACAATACCGGGCCT.TTTTAGGTCTGGTAATTGGAATGAGT.ACAATT.TAAATCCCTTAACGAGTATCCATTGGAGGGCAAGTCTGGTGCCAGCAGCCGCGGTAATTCCAGCTCCAATAGCGTATATTAAAGTTGCTGCAGTTAAAAAGCTCGTAGTTGGATTTCTGGC.......TTGAA..-ACA...TTTTGC....CGGCCACGGTT-.TCGTGTGT-.---......................CA.-.G.TG--.CTTGATGTTCT.GGCCATCCT---TCCaat..........................cgcT-------....---------...A---T.TGGCTTATC-TTCATTGATA......GGTCA--.---.---------GT-.-AGTATt......ggATC----.............................TTTTACTTTGAAAAAATTAGAGTGTTTCAAGC.AGGCTTT....-ATGCT..ATGAATACAT...TAGCATGGAATAATAATTTAGGACTTCGGTT----CTA.T.T.TTGTTGGT....TTCTAGGACTG-AAGTAATGATTGATA....GGGATAG..T.TGGGGGTGCTAGTAT.TCAGCGGCCAG..AGGTGAAATTC...TC.GGATTCGCTGAAGACTAACTTATGCGAAAGCATTCACCAAGGATGTCTCCTTTAATCA.AGAACGAAAGTTGGGGGATCGAAGACGATCAGATACCGTCGTAGTCTCA.ACCATAA..ACTATGCCGACTAGGGATGAGTGAA.CGTT.GCATTTTC......................-GACTTCATTCGCACCT.T.ATGAGAAATCA.AAGTCTTTGGGTTCCGGGGGGAGTATGGTCGCAAGGCTGAAACTTAAAGGAATTGACGGAAGGGCACCACCAGGAGTGGAGCCTGCGGCTTAATTTGACTCAACACGG.GAAAACTTACCAGGTCCAGACACAGTAAGGATTGACAGATTGAAGA-.........TCTTTCTTGATTCTGTGGG.................................................................................................TGGTGGTGCATGGCCGTTCTTAGTTGGTGGAGTGATTTGTCTGGTTAATTCCGTTAACGAACGAGACCTCGACCTGCTAAATAGTTCGACAAAGGTT.......c---T.......-CCTTTGTA-TTGT.GACTTCTTAGAGGGACT.ATCGGT.GTGTAGCCGACGGAAGTTCGAGGCAATAACAGGTCTGTGATGCCCTTAGATGTTCTGGGCCGCACGCGCGCTACACTGATGCATGCATCAAGTTT.....................................ACAACCTTGACTGATAAGTCTGGGTAATCT..TTG..CAACATGCATC.GTGCTGGGGATAGATGA.TTGTAATTATTCATCTTCAACGAGGAATTCCTA....GTAAACGCAAGTCATCAAC...TTGCATTGA.TTACGTCCCT.GCCCTT.TGTACACACCGCCCGTCGCTA.CTACCGATTGAATGGATTAGTGAGCTTCACGGATCGC.TG...CATTT-GTGG--...TTCG.---CCGCT..T..ATGTA.ATGAGAAGT.GAATC.AAACTTGCTCATTTAGAGGAAG.T.AAAAGTCGT.AACAAGGTT----------------------GA------
#=GR AWUE01011481                      PP ..****************...************************.**********************************.**************************************************************..*****.**********...***************************..*****..****....****...*********....************.....******.******.....................8.888...8888..88888888........********************.*.*.*...*******..*****.*****.**********.********************************************.**********.****************************.*********.**************************************************************************************************************.**************************.******.*************************************************************************************************************************.......9***8...***...*****9....87555554433..46755553...........................57...7.77...5**********.********6...665776..........................6443.......................3...3.334455566.******8854......55553................33...444445......55799.................................********************************.******9.....*****..**********...*******************************....***.*.*.********....***********.***************....*******..*.***************.***********..***********...**.**********************************************************.*************************************************.*******..*************************.****.55555544.......................****************.*.***********.************************************************************************************************************.*******************************************999..........*******************.................................................................................................***********************************************************************************************65.......4...3........33434444.3456.9****************.******.***********************************************************************************************.....................................******************************..***..***********.*****************.*********************************....*******************...*********.**********.******.*********************.*************************************.**...****9.7999.....**87....99979..*..*****.*********.*****.**********************.*.*********.*********......................**......
AY620361                                  ------------------...------CATATGCTTGTCTCAAAG.ATTAAGCCATGCATGTCTAAGTATAATCAACTTT.ATACTGTGAAACTGCGAACGGCTCATTAAATCAGTTATTATTTATTTGATTGTCAATCACTA..CATGG.ATGCCTGTAG...TAATTCTAGAGCTAATACATGCGTAAA..AGCCC..GATC....CTCG...GAAAGGGCT....GTATTTATTAGA.....TAAAAA-ATCAAT...................-TC.CTC...GCAA-.GAGGGTTTt..a----TTGATGAATCATAGTAACTG.T.T.C...GAAGCTC..ATGGC.CTTGT.GCTGGAGCTA.GTTCATTCAAATTTCTGCCCTATCAGCTTTCGATGGTAGTGTAG.TGGACTACCA.TGGCTTTAACGGGTGACGGAGAATTAGG.GTTCGATTC.CGGGGAGGGAGCCTGAGAAATGGCTACCACATCCAAGGAAGGCAGCAGGCGCGCAAATTACCCAATCCTGACACAGGGAGGTAGTGACAAAAAATAACAATGCCGGGCTT.TTATAAGTCTGGCAATTGGAATGAGT.ACAATT.TAAATCCCTTAACGAGTATCCATTGGAGGGCAAGTCTGGTGCCAGCAGCCGCGGTAATTCCAGCTCCAATAGCGTATATTAAAGTTGCTGCAGTTAAAAAGCTCGTAGTTGGATTTCTGGC.......TCGT-..CGTC...CCTGGC....CCGCCGCGTTAA.GCG--TGTG.---......................-AgTgC.CG--.-GCGGCCGGC-.TGCCATCCG---TG-cggtggaccg...........cgtcttcgttcACT-----....---------...--CGTgT-CATGGCG-TTCATT----.....cTGCTG--.---.-----------C.CAG---.........ATC----.............................TTTTACTTTGAAAAAATTAGAGTGTTTAAGGC.AGGCT--....TATGCC..ATGAATACAT...TAGCATGGAATAATACTTTAGGACTTCGGTC----TTA.T.T.TTATTGGT....TTCTAAGGCTG-AAGTAATGATTGATA....GGGACAG..T.TGGGGGTGCTCGTAT.TCCGTGGCCAG..AGGTGAAATTC...TT.GGATTCACGGAAGACGAACTTATGCGAAAGCATTCACCAAGGATGTCTTCTTTAATCA.AGAACGAAAGTTGGGGGATCGAAGACGATTAGATACCGTCGTAGTCTCA.ACTATAA..ACTATGCCGACTAGGGATGGGCGAG.TGTT.GTTTTTATt...................atCGACTTCGTCCGAACCT.T.ATGAGAAATCA.AAGTCTTTGGGTTCCGGGGGGAGTATGGTCGCAAGGCTGAAACTTAAAGGAATTGACGGAAGGGCAC-ACCAGGAGTGGAGCCTGCGGCTTAATTTGACTCAACACGG.GAAAACTTACCAGGTCCGGACACAGTGAGGATTGACAGATGG-AAGT.........TCTTTCTTGATTCTATGGG.................................................................................................TGGTGGTGC----------------------------------------------------------------------------------------........----.......--------------.-----------------.------.-----------------------------------------------------------------------------------------------.....................................------------------------------..---..-----------.-----------------.---------------------------------....-------------------...---------.----------.------.---------------------.-------------------------------------.--...------------...----.--------..-..-----.---------.-----.----------------------.-.---------.---------------------------------------
#=GR AY620361                          PP ...........................******************.**********************************.**************************************************************..*****.**********...***************************..*****..**88....8888...888******....************.....******.******....................77.***...****..******998..8....9*******************.*.*.*...*******..*****.*****.**********.********************************************.**********.****************************.*********.**************************************************************************************************************.**************************.******.*************************************************************************************************************************.......9***...****...******....665888888777.888..5555...........................64444.33....333333333..566666663...33.3677888888...........88888888866444.......................55644.8899999.999999.........444432..................2.333............577.................................********************************.*****......888***..**********...*******************************....***.*.*.********....***********.***************....*******..*.***************.***********..***********...**.**********************************************************.*************************************************.*******..*************************.****.999999999...................99*****************.*.***********.******************************************************************5.****************************************.***************************************755.5899.........*******************.................................................................................................*********...................................................................................................................................................................................................................................................................................................................................................................................................................................................................................................................................................................................................................................................
AY082974                                  -ACCTGGTTGATCCTGCC...AGTAGTCATATGCTTGCCTCAAAG.ATTAAGCCATGCATGTCTAAGTATAAACATCTTT.ATACGGTGAAACTGCGTACAGCTCATTATATCAGTAATTCTTTCTTTGGTGGTTCCTTACTA..CATGG.ATAACCGTAG...TAATTCTAGAGCTAATACATGCCTAAA..ATCTC..GACT...cGTGA..gGGAAGAGAT....GGATTTATTAGA.....TACCGA-ACCAAT...................-AC.AGC...TCT--.GCTGTACC...c----TTGGTGATTCATGATAACTT.T.G.C...GGAGCGC..ATGGC.TTTAG.GTCGGCGCCA.GTTCATTCAAATTTCTGCCCTATCAGCTTTCGATGGTAGTGTAG.TGGACTACCAaTGGCATTCACGGGTGACGGAGAATTAGG.GTTCGATTC.CGGAGAGGGAGCCTGAGAGATTGCTACCACATCCAAGGAAGGCAGCAGGCGCGCAAATTACCCAATCCTGACACAGGGAGGTAGTGACAAAAAATAACAATACCGGGCCT.TTTCAGGTCTGGTAATTGGAATGAGT.ACAATT.TAAATCCCTTAACGAGGATCCATTGGAGGGCAAGTCTGGTGCCAGCAGCCGCGGTAATTCCAGCTCCAATAGCGTATATTAAAGTTGCTGCTGTTAAAAAGCTCGTAGTTGGATTTCTGAT.......-GTGA..-CGG...GCCTGT....CC-CGCCGTGGT.TACA-CGTG.---t....................g-A.-.G.TG-A.CGGGT---TCC.GTCCGTCT----GTC...............................tTCC-----g.tgTGTG-----...-----.--CGTGACA-TTCATGGTT-......CGCCGTG.-AGtGTGATGTCGCT-.CGGA--.........-TC----.............................TTTTACTTTGAACAAATTAGAGTGTTTCAAGC.AGGCGTC....AA-GCC..CTGAATACAT...GAGCATGGAATAATCACCGAGGACTGAGGTT----CTG.C.GtTGGTTGGT....TCGA-GAACTG-CAGTAATGATGGATA....GGGATAG..T.TGGGGGTGCTAGTAT.TCCGAGGCCAG..AGGTGAAATTC...TT.GGATTCTCGGAAGACTCACTTAGGCGAAAGCATACACCAAGGATGTCTTCATTAATCA.AGAACGAAAGTTGGGGGATCGAAGACGATCAGATACCGTCGTAGTCTCA.ACCATAA..ACTATGCCGACTAGGGATGAGTGGA.AGTT.GAATTA-T......................CGACTCCATTCGCACCT.C.ATGAGAAATCA.AAGTCTTTGGGTTCATGGGGGAGTGTGGTCGCAAGGCTGAAACTTAAAGGAATTGACGGAAGGGCACCACCAGGAGTGGAGCCTGCGGCTTAATTTGACTCAACACGG.GAGAACTTACCAGGTCCGGACATAGTGAGGATTGACAGGTTGAAGA-.........CCTTTCTTGATTCTATGGG.................................................................................................TGGTGGTGCATGGCCGTTCTTAGTTGGTGGAGTGATTTGTCTGGTTAATTCCGTTAACGAACGAGACCTCGACCTGCTAAATACCAGAGTCCAGAG-........TTC-.......-GCTCTTGATGTCTgTG-TTCTTAGAGGAACT.GCTGCCgTTCTAGGCAGAGGAAGTACGAGGCAATAACAGGTCTGTGATGCCCTTAGATGTTCTGGGCCGCACGCGCGCTACACTGATGGATTCATCGAGCTT.....................................--TCCCTGGACCGATAGGTTTGGGTAATCT..T-T..TAACGTCCATC.GTGCTGGGGATAGATGA.TTGTAATTATTCATCTTCAACGAGGAATTCCTA....GTAAACGCAAGTCATCAAC...TTGCATTGA.TTACGTCCCT.GCCCTT.TGTACACACCGCCCGTCGCTA.CTACCGATTGAATGGATTAGTGAGCATCAAGGATCGA.GA...ACACTT-TG--G...TTCT.-C--CAAA..G..TGTTC.TTGAGAATT.GATTC.AAACTTGCTCATTTAGAGGAAG.T.AAAAGTCGT.AACAAGGTCTCCGTAGGTGAACCTGCAGAAGGATCA---
#=GR AY082974                          PP .*****************...************************.**********************************.**************************************************************..*****.**********...***************************..*****..****...*9999..**********....************.....******.******....................44.666...999...66666666...6....********************.*.*.*...*******..*****.*****.**********.********************************************.*********55****************************.*********.**************************************************************************************************************.**************************.******.*************************************************************************************************************************........5554...666...666666....43.344444333.2222.3333....2....................1.6...6.67.4.55554...688.88888886....333...............................3333.....3.223333................4444445.555544432.......7888877..33477888888875..4444............66.................................********************************.******9....47.***..**********...************************8888888....998.8.5377899999....9999.99****.88*************....*******..*.***************.***********..***********...**.**********************************************************.*************************************************.*******..*************************.****.555554.4......................4****************.*.***********.************************************************************************************************************.*******************************************999..........*******************.................................................................................................***********************************************************************************5999999999998.........555.........2344444444444055.**************.******************************************************************************************************.......................................****************************..*.*..***********.*****************.*********************************....*******************...*********.**********.******.*********************.*************************************.**...**9965.55..4...**76..4..5555..9..9****.*********.*****.**********************.*.*********.************************************...
AY082981                                  -ACCTGGTTGATC-TGCC...AGTAGTCATATGCTTGTCTCAAAG.ATTAAGCCATGCATGTCTAAGTATAAACATCTTT.ATACGGTGAAACTGCGTACAGCTCATTATATCAGTAATTCTTTCTTTGATGGTTCCTTACTA..CATGG.ATAACCGTAG...TAATTCTAGAGCTAATACATGCCTAAA..ATCTC..GACT...cGTGA..gGGAAGAGAT....GGATTTATTAGA.....TACCGA-ACCAAT...................-AC.AGC...TCT--.GCTGTACC...c----TTGGTGATTCATGATAACTT.T.G.C...GGAGCGC..ATGGC.TTTAG.GTCGGCGCCA.GTTCATTCAAATTTCTGCCCTATCAGCTTTCGATGGTAGTGTAG.TGGACTACCA.TGGCATTCACGGGTGACGGAGAATTAGG.GTTCGATTC.CGGAGAGGGAGCCTGAGAGATTGCTACCACATCCAAGGAAGGCAGCAGGCGCGCAAATTACCCAATCCTGACACAGGGAGGTAGTGACAAAAAATAACAATACCGGGCCT.TTTCAGGTCTGGTAATTGGAATGAGT.ACAATT.TAAATCCCTTAACGAGGATCCATTGGAGGGCAAGTCTGGTGCCAGCAGCCGCGGTAATTCCAGCTCCAATAGCGTATATTAAAGTTGCTGCTGTTAAAAAGCTCGTAGTTGGATTTCTGAT.......-GTGA..-CGG...GCCTGT....CC-CGCCGTGGT.TACA-CGTG.---t....................g-A.-.G.TG-A.CGGGT---TCC.GTCCGTCT----GTC...............................tTCC-----...gTGTGTGTGT...GACAT.T-CATGGT--T---------......CGCCGTG.-AGtGTGATGTCGCT-.CGGA--.........-TC----.............................TTTTACTTTGAACAAATTAGAGTGTTTCAAGC.AGGCGTC....AA-GCC..CTGAATACAT...GAGCATGGAATAATCGCCGAGGACTGAGGTT----CTG.C.GtTGGTTGGT....TCGA-GAACTG-CAGTAATGATGGATA....GGGATAG..T.TGGGGGTGCTAGTAT.TCCGAGGCCAG..AGGTGAAATTC...TT.GGATTCTCGGAAGACTCACTTAGGCGAAAGCATTCACCAAGGATGTCTTCATTAATCA.AGAACGAAAGTTGGGGGATCGAAGACGATCAGATACCGTCGTAGTCTCA.ACCA-AA..ACTATGCCGACTAGGGATGAGTGGA.AGTT.GAATTA-T......................CGACTCCATTCGCACCT.C.ATGAGAAATCA.AAGTCTTTGGGTTCATGGGGGAGTATGGTCGCAAGGCTGAAACTTAAAGGAATTGACGGAAGGGCACCACCAGGAGTGGAGCCTGCGGCTTAATTTGACTCAACACGG.GAAAACTTACCAGGTCCGGACATAGTGAGGATTGACAGGTTGAAGA-.........CCTTTCTTGATTCTATGGG.................................................................................................TGGTGGTGCATGGCCGTTCTTAGTTGGTGGAGTGATTTGTCTGGTTAATTCCGTTAACGAACGAGACCTCGACCTGCTAAATACCAGAGTCCAGAG-........TTC-.......-GCTCTTGATGTCTgTG-TTCTTAGAGGAACT.GCTGCCgTTCTAGGCAGAGGAAGTACGAGGCAATAACAGGTCTGTGATGCCCTTAGATGTTCTGGGCCGCACGCGCGCTACACTGATGGATTCATCGAGCTT.....................................--TCCCTGGACCGATAGGTTTGGGTAATCT..T-T..TAACGTCCATC.GTGCTGGGGATAGATGA.TTGTAATTATTCATCTTCAACGAGGAATTCCTA....GTAAACGCAAGTCATCAAC...TTGCATTGA.TTACGTCCCT.GCCCTT.TGTACACACCGCCCGTCGCTA.CTACCGATTGAATGGATTAGTGAGCATCAAGAATCGA.GA...ACAC---TTTGG...TTCT.-CCAAG--..G..TGTTC.TTGAGAATT.GATTC.AAACTTGCTCATTTAGAGGAAG.T.AAAAGTCGT.AACAAGGTCTCTGTAGGTGAACCTGCAGAAGGATCA---
#=GR AY082981                          PP .***********7.5***...************************.**********************************.**************************************************************..*****.**********...***************************..*****..****...*9999..**********....************.....******.******....................44.666...999...66666666...6....********************.*.*.*...*******..*****.*****.**********.********************************************.**********.****************************.*********.**************************************************************************************************************.**************************.******.*************************************************************************************************************************........5554...666...666666....43.344444333.2222.3333....2....................1.6...6.67.4.55554...688.88888886....333...............................3333........5444444445...55533.4.555555..3...............7888888..33477899999985..4444............56.................................********************************.******9....47.***..**********...************************8888888....998.8.5377899999....9999.99****.88*************....*******..*.***************.***********..***********...**.**********************************************************.*************************************************.****.**..*************************.****.555554.4......................4****************.*.***********.************************************************************************************************************.*******************************************999..........*******************.................................................................................................***********************************************************************************5999999999998.........555.........2344444444444055.**************.******************************************************************************************************.......................................****************************..*.*..***********.*****************.*********************************....*******************...*********.**********.******.*********************.*************************************.**...*999...77777...**88..77777....9..99***.*********.*****.**********************.*.*********.************************************...
AY620273_Viridiraptoridae                 ------------------...------------CTTGTCTCAAAG.ATTAAGCCATGCATGTCTAAGTATAAACATCTTT.ATACAGTGAAACTGCGTACAGCTCATTATATCAGTAATTATTTATTTGATGGTACCTTACTA..CATGG.ATAACCGTAG...TAATTCTAGAGCTAATACATGCGTAAA..ATCCC..GACT....GCAA...GGAAGGGAT....GTACTTATTAGA.....TAAAAA-ATCAAT...................---.GCA...GTAA-.TGCTTCA-....----TTGGTGACTCATAGTAACTG.A.T.C...GAATCGC..ATGGC.TTTAT.GCTGGCGATA.GTTCATTCAAATTTCTGCCCTATCAGCTTTCGACGGTAGTGTAG.TGGACTACCG.TGGCGTTAACGGGTGACGGAGAATTAGG.GTTCGATTC.CGGAGAGGGAGCCTGAGAAACGGCTACCACATCCAAGGAAGGCAGCAGGCGCGCAAATTACCCAATCCTGACACAGGGAGGTAGTGACAAGAAATAACAATACCGGGCCT.TTCCAGGTCTGGTAATTGGAATGAGT.ACAATT.TAAATCCCTTAACAAGGATCCATTGGAGGGCAAGTCTGGTGCCAGCAGCCGCGGTAATTCCAGCTCCAATAGCGTATATTAATGTTGCTGCAGTTAAAAAGCTCGTAGTTGGATTTCTGAC.......TTGG-..CGCA...CCTGGC....CC--GCCACGGTtACGG-TGTG.---......................-A.-.G.TGC-.CGGGATGCGCC.TGTCACTTT--TCTA...............................g-TA-----....---------...AAC-TaT-TGTGCTC-CTCATTGAGT.....gTGATAGG.TAG.------C-----.------t......agATA----.............................ATTTACTTTGAAAAAATTAGAGTGTTTAGAGC.AGGCG--....TTTGCT..ATGAATACAT...TAGCATGGAATAATAACTTAGGACTTCGGTT----CTA.T.T.TTGTTGGT....TTCTAGGACTG-AAGTAATGATTGATA....GGGATAG..T.TGGGGGTGCTAGTAT.TCAGCGGCCAG..AGGTGAAATTC...TC.GGATTCGCTGAAGACTAACTTATGCGAAAGCATTCACCAAGGATGTCTTCTTTAATCA.AGAACGAAAGTTGGGGGATCGAAGACGATCAGATACCGTCGTAGTCTCA.ACCATAA..ACTATGCCGACTAGGGATGAGTGAA.CGTT.-GCATAAT......................CGACTTCATTCGCACCT.T.ATGAGAAATCA.AAGTCCTTGGGTTCCGGGGGGAGTATGGTCGCAAGGCTGAAACTTAAAGGAATTGACGGAAGGGCACCACCAGGAGTGGAGCCTGCGGCTTAATTTGACTCAACACGG.GGAAACTTACCAGGTCCAGACTCAGTGAGGATTGACAGATTGA-AGT.........TCTTTCTTGATTCTGTGGG.................................................................................................TGGTGGTGC----------------------------------------------------------------------------------------........----.......--------------.-----------------.------.-----------------------------------------------------------------------------------------------.....................................------------------------------..---..-----------.-----------------.---------------------------------....-------------------...---------.----------.------.---------------------.-------------------------------------.--...------------...----.--------..-..-----.---------.-----.----------------------.-.---------.---------------------------------------
#=GR AY620273_Viridiraptoridae         PP .................................************.**********************************.**************************************************************..*****.**********...***************************..*****..****....****...*********....************.....******.******.......................999...9999..9999999.........7*******************.*.*.*...*******..*****.*****.**********.********************************************.**********.****************************.*********.**************************************************************************************************************.**************************.******.*************************************************************************************************************************.......9999...****...*****9....54..3444433324555.8888...........................9...9.9*9..9**********.*****8864..3333...............................3.22.....................568.888.*******.*********9.....55544444.444.......2............2......34678.................................********************************.*****......888***..**********...*******************************....***.*.*.********....***********.***************....*******..*.***************.***********..***********...**.**********************************************************.*************************************************.*******..*************************.****..7888888......................8****************.*.***********.************************************************************************************************************.******************************************9.788.........*******************.................................................................................................*********...................................................................................................................................................................................................................................................................................................................................................................................................................................................................................................................................................................................................................................................
AY620285                                  ------------------...------CATATGCTTGTCTCAAAG.ATTAAGCCATGCATGTCTAAGTATAAGCAACTTT.ATACTGTGAAACTGCGAACGGCTCATTAAATCAGTTATTATTTATTTGATTGTCAATCACTA..CATGG.ATACCTGTAG...TAATTCTAGAGCTAATACATGCGTAAA..AGCCC..GATC....CTCG...GAAAGGGCT....GTATTTATTAGA.....TAAAAA-ATCAAT...................-TC.CTC...GCAA-.GAGGGTTTt..a----TTGATGAATCATAGTAACTG.T.T.C...GAAGCTC..ATGGC.CTTGT.GCTGGAGCTA.GTTCATTCAAATTTCTGCCCTATCAGCTTTCGATGGTAGTGTAG.TGGACTACCA.TGGCTTTAACGGGTGACGGAGAATTAGG.GTTCGATTC.CGGAGAGGGAGCCTGAGAAATGGCTACCACATCCAAGGAAGGCAGCAGGCGCGCAAATTACCCAATCCTGACACAGGGAGGTAGTGACAAAAAATAACAATGCCGGGCTT.TTATAAGTCTGGCAATTGGAATGAGT.ACCATT.TAAATCCCTTAACGAGTATCCCTTGGAGGGCAAGTCTGGTGCCAGCAGCCGCGGTAATTCCAGCTCCAATAGCGTATATTAAAGTTGCTGCAGTTAAAAAGCTCGTAGTTGGATTTCTGGC.......TTAT-..CAAG...TCTGGC....CCACCACGTCAT.GTGG-TGTG.TG-......................--.-.C.TGGTaCTTGG-TTGCC.ATCCGTCT----A--................................---GTGGA....---------...--C-TaTAGCTTGCG-TTCACT----c....gTGTCATGgCGT.----TCATTCTG.CTGCC-a.......gATC----.............................TTTTACTTTGAAAAAATTAGAGTGTTTAAGGC.AGGCT--....TATGCC..ATGAATACATatcTAGCATGGAATAATACTTTAGGACTTCGGTC----TTA.T.T.TTATTGGT....TTCTAAGGCTG-AAGTAATGATTGATA....GGGACAG..T.TGGGGGTGCTCGTAT.TCCGTGGCCAGagAGGTGAAATTCccaTT.GGATTCACGGAAGACGAACTTATGCGAAAGCATTCACCAAGGATGTCTTCTTTAATCA.AGAACGAAAGTTGGGGGATCGAAGACGATTAGATACCGTCGTAGTCTCA.ACTATAA..ACTATGCCGACTAGGGATGGGCGAG.TGTT.GTTTTTATt...................atCGACTTCGTCCGAACCT.T.ATGAGAAATCA.AAGTCTTTGGGTTCCGGGGGGAGTATGGTCGCAAGGCTGAAACTTAAAGGAATTGACGGAGGGGCAC-ACCAGGAGTGGAGCCTGCGGCTTAATTTGACTCAACACGG.GAAAACTTACCAGGTCCGGACACAGTGAGGATTGACAGATGG-AAGT.........TCTTTCTTGATTCTATGGG.................................................................................................TGGTGGTGC----------------------------------------------------------------------------------------........----.......--------------.-----------------.------.-----------------------------------------------------------------------------------------------.....................................------------------------------..---..-----------.-----------------.---------------------------------....-------------------...---------.----------.------.---------------------.-------------------------------------.--...------------...----.--------..-..-----.---------.-----.----------------------.-.---------.---------------------------------------
#=GR AY620285                          PP ...........................******************.**********************************.**************************************************************..*****.**********...***************************..*****..**88....8888...888******....************.....******.******....................77.***...****..******998..8....9*******************.*.*.*...*******..*****.*****.**********.********************************************.**********.****************************.*********.**************************************************************************************************************.**************************.******.*********************************************************************************************************************9999.......7888...8999...******....776888888887.6776.7766.33............................4.4444133333.44688.99999996....6.....................................66666..................4.44555566666.666666....3....333333332222.....22222211.22222.2.......4577.................................********************************.*****......888***..********************************************....***.*.*.********....***********.***************....*******..*.***************.*********863377********889***.**********************************************************.*************************************************.*******..*************************.****.999999999...................99*****************.*.***********.******************************************************************5.****************************************.***************************************755.5899.........*******************.................................................................................................*********...................................................................................................................................................................................................................................................................................................................................................................................................................................................................................................................................................................................................................................................
AY620287                                  ------------------...----------------TCTCAAAG.ATTAAGCCATGCATGTCTAAGTATAAACAACTTT.ATACTGTGAAACTGCGTACGGCTCATTATATCAGTTATTATCAATTTGATGGTCCCTTACTA..CATGG.ATAACCGTAG...TAAC-CTAGAGCTAATACATGCACAAA..ATCCC..GACT....TCAC...GGAAGGGAT....GTATTTATTAGA.....TTCAAA-ACCAAT...................-AC.GGG...GTAA-.CTCGTCCT....----TTGGTGATTCATAGTAACTG.T.T.C...GAAGCGC..ATGAC.CTCGT.GTCGGCGCTA.GTTCATTCAAATTTCTGCCCTATCAGCTCTCGACGGTAGTGTAG.TGGACTACCA.TGGCGCTAACGGGTGACGGAGAATTAGG.GTTCGATTC.CGGAGAGGGAGCCTGAGAAACGGCTACCACATCCAAGGAAGGCAGCAGGCGCGCAAATTACCCAATCCTGACACAGGGAGGTAGTGACAAAAAATAACAATACCGGCCAT.TCACATGGTTGGTAATTGCAATGAGT.ACAATT.TAAATCCCTT-ACGAGGAACAATTGGAGGGCAAGTCTGGTGCCAGCAGCCGCGGTAATTCCAGCTCCAATAGCGTATATTAAAGTTGCTGCAGTTAAAAAGCTCGTAGTTGGATTTCTGGTg....caTAGCG..TCTG..aCCCGGT....T--GGGTTTATT.CTGATCGTG.---......................-TgT.C.TGGA.--TTTTGCTTG.CATCATCCTTCTG--gtg.........................gttg--------....---------ttcGTCGT.--GATGCC--TTCACTGGTT......-----GGtTA-.------------.TAGGAC........c-TAGACC.............................TGTTACTTTGAAAAAATTAGAGCGTTTAAAGC.AAGCG--....ATTGCT..CTGAATACAT...TAGCATGGAATAACAATNNAGGACTTCGGTT----TTA.T.T.TTGTTGGT....TTCTAGGACTG-AAGTAATGATTGATA....GGGATAG..T.TGGGGGTGCTCGTAT.TTACTGGCCAG..AGGTGAAATTC...TT.GGATTCAGTAAAGACGAACTTCTGCGAAAGCATTCACCAAGGATGTCTTCTTTAATCA.AGAACGAAAGTTGGGGGATCGAAGACGATCAGATACCGTCGTAGTCTCA.ACCATAA..ACTATACCGACTCAGGATGGGCGCA.CGTT.GTTAAT--......................CGACTGCGTCCGCACTG.T.ATGAGAAATCA.AAGTCTTTGGGTTCCGGGGGGAGTATGGTCGCAAGGCTGAAACTTAAAGGAATTGACGGAAGGGCAC-ACCAGGAGTGGAGCCTGCGGCTTAATTTGACTCAACACGG.GAAAACTTACCAGGTCCAGACACAGTAAGGATTGACAGATTGA-AGT.........TCTTTCTTGATTCTGTGGG.................................................................................................TGGTGGTGC----------------------------------------------------------------------------------------........----.......--------------.-----------------.------.-----------------------------------------------------------------------------------------------.....................................------------------------------..---..-----------.-----------------.---------------------------------....-------------------...---------.----------.------.---------------------.-------------------------------------.--...------------...----.--------..-..-----.---------.-----.----------------------.-.---------.---------------------------------------
#=GR AY620287                          PP .....................................********.**********************************.**************************************************************..*****.**********...***9.9*********************..*****..****....****...*********....************.....******.******....................66.999...9999..****9998........********************.*.*.*...*******..*****.*****.**********.********************************************.**********.****************************.*********.**************************************************************************************************************.**************************.******.**********.9*************************************************************************************************************9....9988888..8888..7888888....5..578888888.89******9...........................434.7.7764...333344443.3444666643222..234.........................4333.....................22233433...666777..******7777...........44233...............599999........4.555566.............................********************************.*****......888***..**********...*******************************....***.*.*.********....***********.***************....*******..*.***************.***********..***********...**.**********************************************************.*************************************************.*******..*************************.****.555554........................4****************.*.***********.******************************************************************5.****************************************.******************************************9.788.........*******************.................................................................................................*********...................................................................................................................................................................................................................................................................................................................................................................................................................................................................................................................................................................................................................................................
AY620288                                  ------------------...-------ATATGCTTGTCTCAAAG.ATTAAGCCATGCATGTCTAAGTATAAACACCTTT.ATACTGTGAAACTGCGTACAGCTCATTAAATCAGTAATAATTTATTTGATGGTGACTTACTA..CATGG.ATAACCGTAG...TAAC-CTAGAGCTAATACATGCACAAA..ATCCC..GACT....TTGC...GGAAGGGAT....GTATTTATTAGA.....TAAAAA-ACCAAT...................---.CCG...GCAA-.CGGTGC--....----TTGGTGATTCATAATAACTG.T.T.C...GAAGCGC..ACGGC.CTCGC.GCCGGCGCTA.GTTCATTCAAATTTCTGCCCTATCAGCTTTCGACGGTAGTGTAG.TGGACTACCG.TGGCGCTAACGGGTGACGGAGAATTAGG.GTTCGGTTC.CGGAGAGGGAGCCTGAGAAACGGCTACCACATCCAAGGAAGGCAGCAGGCGCGCAAATTACCCAATCCTGATACAGGGAGGTAGTGACAATAAATAACAATACCGGGCGT.TTACACGTCTGGTAATTGCAATGAGT.ACAATT.TAAATCCCTTAACGAGGAACAATTGGAGGGCAAGTCTGGTGCCAGCAGCCGCGGTAATTCCAGCTCCAATAGCGTATATTAAAGTTGCTGCAGTTAAAAAGCTCGTAGTTGGATTTCTGGTg....caTAGCG..TCTG..aCCCGGT....T--GGGTTTATT.CTGATCGTG.---......................-TgT.C.TGGA.--TTTTGCTTG.CATCATCCTTCTG--gtg.........................gttg--------....---------ttcGTCGT.--GATGCC--TTCACT----......GGTCGGC.-GA.TGGGACCCGC--.------.........----ACC.............................TATTACTTTGAAAAAATTAGAGTGTTTAAAGC.AGGCA--....ATTGCCttG-GAATCCAT...TAGCATGGAATAATAATCTAGGACTTCGGTT----CTA.T.T.TTGGTGGT....TTCTAGGACTG-AAGTAATGATTGATA....GGGATAG..T.TGGGGGTGCTAGTAT.TCAGTGGCCAG..AGGTGAAATTC...TT.GGATTCCCTGAAGACTAACTTATGCGAAAGCATTCACCAAGGATGTCTTCTTTAATCA.AGAACGAAAGTTGGGGGATCGAAGACGATCAGATACCGTCGTAGTCTCA.ACCATAA..ACTATACCGACTCAGGATGGGCGCA.CGTT.GTTTTTC-......................-GACTGCGTCCGCACTG.T.ATGAGAAATCA.AAGTCTTTGGGTTCCGGGGGGAGTATGGTCGCAAGGCTGAAACTTAAAGGAATTGACGGAAGGGCACCACCAGGAGTGGAGCCTGCGGCTTAATTTGACTCAACACGG.GAAAACTTACCAGGTCCAGACACAGTGAGGATTGACAGATTGAAGA-.........TCTTTCTTGATTCTATGGG.................................................................................................TGGTGGTGC----------------------------------------------------------------------------------------........----.......--------------.-----------------.------.-----------------------------------------------------------------------------------------------.....................................------------------------------..---..-----------.-----------------.---------------------------------....-------------------...---------.----------.------.---------------------.-------------------------------------.--...------------...----.--------..-..-----.---------.-----.----------------------.-.---------.---------------------------------------
#=GR AY620288                          PP ............................*****************.**********************************.**************************************************************..*****.**********...***9.9*********************..*****..****....****...*********....************.....******.******.......................***...****..***999..........8*******************.*.*.*...*******..*****.*****.**********.********************************************.**********.****************************.*********.**************************************************************************************************************.**************************.******.*************************************************************************************************************************9....9988888..8888..7888888....5..578888888.89******9...........................434.7.7764...333344443.3444666643222..234.........................4333.....................22233433...666777..******..........99**886..44.6666666664......................455.............................********************************.*****......888***977.9*******...*******************************....***.*.*.********....***********.***************....*******..*.***************.***********..***********...**.**********************************************************.*************************************************.*******..*************************.****.7777765........................****************.*.***********.************************************************************************************************************.*******************************************999..........*******************.................................................................................................*********...................................................................................................................................................................................................................................................................................................................................................................................................................................................................................................................................................................................................................................................
AY620289                                  ------------------...------CATATGCTTGTCTCAAAG.ATTAAGCCATGCATGTCTAAGTATAAGCAACTTT.ATACTGTGAAACTGCGAACGGCTCATTAAATCAGTTATTATTTATTTGATTGTCAATCACTA..CATGG.ATACCTGTAG...TAATTCTAGAGCTAATACATGCGTAAA..AGCCC..GATC....CTCG...GAAAGGGCT....GTATTTATTAGA.....TAAAAA-ATCAAT...................-TC.CTC...GCAA-.GAGGGTTTt..a----TTGATGAATCATAGTAACTG.T.T.C...GAAGCTC..ATGGC.CTTGT.GCTGGAGCTA.GTTCATTCAAATTTCTGCCCTATCAGCTTTCGATGGTAGTGTAG.TGGACTACCA.TGGCTTTAACGGGTGACGGAGAATTAGG.GTTCGATTC.CGGAGAGGGAGCCTGAGAAATGGCTACCACATCCAAGGAAGGCAGCAGGCGCGCAAATTACCCAATCCTGACACAGGGAGGTAGTGACAAAAAATAACAATGCCGGGCTT.TTATAAGTCTGGCAATTGGAATGAGT.ACGATT.TAAATCCCTTAACGAGTATCCATTGGAGGGCAAGTCTGGTGCCAGCAGCCGCGGTAATTCCAGCTCCAATAGCGTATATTAAAGTTGCTGCAGTTAAAAAGCTCGTAGTTGGATTTCTGGTg....caTAGCG..TCTG..aCCCGGT....T--GGGTTTATT.CTGATCGTG.---......................-TgT.C.TGGA.--TTTTGCTTG.CATCATCCTT-----ctggtggttgttc.....gtcgtgatgcgttcACT-----....---------...--CGTgT-CATGGCG-TTCATT----.....cTGCTG--.---.-----------C.CAG---.........ATC----.............................TTTTACTTTGAAAAAATTAGAGTGTTTAAGGC.AGGCT--....TATGCC..ATGAATACAT...TAGCATGGAATAATACTTTAGGACTTCGGTC----TTA.T.T.TTATTGGT....TTCTAAGGCTG-AAGTAATGATTGATA....GGGACAG..T.TGGGGGTGCTCGTAT.TCCGTGGCCAG..AGGTGAAATTC...TT.GGATTCACGGAAGACGAACTTATGCGAAAGCATTCACCAAGGATGTCTTCTTTAATCA.AGAACGAAAGTTGGGGGATCGAAGACGATTAGATACCGTAGTAGTCTCA.ACTATAA..ACTATGCCGACTAGGGATGGGCGAG.TGTT.GTTTTTATt...................atCGACTTCGTCCGAGCCT.T.ATGAGAAATCA.AAGTCTTTGGGTTCCGGGGGGAGTATGGTCGCAAGGCTGAAACTTAAAGGAATTGACGGAAGGGCAC-ACCAGGAGTGGAGCCTGCGGCTTAATTTGACTCAACACGG.GAAAACTTACCAGGTCCGGACACAGTGAGGATTGACAGATGG-AAGT.........TCTTTCTTGATTCTATGGG.................................................................................................TGGTGGTGC----------------------------------------------------------------------------------------........----.......--------------.-----------------.------.-----------------------------------------------------------------------------------------------.....................................------------------------------..---..-----------.-----------------.---------------------------------....-------------------...---------.----------.------.---------------------.-------------------------------------.--...------------...----.--------..-..-----.---------.-----.----------------------.-.---------.---------------------------------------
#=GR AY620289                          PP ...........................******************.**********************************.**************************************************************..*****.**********...***************************..*****..**88....8888...888******....************.....******.******....................77.***...****..******998..8....9*******************.*.*.*...*******..*****.*****.**********.********************************************.**********.****************************.*********.**************************************************************************************************************.**************************.******.*************************************************************************************************************************9....9988888..8888..7888888....5..578888888.89******9...........................434.7.7764...333333333.3444555542.....2345799******.....**********9977444.......................55745.9999**9.******.........544442..................2.333............577.................................********************************.*****......888***..**********...*******************************....***.*.*.********....***********.***************....*******..*.***************.***********..***********...**.**********************************************************.*************************************************.*******..*************************.****.999999999...................99*****************.*.***********.******************************************************************5.****************************************.***************************************755.5899.........*******************.................................................................................................*********...................................................................................................................................................................................................................................................................................................................................................................................................................................................................................................................................................................................................................................................
AY620290                                  ------------------...------------CTTGTCTCAAAG.ATTAAGCCATGCATGTCTAAGTATAAACACCTTT.ATACTGTGAAACTGCGTACAGCTCATTATATCAGTCATTATTTATTTGATGGTACCTTACTA..CATGG.ATAACCGTGG...TAATTCTAGAGCTAATACATGCACTTAaaATCCC..GACT....TCT-...GGAAGGGAT....GTATTTATTAGG.....TTCAAA-ACCATTgg...............gtGTG.CCC...TCAC-.GGGCTTACtcct---TCTGGTGATTCATAATAACTG.T.T.C...GAACCGC..ATGGC.CTTGC.GCCGGCGGTA.GTTCATTCAAATTTCTGCCCTATCAGCTTTCGATGGTAGTGTAG.TGAACTATCA.TGGCAGCGACGGGTGACGGAGAATTAGG.GTTCGATTC.CGGAGAGGGAGCCTGGGAAACGGCTACCACATCCAAGGAAGGCAGCAGGCGCGCAAATTACCCAATCCTGACACAGGGAGGTAGTGACAAAAAATAACAATACTGGGCCG.-TTTCGGTTCGGTAATTGGAATGAGT.ACAATT.TAAATCCCTTAACGAGTATCAATTGGAGGGCAAGTCTGGTGCCAGCAGCCGCGGTAATTCCAGCTCCAATAGCGTATATTAACATTGCTGCAGTTAAAAAGCTCGTAGTTGGATTTCTGGC......tTCGCGccCCTG...ACCCGT....CC-GAGTTATCG.--GGCTGTG.---t...................gt--.-.-.CGGT.GTTG--GTGCA.TGCCATCTTTT---Ccgga.......................tgacc--------....---------...G-C-TcTTGCTGTCTCTTCACTGAGT......---CTGG.C--.T-CGAGTCT--TtTGGGAAcc.....ggATC----.............................TTTTACTTTGAAAAAATTAGAGTGTTTAAAGC.AGGCATT...tTC-GCCttTTGAATACAT...TAGCATGGAATAATAAACTAGGACTTCGGTT----CTA.CgT.TTATTGGT....TTTAAGAACCG-AAGTAATGATTGATA....GGGACGGagT.TGGGGGTGCTCGTAT.TGAGTGGCCAG..AGGTGAAATTC...TT.GGATTCACTCAAGACGAACTTATGCGAAGGCATTCACCAAGGACGTTTTCTTTAATCA.AGAACGAAAGTTGGGGGATCGAAGATGATCAGATACCGTCGTAGTCTCA.ACCTTAA..ACTTTACCGATTCGGGATTGGTGGC.CGTT.GATTTATC......................-GACTCCATCAGCACCG.T.ATGGGAAACCA.AAATCTTTGGGTTCCGGGGGGAGTATGGTCGCAAGGCTGAAACTTAAAGGAATTGACGGAAGGGCACCACCAGGAGTGGAGCCTGCGGCTTAATTTGACTCAACACGG.GGAAACTTACCAGGTCCGGACATAGTGAGGATTGACAGATTGAAGA-.........TCTTTCTTGATTCTATGGG.................................................................................................TGGTGGTGC----------------------------------------------------------------------------------------........----.......--------------.-----------------.------.-----------------------------------------------------------------------------------------------.....................................------------------------------..---..-----------.-----------------.---------------------------------....-------------------...---------.----------.------.---------------------.-------------------------------------.--...------------...----.--------..-..-----.---------.-----.----------------------.-.---------.---------------------------------------
#=GR AY620290                          PP .................................************.**********************************.**************************************************************..*****.**********...***********************999999*****..****....***....*********....************.....******.*****966...............66333.333...3333..333333337775...7********************.*.*.*...*******..*****.*****.**********.********************************************.**********.****************************.*********.**************************************************************************************************************..9************************.******.*********************************************************************************************************************9999......877776223333...444444....33.344433333...2223333....3...................33.......3334.4666..33488.8******8733...33568.......................86444........................4.4.234477777778********99.........7666.3...2.3344444..3367777679.....999**.................................********************************.*******...989.***************...*******************************....***.*55.********....***********.***************....******6448.***************.***********..***********...**.**********************************************************.*************************************************.*******..*************************.****.77777766.......................****************.*.***********.************************************************************************************************************.*******************************************999..........*******************.................................................................................................*********...................................................................................................................................................................................................................................................................................................................................................................................................................................................................................................................................................................................................................................................
AY748806_Agitata_tremulans                ------------------...------------------------.----------------CTAAGTATAAACATCTTT.ATACAGTGAAACTGCGTACGGCTCATTAAATCAGTAATTATTTATTTGATGGTACCTTACTA..CATGG.ATAACCGTAG...TAATTCTAGAGCTAATACATGCGTAAA..GTCCT..GACT....TTCG...GGGAGGGAT....GTATTTATTAGA.....TACAAA-ATCAAT...................--C.CGG...GCAA-.CCGGTTCA....----TTGGTGATTCATAGTAACTG.T.T.C...GAAGCGC..ATGGC.CTTGT.GCTGGCGCTA.GTTCATTCAAATTTCTGCCCTATCAGCTTTCGATGGTAGTGTAG.TGGACTACCA.TGGCAGTGACGGGTGACGGAGAATTAGG.GTTCGATTC.CGGAGAGGGAGCCTGAGAAATGGCTACCACATCCATGGAAGGCAGCAGGCGCGCAAATTACCCAATCCTGACACAGGGAGGTAGTGACAAAAAATAACAATACTGGGCCT.TTCTAGGTCTGGTAATTGGAATGAGT.ACAATT.TAAATCCCTTAACGAGGATCCATTGGAGGGCAAGTCTGGTGCCAGCAGCCGCGGTAATTCCAGCTCCAATAGCGTATATTAAAGTTGCTGCAGTTAAAAAGCTCGTAGTTGGATTTCTGAC......a--GTG..-AGG..tACTGACc.cgCCCAGGTTTACT.--GG-TGTG.AGC......................GT.-.C.GG--.-TTGCTT--CT.TGTCATCCTTTC---................................--------....TAGGG----...AACAT.T-GTTGGTTCTTCACTGAG-......---CTGG.CAA.TGCGATCTAG--.------.........ATC----.............................TTTTACTTTGAAAAAATTAGAGTGTTTAAGGC.AGGCTTG....-T-GCT..GTGAATACAT...TAGCATGGAATAATAATTTAGGACTTCGGTT----CTA.T.T.TTGTTGGT....TTCTAGAGCTG-AAGTAATGATTGATA....GGGACAG..T.TGGGGGTGCTCGTAT.TCAGTGGCCAG..AGGTGAAATTC...TT.GGATTCCCTGAAGACGAACTTATGCGAAAGCATTCACCAAGGATGTCTTCTTTAATCA.AGAACGAAAGTTGGGGGATCGAAGACGATTAGATACCGTCGTAGTCTCA.ACTATAA..ACTATGCCGACTAGGGATGAGTGGA.CGTT.-GTTTTAT......................CGACTTCATTCGCACCT.T.ATGAGAAATCA.AAGTCTTTGGGTTCCGGGGGGAGTATGGTCGCAAGGCTGAAACTTAAAGGAATTGACGGAAGGGCA-CACCAGGAGTGGAGCCTGCGGCTTAATTTGACTCAACACGG.GAAAACTTACCAGGTCCGGACACAGTGAGGATTGACAGATTGAAGA-.........TCTCTCTTGATTCTGTGGG.................................................................................................TGGTGGTGCATGGCCGTTCTTAGTTGGTGGAGTGATTTGTCTGGTTAATTCCGTTAACGAACGAGACCTCGACCTGCTAAATAGTTGGGCATATTCTcg....ga----.......-TATGTGATTTTCT.AACTTCTTAGAGGGACT.ATTGGC.GTGTAGCCAATGGAAGTTCGAGGCAATAACAGGTCTGTGATGCCCTTAGATGTTCTGGGCCGCACGCGCGCTACACTGACAAGTGCATCGAGCTC.....................................TTTACCTTATCCGTCAGGATGGGGGAATCT..TGG..GAACGCTGGTC.GTGCTGGGGATAGATGA.TTGTAATTATTCATCTTCAACGAGGAATTCCTA....GTAAACGCAAGTCATCAGC...TTGCATTGA.TTACGTCCCT.GCCCTT.TGTACACACCGCCCGTCGCTG.CTACCGATTGAATGAATTAGTGAGCTGTGCGGATTGT.TA...TGCAGT-GGG--...GCAA.---CTCAT..T..GTGTA.GCGAGAAGT.GCATC.AAACTTGCTCATTTAGAGGAAG.C.AAAAGT---.---------------------------------------
#=GR AY748806_Agitata_tremulans        PP ..............................................................******************.**************************************************************..*****.**********...***************************..*****..****....****...*********....************.....******.******.....................9.***...****..***88777........********************.*.*.*...*******..*****.*****.**********.********************************************.**********.****************************.*********.**************************************************************************************************************.**************************.******.*************************************************************************************************************************......6..333...333..24455545.55444677778777...55.8888.666......................67...5.55....455444..33.577788886543...............................................45554.......56856.6.99999999******996..........6666.787.6666666665..................699.................................********************************.*****88.....8.***..**********...*******************************....***.*.*.********....***********.***************....*******..*.***************.***********..***********...**.**********************************************************.*************************************************.*******..*************************.****..7777777......................8****************.*.***********.******************************************************************.5****************************************.*******************************************999..........*******************.................................................................................................**********************************************************************************************99776....66............2356666667799.*****************.******.***********************************************************************************************.....................................******************************..***..***********.*****************.*********************************....*******************...*********.**********.******.*********************.*************************************.**...*98877.777.....****....77777..8..89***.*********.*****.**********************.*.******...........................................
AY905499                                  -ACCTGGTTGATCCTGCC...AGTAGTCATATGCTTGTCTCAAAG.ATTAAGCCATGCATGTCTAAGTATAAACATCTTT.ATACCGTGAAACTGCGTACAGCTCATTATATCAGTTATTATTTATTTGATGGTACCTTACTA..CATGG.ATACCCGTAG...TAATTCTAGAGCTAATACATGCGTCAA..GTCCC..GACT....TTTT...GGAAGGGAT....GTATTTATTAGA.....TAAAAA-ACCAAT...................--G.CAG...GCAA-.CTGCTCAC...g----TTGGTGATTCATAGTAACTT.T.TaC...GGATCGC..ACGGC.TTCAC.GCTGGCGACA.GTTCATTCAAATTTCTGCCCTATCAGCTTTCGACGGTACTGTAG.TGGACTACCG.TGGCATTAACGGGTGACGGAGAATTAGG.GTTCGATTC.CGGAGAGGGAGCCTGAGAAACGGCTACCACATCCAAGGAAGGCAGCAGGCGCGCAAATTACCCAATCCTGACACAGGGAGGTAGTGACAAAAAATAACAATACCGGGCCT.TTTTAGGTCTGGTAATTGGAATGAGT.ACAATT.TAAATCCCTTAACGAGTATCCATTGGAGGGCAAGTCTGGTGCCAGCAGCCGCGGTAATTCCAGCTCCAATAGCGTATATTAAAGTTGCTGCAGTTAAAAAGCTCGTAGTTGGATTTCTGGAcacgattCGTC-..TCTG...GCCGGC....CG-TGGTTTCAC.GTGT-C---.---......................TA.-.G.TGCT.GGAG--GCTCT.GTCCATCCT---TCCaa............................tg--------g.ctTGTG-----...--CGT.C----GCTC-TTCATTGAGTg...ttTGCGTTG.CAG.---GTCTTGG--.------.........ATC----.............................TTTTACTTTGAAAAAATTAGAGTGTTTCAAGC.AGGCTAC...cTTTGCT..ATGAATACAT...TAGCATGGAATAATAATTTAGGACTTCGGTT----CTA.T.T.TTGTTGGT....TTCTAGGACTG-AAGTAATGATTGATA....GGGACAG..T.TGGGGGTGCTAGTAT.TCAGCGGCCAG..AGGTGAAATTC...TT.GGATTCGCTGAAGACTAACTTATGCGAAAGCATTCACCAAGGATGTCTTCTTTAATCA.AGAACGAAAGTTGGGGGATCGAAGACGATTAGATACCGTCGTAGTCTCA.ACCATAA..ACTATGCCGACTAGGGATGAGTGAA.CGTTgCATTGTTT......................CGACTTCATTCGCACCT.T.ATGAGAAATCA.AAGTCTTTGGGTTCCGGGGGGAGTATGGTCGCAAGGCTGAAACTTAAAGGAATTGACGGAAGGGCACCACCAGGAGTGGAGCCTGCGGCTTAATTTGACTCAACACGG.GAAAACTTACCAGGTCCAGACACAGTAAGGATTGACAGATTGAAGA-.........TCTTTCTTGATTCTGTGGG.................................................................................................TGGTGGTGCATGGCCGTTCTTAGTTGGTGGAGTGATTTGTCTGGTTAATTCCGTTAACGAACGAGACCTCGACCTGCTAAATAGTTCGACAAAGGTTcg...cccTTT-.......---GGTTTTTCGT-.GACTTCTTAGAGGGACT.ATCGGCgTTTTAGCCGACGGAAGTTCGAGGCAATAACAGGTCTGTGATGCCCTTAGATGTTCTGGGCCGCACGCGCGCTACACTGATGCATGCATCGAGTCT.....................................ACAACCTTGACTGAGAGGTCTGGGTAATCT..TCG..CAACATGCATC.GTGCTGGGGATAGATGA.TTGTAATTATTCATCTTCAACGAGGAATTCCTA....GTAAACGCAAGTCATCAAC...TTGCATTGA.TTACGTCCCT.GCCCTT.TGTACACACCGCCCGTCGCTA.CTACCGATTGAATGGATTAGTGAGCTTCAGGGATTGC.GG...CATCT-GTGG--...TTCG.---CCACT..C..TTGCT.GCGAGAACT.GAAAC.AAACTTGCTCATTTAGAGGAAG.T.AAAAGTCGT.AACAAGGTTTCCGTAGGTGAACCTGCAGAAG--------
#=GR AY905499                          PP .*****************...************************.**********************************.**************************************************************..*****.**********...***************************..*****..****....****...*********....************.....******.******.....................7.888...8888..88888888...7....******************99.7.736...*******..*****.*****.**********.********************************************.**********.****************************.*********.**************************************************************************************************************.**************************.******.*********************************************************************************************************************999987744422222...3344...555555....55.333333343.3444.2.............................47...6.6653.3444..88899.999999996...55555............................54........3.123333..........333.3....5566.********994...444444333.332....4555555..................699.................................********************************.*******...*899***..**********...*******************************....***.*.*.********....***********.***************....*******..*.***************.***********..***********...**.**********************************************************.*************************************************.*******..*************************.****999999988......................9****************.*.***********.************************************************************************************************************.*******************************************999..........*******************.................................................................................................***********************************************************************************************9999...999676...........5777777776..9****************.******99**********************************************************************************************.....................................******************************..***..***********.*****************.*********************************....*******************...*********.**********.******.*********************.*************************************.**...**997.5777.....**88....77757..9..9****.*********.*****.**********************.*.*********.*******************************........
AY962866_Allapsa                          ------------------...------------------------.-----------------------TAAACATCTTT.ATACAGTGAAACTGCGTACAGCTCATTATATCAGTAATAATTTATTTGATGGTACTTTACTA..CATGG.ATACCCGTAG...TAATTCTAGAGCTAATACATGCGTCAA..GAGCA..GGCC....TCGC...GGTCTGTTT....GTGCTTATTAGA.....TAAAAA-ATCAAT...................GCA.GGT...TTT--.ACCTGGTTc..a----TTGGTGAATCATAGTAACTG.T.T.C...GAATCGA..ATGGC.TTTAT.GCTGTCGATA.GTTCATTCAAATTTCTGCCCTATCAGCTTTCGACGGTAGTGTAG.TGGACTACCG.TGGCGTTAACGGGTGACGGAGAATTAGG.GTTCGATTC.CGGAGAGGGAGCCTGAGAAACGGCTACCACATCCAAGGAAGGCAGCAGGCGCGCAAATTACCCAATCCTGACACAGGGAGGTAGTGACAAAAAATAACAATACCGGGCCT.TTTCAGGTCTGGTAATTGGAATGAGT.ACAATT.TAAATCCCTTAACGAGTATCAATTGGAGGGCAAGTCTGGTGCCAGCAGCCGCGGTAATTCCAGCTCCAATAGCGTATATTAAAGTTGCTGCAGTTAAAAAGCTCGTAGTTGGATTTCTGGC......g-TAG-..CGTG...ATTGGC....CC--GCCACGGTtACGTGTGTG.---......................-A.-.G.TGC-.CGGTTTGCGCA.TGCCATCCTTCTA--................................--------....--G----TT...GACGC.T-TCGACTC-TTCATTGA--......GCCCGGAgCG-.-----CTCG---.------tc....tagATC----.............................GTTTACTTTGAAAAAATTAGAGTGTTTAAAGC.AGGCT--....TTTGCT..ATGAATACAT...TAGCATGGAATAATAATTTAGGACTTCGGTT----CTA.T.T.TTGTTGGT....TTCTAGTACTG-AAGTAATGATTGATA....GGGATAG..T.TGGGGGTGCTAGTAT.TCAGTGGCCAG..AGGTGAAATTC...TC.GGATTCACTGAAGACTAACTTATGCGAAAGCATTCACCAAGGATGTCTTCTTTAATCA.AGAACGAAAGTTGGGGGATCGAAGACGATCAGATACCGTCGTAGTCTCA.ACTATAA..ACTATGCCGACTAGGGATGGGTGGA.AGTT.GCATTTTC......................-GACTTCATCCGCACCT.T.GTGAGAAATCA.AAGTCTTTGGGTTCCGGGGGGAGTATGGTCGCAAGGCTGAAACTTAAAGGAATTGACGGAAGGGCACCACCAGGAGTGGAGCATGCGGCTTAATTTGACTCAACACGGgGAAAACTTACCAGGTCCAGACATAGTGAGGATTGACAGATTGAAGA-.........TCTTTCTTGATTCTATGGG.................................................................................................TGGTGGTGCATGGCCGTTCTTAGTTGGTGGAGTGATTTGTCTTGTTAATTCAGTTAACGAACGAGACCTCGCCCTGCTAAATAGTTCGGCGAACACTt......c----g....gtGTTTGTATACCGT-.GACTTCTTAGAGGGACT.ATCGGT.GTGTAGCCGATGGAAGTTCGAGGCAATAACAGGTCTGTGATGCCCTTAGATGTTCTGGGCCGCACGCGCGCTACACTGATGCATTCATCGCGTTT.....................................ACAACCTTAGCTGGAAGGCTTGGGTAATCG..TTT..GAACATGCATC.GTGCTGGGGATAGATTA.TTGTAATTATTGATCTTCAACGAGGAATTCCTA....GGAAACGCGCGTCATCAAC...GCGC-----.----------.------.---------------------.-------------------------------------.--...------------...----.--------..-..-----.---------.-----.----------------------.-.---------.---------------------------------------
#=GR AY962866_Allapsa                  PP .....................................................................***********.**************************************************************..*****.**********...***************************..*****..****....****...**9******....************.....******.******...................998.888...999...888888888..*....********************.*.*.*...*******..*****.*****.**********.********************************************.**********.****************************.*********.**************************************************************************************************************.**************************.******.*********************************************************************************************************************9999......4.445...68**...*****9....65..344444444789889998...........................9...8.898..88889******.********75552................................................2....23...56888.8.8888899.******98........5566665222.......3333..........33....455677.................................********************************.*****......888***..**********...*******************************....***.*.*.********....***********.***************....*******..*.***************.***********..***********...**.**********************************************************.*************************************************.*******..*************************.****.55555544.......................****************.*.***********.**********************************************************************************************************87256789**************************************999..........*******************.................................................................................................************************************************************************************************55......5....5....555668999999887..9****************.******.***********************************************************************************************.....................................******************************..***..***********.*****************.*********************************....*******************...****..........................................................................................................................................................................................................................
Clade-Y_sp._5                             ------------------...------------------------.----------------------------------.--------------------------------------------------------------..-----.----------...---TTCTAGAGCTAATACATGCGTAAA..ATCCC..AACT...cTTCG..gGGAAGGGAT....GTATTTATTAGA.....TACAAA-ACCAAT...................--C.GGG...GCAA-.CCCGTCTT....----TTGGTGACTCATAGTAACTG.A.T.C...GAATCGC..ACGGC.TTCAG.GCTGGCGATA.GTTCATTCAAATTTCTGCCCTATCAGCTTTCGACGGTAGTGTAG.TGGACTACCG.TGGCATTAACGGGTGACGGAGAATTAGG.GTTCGGTTC.CGGAGAGGGAGCTTGAGAAACGGCTACCACATCCAAGGAAGGCAGCAGGCGCGCAAATTACCCAATCCTGACACAGGGAGGTAGTGACAAGAAATAACAATACCGGGCCT.-TTCAGGTCTGGTAATTGGAATGAGT.ACAATT.TAAATCCCTTAACGAGGATCCATTGGAGGGCAAGTCTGGTGCCAGCAGCCGCGGTAATTCCAGCTCCAATAGCGTATATTAAAGTTGCTGCAGTTAAAAAGCTCGTAGTTGGATTTCTGGC......aCAAT-..-GTG...CCTGGC....CCGCGCCGTTAG.--GT-TGTG.---......................-A.-.G.TGC-.CGGGTTGCGTC.TGCCATCCTTCT---ag...........................aca--------....---------...G-CGC.C-TCTACCC-CTCACGG---......GGCCGGA.G--.-----GTTGCCAt------ct.....agATC----.............................TTTTACTTTGAAAAAATTAGAGTGTTTCAAGC.AGGCGTA....-TTGCT..ATGAATACAT...TAGCATGGAATAATCAACTAGGACTTCGGTT----CTA.T.T.TTGTTGGT....TTCTAGGACTG-AAGTAATGATTGATA....GGGTTAG..T.TGGGGGTGCTAGTAT.TCAGCGGCCAG..GGGTGAAATTC...TC.GGATTCGCTGAAGACTAACTAATGCGAAAGCATTCGCCAAGGATAACCCCTTTAATCA.AGAACGAAAGTTGGGGGATCGAAGACGATCAGATACCGTCGTAGTCTCA.ACCATAA..ACTATGCCGACTAGGGATGAGTGAA.CGTT.GCATTTTC......................-GACTTCATTCGTACCT.T.ATGAGAAATCA.AAGTCCTTGGGTTCCGGGGGGAGTATGGCCGCAAGGCTGAAACTTAAAGGAATTGACGGAAGGGCACCACCAGGAGTGGAGCCTGCGGCTTAATTTGACTCAACACGG.GGAAACTTACCAGGTCCAGACACAGTGAGGATTGACAGATTGAAGA-.........TCTTTCTTAATTCTGTGGG.................................................................................................TGGTGGTGCATGGCTGTTCTTAGTTGGTGGAGTGATTTGTCTGGTTAATTCCGTTAACGAACGAGACCTCGACCTGCTAACTAGTCCAGTAGACCA-........TCTG.......--GTCTTACTGATT.GACTTCTTAGAGGGACT.ATCGGT.GTGTAGCCGATGGAGGTTCGAGGCAATAACAGGTCTGTGATGCCCTTAGATGTTCTGGGCCGCACGCGCGCTACACTGATGCGTTCATCGAGCTT.....................................-CTTCCTAGACCGAGAGGTCCGGGGAATCT..TTT..CAACACGCATC.GTGCTGGGGATAGATTA.TTGTAATTATTAATCTTCAACGAGGAATTCATA....GNAAACGCGAGTCATCAGC...TCGCATTGA.TTACGTCCCT.GCCCTT.---------------------.-------------------------------------.--...------------...----.--------..-..-----.---------.-----.----------------------.-.---------.---------------------------------------
#=GR Clade-Y_sp._5                     PP .......................................................................................................................................................................************************..*****..9*99...97777..9*********....************.....******.******.....................9.999...9999..******98........********************.*.*.*...*******..*****.*****.**********.********************************************.**********.****************************.*********.**************************************************************************************************************..*************************.******.*********************************************************************************************************************9999......77777....69*...******....666999999888...88.***9...........................*...9.9*9..9**********.********7433...33...........................233........................4.545.4.8888888.6666664.........5667666.3........44444422......23.....44688.................................********************************.*******.....*****..**********...*******************************....***.*.*.********....***********.***************....*******..*.***************.***********..***********...**.**********************************************************.*************************************************.*******..*************************.****.55555544.......................****************.*.***********.************************************************************************************************************.*******************************************999..........*******************.................................................................................................************************************************************************************************.........5564.........567777788899.*****************.******.***********************************************************************************************......................................9****************************..***..***********.*****************.*********************************....*******************...*********.**********.******...................................................................................................................................................................................................
DQ211594_Allapsa_sp.                      ------------------...------------------------.----------------------------------.-------GAAACTGCGTACAGCTCATTATATCAGTAATTATTTCTTTGATGGTACCTTACTA..CATGG.ATACCCGTAG...TAATTCTAGAGCTAATACATGCGTATG..GTCCC..GACC....GCAA...GGAAGGGAT....GTATTTATTAGA.....TAAAA--ATCAATgcaggtggg.caactacctGGT.---...-TCG-.--------....----TTGGTGATTCATAGTAACTG.T.T.C...GAATCGA..ATGGC.-GCAA.GCTGTCGATA.GTTCATTCAAATTTCTGCCCTATCAGCTTTCGACGGTAGTGTAG.TGGACTACCG.TGGCGTTAACGGGTGACGGAGAATTAGG.GTTCGATTC.CGGAGAGGGAGCCTGAGAAACGGCTACCACATCCAAGGAAGGCAGCAGGCGCGCAAATTACCCAATCCTGACACAGGGAGGTAGTGACAAAAAATAACAATACCGGGCCT.TTTACGGTCTGGTAATTGGAATGAGT.ACAATT.TAAATCCCTTAACGAGTATCCATTGGAGGGCAAGTCTGGTGCCAGCAGCCGCGGTAATTCCAGCTCCAATAGCGTATATTAAAGTTGCTGCAGTTAAAAAGCTCGTAGTTGGATTTCTGGC......aTG-G-..TGTG...ATTGGC....CCGCCGCGGTTTcGCG--TGTG.---......................-A.-.G.TGC-.CGGCTCGCGCC.TGCCATCCTTCT---................................--------agtgCTGGCG---...-----.--TGTGCTA-TTCATTTAGT.....gTGCGTCG.TGT.-----GCTAG--.------.........ATC----.............................GTTTACTTTGAAAAAATTAGAGTGTTTAAAGC.AGGCAGT....-T-GCT..ATGAATACAT...TAGCATGGAATAATAATATAGGA---CGTTCGGTTCTA.T.T.TTGTTGGT...aTTGC-GGACTG-AAGTAATGATTGATA....GGGATAG..T.TGGGGGTGCTAGTAT.TCAGTGGCCAG..AGGTGAAATTC...TC.GGATTCACTGAAGACTAACTTATGCGAAAGCATTCACCAAGGAAATCTTCTTTAATCA.AGAACGAAAGTTGGGGGATCGAAGACGATCAGATACCGTCGTAGTCTCA.ACTATAA..ACGTTGCCGACTAGGGATGGGTGGA.AGTTgCACATTC-......................-GACTTCATCCGCACCT.T.GTGAGAAATCA.AAGTGTTTGGGTTCCGGGGGGAGTATGGTCGCAAGGCTGAAACTTAAAGGAATTGACGGAAGGGCACCACCAGGAGTGGAGCATGCGGCTTAATTTGACTCAACACGG.GAAAACTTACCAGGTCCAGACATAGTGAGGATTGACAGATTGAAGA-.........TCTTTCTTGATTCTATGGG.................................................................................................TGGTGGTGCATGGCCGTTCTTAGTTGGTGGAGTGATTTGTCTTGTTAATTCAGTTAACGAACGAGACCTCGCCCTGCTAAATAGTTCGGCGAACGC-........TTCG.......-GCGTTCGTTTCGC.GACTTCTTAGAGGGACT.ATCGGT.GTGTAGCCGATGGAAGTTCGAGGCAATAACAGGTCTGTGATGCCCTTAGATGTTCTGGGCCGCACGCGCGCTACACTGATGCAGTCAGAGAGCAA.....................................CTCACCTGGACCGGAAGGTTTGGGTAATCT..T-G..TAACCTGCATC.GTGCTGGGGATAGATTA.TTGTAATTATTGATCTTCAACGAGGAATTCCTA....GTAAACGCGCGTCATCAAC...GCGCATTGA.TTACGTCCCT.GCCCTT.TGTACACACCGCCCGTCGCTA.CTACCGATTGAATGGATTAGTGAGCTTCACGGATCGC.GC...CGTGC-AGGG--...GCAA.---CCCCG..C..GCGAT.GAGAGAAGT.GAATC.AAACTTGCTCATTTAGAGGAAG.T.AAAAGTCGT.AACAAGGTCTCCGTAG-----------------------
#=GR DQ211594_Allapsa_sp.              PP ........................................................................................*******************************************************..*****.**********...***************************..*****..****....****...*********....************.....*****..*****9777655553.333333333221........333..................********************.*.*.*...*******..*****..****.**********.********************************************.**********.****************************.*********.**************************************************************************************************************.**************************.******.*********************************************************************************************************************9999......444.4...58**...******....5547777665663455..7777...........................9...8.888..7888999****.********7555...........................................2233355544..............88999**.**********.....97777766.555......45444..................688.................................********************************.*****77.....7.***..**********...***********************...************.*.*.********...*****.99****.***************....*******..*.***************.***********..***********...**.**********************************************************.*************************************************.*******..*************************.****85555543........................****************.*.***********.************************************************************************************************************.*******************************************999..........*******************.................................................................................................************************************************************************************************.........7885........5555666666789.*****************.******.***********************************************************************************************.....................................******************************..*.*..***********.*****************.*********************************....*******************...*********.**********.******.*********************.*************************************.**...**997.6777.....****....77757..9..9****.*********.*****.**********************.*.*********.****************.......................
DQ211596                                  ------------------...------CATATGCTTGTCTCAAAG.ATTAAGCCATGCATGTCTAAGTATAAACATCTTT.ATACAGTGAAACTGCGTACAGCTCATTATATCAGTTATTATTTATTTGATGGTACCTTACTA..CATGG.ATACCCGTAG...TAATTCTAGAGCTAATACATGCGTCAA..GTCCC..GACT....TTTT...GGAAGGGAT....GTATTTATTAGA.....TAAAAA-ACCAAT...................--G.CAG...GCAA-.CTGCTCTC....----TTGGTGATTCATAGTAACTT.T.T.C...GGATCGC..ACGGC.TTCAC.GTCGGCGACA.GTTCATTCAAATTTCTGCCCTATCAGCTTTCGACGGTACTGTAG.TGGACTACCG.TGGCATTAACGGGTGACGGAGAATTAGG.GTTCGATTC.CGGAGAGGGAGCCTGAGAAACGGCTACCACATCCAAGGAAGGCAGCAGGCGCGCAAATTACCCAATCCTGACACAGGGAGGTAGTGACAAAAAATAACAATACCGGGCCT.TTTTAGGTCTGGTAATTGGAATGAGT.ACAATT.TAAATCCCTTAACGAGTATCCATTGGAGGGCAAGTCTGGTGCCAGCAGCCGCGGTAATTCCAGCTCCAATAGCGTATATTAAAGTTGCTGCAGTTAAAAAGCTCGTAGTTGGATTTCTGGC.......TTGAA..-ACA...TTTGGC....CGGCCACGGTT-.TCGTGTGTT.---......................-A.-.G.TGC-.-TTTGTGTTCT.GGCCATCCT---TCCaat..........................cgc--A-----...aTTGG-----...-----.---CTATTC-TTCATTGATT......GGTCAGT.TGT.-----ATT----.--GG--.........ATC----.............................TTTTACTTTGAAAAAATTAGAGTGTTTCAAGC.AGGCTTT....-ATGCT..ATGAATACAT...TAGCATGGAATAATAATTTAGGACTTCGGTT----CTA.T.T.TTGTTGGT....TTCTAGGACTG-AAGTAATGATTGATA....GGGATAG..T.TGGGGGTGCTAGTAT.TCAGCGGCCAG..AGGTGAAATTC...TC.GGATTCGCTGAAGACTAACTTATGCGAAAGCATTCACCAAGGATGTCTTCTTTAATCA.AGAACGAAAGTTGGGGGATCGAAGACGATCAGATACCGTCGTAGTCTCA.ACCATAA..ACTATGCCGACTAGGGATGAGTGAA.CGTT.GCATTTTC......................-GACTTCATTCGCACCT.T.ATGAGAAATCA.AAGTCTTTGGGTTCCGGGGGGAGTATGGTCGCAAGGCTGAAACTTAAAGGAATTGACGGAAGGGCACCACCAGGAGTGGAGCCTGCGGCTTAATTTGACTCAACACGG.GAAAACTTACCAGGTCCAGACACAGTAAGGATTGACAGATTGAAGA-.........TCTTTCTTGATTCTGTGGG.................................................................................................TGGTGGTGCATGGCCGTTCTTAGTTGGTGGAGTGATTTGTCTGGTTAATTCCGTTAACGAACGAGACCTCGACCTGCTAAATAGTTCGACCAAGGA-........TTC-.......GTCCTTGGGTACGT.GACTTCTTAGAGGGACT.ATCGGT.GTGTAGCCGACGGAAGTTCGAGGCAATAACAGGTCTGTGATGCCCTTAGATGTTCTGGGCCGCACGCGCGCTACACTGATGCATGCATCAAGTTT.....................................ACAACCTTCACTGATAAGTGTGGGTAATCT..TTG..CAACATGCATC.GTGCTGGGGATAGATGA.TTGTAATTATTCATCTTCAACGAGGAATTCCTA....GTAAACGCAAGTCATCAAC...TTGCATTGA.TTACGTCCCT.GCCCTT.TGTACACACCGCCCGTCGCTA.CTACCGATTGAATGGATTAGTGAGCTTCACGGATTGC.TG...CGCTT-GTGG--...TTCG.---CCACT..T..GCGTA.ATGAGAAGT.GAATC.AAACTTGCTCATTTAGAGGAAG.T.AAAAGTCGT.AACAAGGTT------------------------------
#=GR DQ211596                          PP ...........................******************.**********************************.**************************************************************..*****.**********...***************************..*****..****....****...*********....************.....******.******.....................8.888...8888..88888888........********************.*.*.*...*******..*****.*****.**********.********************************************.**********.****************************.*********.**************************************************************************************************************.**************************.******.*************************************************************************************************************************.......9***8...***...*****9....88555555544..478667764...........................8...9.996...88899*****.********6...666888..........................854..3........23444.................333467.**********......8888663.333......233.......33...........588.................................********************************.******9.....*****..**********...*******************************....***.*.*.********....***********.***************....*******..*.***************.***********..***********...**.**********************************************************.*************************************************.*******..*************************.****.55555544.......................****************.*.***********.************************************************************************************************************.*******************************************999..........*******************.................................................................................................************************************************************************************************.........566........34455666666688.*****************.******.***********************************************************************************************.....................................******************************..***..***********.*****************.*********************************....*******************...*********.**********.******.*********************.*************************************.**...**998.6777.....**88....77768..9..9****.*********.*****.**********************.*.*********.*********..............................
Dujardina_sp.                             ------------------...------------------------.----------------------------------.-------------------------TTATATCAGTTATTATTTATTTGATGGTACCTTACTA..CATGGcATACNCGTAG...TAATTCTAGAGCTAATACATGCGTAAA..ATCTC..GACTc..cTCGC..gGGAAGAGAT....GTATTTATTAGA.....TAAAAA-ACCAAT...................GAC.AGC...TCT--.GCTGTCCCc..c---TTTGGTGATTCATAGTAACTG.T.T.C...GAATCGC..ATGGC.TTTAT.GCTGGCGATA.GTTCATTCAAATTTCTGCCCTATCAGCTTTCGACGGTAGTGTAG.TGGACTACCG.TGGCATTCACGGGTGACGGAGAATTAGG.GTTCGATTC.CGGAGAGGGAGCCTGAGAAACGGCTACCACATCCAAGGAAGGCAGCAGGCGCGCAAATTACCCAATCCTGACACAGGGAGGTAGTGACAAAAAATAACAATACCGGGCCT.TTTCAGGTCTGGTAATTGGAATGAGT.ACAATT.TAAATCCCTTAACGAGGATCCATTGGAGGGCAAGTCTGGTGCCAGCAGCCGCGGTAATTCCAGCTCCAATAGCGTATATTAAAGTTGCTGCAGTTAAAAAGCTCGTAGTTGGATTTCTGGT......tTCGT-..-CTG...TTTAGC....CCGCCACGGTTT.-CGTGTGTG.---......................-AgTgCtTGTA.-CAGTCGAGCC.ATCCTTCT----AGC................................TCT-----....---------...G-C-C.T-CTTGCTC-TTCATTGAGTggagggTGTAGGGtT--.------------.------a.......gATC----.............................TTTTACTTTGAAAAAATTAGAGTGTTTCA-GC.AGGCATT....AA-GCT..ATGAATACAT...TAGCATGGAATAATAATGTAGGACTTCNGTT----CTA.T.T.TTGNTGGT....TTCTAGTACTG-AAGTAATGATTGATA....GGGATAG..T.TGGGGGTGCTAGTAT.TCAGTGGCCAG..AGGTGAAATTC...TC.GGATTCCCTGAAGACTAACTTATGCGAAAGCATTCACCAAGGATGTCTTCTTTAATCA.AGAACGAAAGTTGGGGGATCGAAGACGATCAGATACCGTCGTAGTCTCA.ACCCTAA..ACGTTGCCGACTAGGGATGAGTGGG.AGTT.GCATTTTC......................-GACTCCATTCGCACCT.T.ATGAGAAATCA.AAGTCTTTGGGTTCCGGGGGGAGTATGGTCGCAAGGCCGAAACTTAAAGGAATTGACGGAAGGGCACCACCAGGAGTGGAGCCTGCGGCTTAATTTGACTCAACACGG.GAAAACTTACCAGGTCCAGACACAGTGAGGATTGACAGATTGAAGA-.........TCTTTCTTGATTCTGTGGG.................................................................................................TGGTGGTGCATGGCCGTTCTTAGTTGGTGGAGTGATTTGTCTGGTTAATTCCGTTAACGAACGAGACCTCGACCTGCTAAATAGTTCGACTCAGTC-........TTCG.......--GAGTGAGTACGT.GACTTCTTAGAGGGACT.ATCGGT.GTGTAGCCGACGGAAGTTCGAGGCAATAACAGGTCTGTGATGCCCTTAGATGTTCTGGGCCGCACGCGCGCTACACTGATGCATGCTGTAAGCAT.....................................ACAACCTGAGTTGAGAGACTCGGGGAATCT..GAT..CA-AGTGCATC.GTGCTGGGGGTAGATTA.TTGTAATTATTAATCTTCAACGAGGAATTCNTA....GTAAACGCAAGTCATCAGC...TTGCATTGA.TTACGTCCCT.GCCCTT.---------------------.-------------------------------------.--...------------...----.--------..-..-----.---------.-----.----------------------.-.---------.---------------------------------------
#=GR Dujardina_sp.                     PP ..........................................................................................................*************************************..****************...***************************..*****..*****..*****..**********....************.....******.******...................***.***...***...*****9999..9...7********************.*.*.*...*******..*****.*****.**********.********************************************.**********.****************************.*********.**************************************************************************************************************.**************************.******.*************************************************************************************************************************......88888....9**...******....553555555444..77778877...........................6666656654..7779999999.99999996....887................................777.....................8.8.8.8.9999999.*********9555544444444433......................4.......4899.................................****************************5.**.*******....47.***..**********...*******************************....***.*.*.********....***********.***************....*******..*.***************.***********..***********...**.**********************************************************.*************************************************.*******..*************************.****.55555544.......................****************.*.***********.************************************************************************************************************.*******************************************999..........*******************.................................................................................................************************************************************************************************.........8996.........677777777799.*****************.******.*************************************************************************************98889*****.....................................*****************************9..677..76.6*******.*****************.*********************************....*******************...*********.**********.******...................................................................................................................................................................................................
EF023110_Group_Te_sp.                     TAC-TGGTTGATCCTGCC...AGTAGTCATATGCTTGTCTCAAAG.ATTAAGCCATGCATGTTTAAGTATAAACATCTTT.ATACAGTGAAACTGCGTACAGCTCATTATATCAGTTATGATTTATTTGATGGTACCTTACTA..CATGG.ATACCCGTAG...TAATTCTAGAGCTAATACATGCGTACA..ATCCC..GACTa..cTCGC..tGGAAGGGAT....GTCTTTATTAGA.....TTCAAA-CCCAAT...................GCA.GTA...GCAA-.TACTGGTTctca----TTGGTGACTCATAGTAACGT.G.T.C...GAATCGC..ATGGC.CTTGT.GCTGGCGATA.GTTCATTCAAATTTCTGCCCTATCAGCTTTCGATGGTAGTGTAG.TGGACTACCA.TGGCTTTAACGGGTGACGGAGAATTAGG.GTTCGATTC.CGGAGAGGGAGCCTGAGAAACGGCTACCACATCCAAGGAAGGCAGCAGGCGCGCAAATTACCCAATCCTGACACAGGGAGGTAGTGACAAAAAATAACAACACCGGGCCT.TTACAGGTCTGGTGATTGGAATGAGT.ACAATT.TAAATCCCTTAACGAGGATCCATTGGAGGGCAAGTCTGGTGCCAGCAGCCGCGGTAATTCCAGCTCCAATAGCGTATATTAAAGTTGCTGCAGTTAAAAAGCTCGTAGTTGGATTTCTGACg....aaACTG-..-CTA...GCTGGC....CCGCCACGTCAG.-TGG-TGTGtGC-......................--.-.-.CGG-.CTTG--GCGTT.TGTCATCCG-TTCG-a.............................tg-A------....TAT------...G-CGC.--GCTGCTC-TTCACTGGGT......---TGGCgC--.TGCATGTTT---.------t......cgATC----.............................TTTTACTTTGAAAAAATTAGAGTGTTTCAAGC.AGGCATG....TTTGCT..ATGAATACAT...TAGCATGGAATAATAATCTAGGA---CTTTCGGTTCTA.T.T.TTGTTGGT...gTTCTGGAGCTG-AAGTAATGATTGATA....GGGATAG..T.TGGGGGTGCTAGTAT.TCAATGGCCAG..AGGTGAAATTC...TC.GGATTCCTTGAAGACTAACTTATGCGAAAGCATTCACCAAGGATGTCTTCTTTAATCA.AGAACGAAAGTTGGGGGATCGAAGACGATCAGATACCGTCGTAGTCTCA.ACTATAA..ATTCTACCGACTAGAGATCAGTGGA.TGTT.GTCTTTTTtg.................taaCGACTCCATTGGCATCT.AgACGAGAAATCA.AAGTCTTTGGGTTCCGGGGGGAGTATGGTCGCAAGGCTGAAACTTAAAGGAATTGACGGAAGGGCACCACCAGGAGTGGAGCCTGCGGCTTAATTTGACTCAACACGG.GAAAACTTACCAGGTCCAGACATAGTGAGGATTGACAGATTGAAGA-.........TCTTTCTTGATTCTATGGG.................................................................................................TGGTGGTGCATGGCCGTTCTTAGTTGGTGGAGTGATTTGTCTGGTTAATTCCGTTAACGAACGAGACCTCGACCTGCTAACTAGTGCACAGCAGCT-........-TT-cgagctg-C-TGTC-GTTACG.CACTTCTTAGAGGGACT.ATCGGT.GTGTAGCCGATGGAAGTTCGAGGCAATAACAGGTCTGTGATGCCCTTAGATGTTCTGGGCCGCACGCGCGCTACACTGACGGGTTCATCGAGCTAagca.............................tttg-TTACCTTGACTGACAGGTCTGGGGAATCT..TTG..GAATGCCCGTC.GTGCTGGGGATAGACCC.TTGGAATTATGGATCTTGAACGAGGAATTCCTA....GTAAACGCAAGTCATCAGC...TTGCATTGA.TTACGTCCCT.GCCCTT.TGTACACACCGCCCGTCGCTA.CTACCGATTGAATGGATTAGTGAGCTCCAGGGATTGT.GG...C-CTC-GTTGTG...GCAA.-CACAATGctG..T-GTC.GTGAGAACT.GGATC.AAACTTGCTCATTTAGAGGAAG.T.AAAAGTCGT.AACAAGGTCTCCGTAGGTGAACCTGCA------------
#=GR EF023110_Group_Te_sp.             PP 997.**************...*7**********************.**********************************.**************************************************************..*****.**********...***************************..*****..*****..*****..**********....************.....******.******...................**9.999...****..999999999**9....********************.*.*.*...*******..*****.*****.**********.********************************************.**********.****************************.*********.**************************************************************************************************************.**************************.******.*************************************************************************************************************************6....653334....456...888888....665888888777..555.6666444..............................343..3555..44455.677788884.3333.3.............................42.2..........344.........4.444...899****.******9999.........444323...445555555..........4......47899.................................********************************.*******....688***..**********...***********************...77888888****.*.*.********...************.***************....*******..*.***************.***********..***********...**.**********************************************************.*************************************************.*******..*************************.****.888888668*.................********************.5589*********.************************************************************************************************************.*******************************************999..........*******************.................................................................................................**************************************************************************************9999999995..........54.6887763.3.3444.334567.*****************.******.***************************************************************************************************.............................***8.599**************************..***..***********.*****************.*********************************....*******************...*********.**********.******.*********************.************************************8.88...7.888.8*****...****..9999989867..7.788.8********.*****.**********************.*.*********.***************************............
EF023220_Group_Te_sp.                     ---CTGGTTGATCCTGCC...AGTAGTCATATGCTTGTCTCAAAG.ATTAAGCCATGCATGTTTAAGTATAAACATCTTT.ATACAGTGAAACTGCGTACAGCTCATTATATCAGTTATGATTTATTTGATGGTACCTTACTA..CATGG.ATACCCGTAG...TAATTCTAGAGCGAATACATGCGTACA..ATCCC..GACTa..cTCGC..tGGAAGGGAT....GTCTTTATTAGA.....TTCAAA-CCCAAT...................GCA.GTA...GCAA-.TACTGGTTctca----TTGGTGACTCATAGTAACGT.G.T.C...GAATCGC..ATGGC.CTTGT.GCTGGCGATA.GTTCATTCAAATTTCTGCCCTATCAGCTTTCGATGGTAGTGTAG.TGGACTACCA.TGGCTTTAACGGGTGACGGAGAATTAGG.GTTCGATTC.CGGAGAGGGAGCCTGAGAAACGGCTACCACATCCAAGGAAGGCAGCAGGCGCGCAAATTACCCAATCCTGACACAGGGAGGTAGTGACAAAAAATAACAACACCGGGCCT.TTACAGGTCTGGTGATTGGAATGAGT.ACAATT.TAAATCCCTTAACGAGGATCCATTGGAGGGCAAGTCTGGTGCCAGCAGCCGCGGTAATTCCAGCTCCAATAGCGTATATTAAAGTTGCTGCAGTTAAAAAGCTCGTAGTTGGATTTCTGACg....aaACTG-..-CTA...GCTGGC....CCGCCACGTCAG.-TGG-TGTGtGC-......................--.-.-.CGG-.CTTG--GCGTT.TGTCATCCG-TTCG-a.............................tg-A------....TAT------...G-CGC.--GCTGCTC-TTCACTGGGT......---TGGCgC--.TGCATGTTT---.------t......cgATC----.............................TTTTACTTTGAAAAAATTAGAGTGTTTCAAGC.AGGCATG....TTTGCT..ATGAATACAT...TAGCATGGAATAATAATCTAGGA---CTTTCGGTTCTA.T.T.TTGTTGGT...gTTCTGGAGCTG-AAGTAATGATTGATA....GGGATAG..T.TGGGGGTGCTAGTAT.TCAATGGCCAG..AGGTGAAATTC...TC.GGATTCCTTGAAGACTAACTTATGCGAAAGCATTCACCAAGGATGTCTTCTTTAATCA.AGAACGAAAGTTGGGGGATCGAAGACGATCAGATACCGTCGTAGTCTCA.ACTATAA..ATTCTACCGACTAGAGATCAGTGGA.TGTT.GTCTTTTTtg.................taaCGACTCCATTGGCATCT.AgACGAGAAATCA.AAGTCTTTGGGTTCCGGGGGGAGTATGGTCGCAAGGCTGAAACTTAAAGGAATTGACGGAAGGGCACCACCAGGAGTGGAGCCTGCGGCTTAATTTGACTCAACACGG.GAAAACTTACCAGGTCCAGACATAGTGAGGATTGACAGATTGAAGA-.........TCTTTCTTGATTCTATGGG.................................................................................................TGGTGGTGCATGGCCGTTCTTAGTTGGTGGAGTGATTTGTCTGGTTAATTCCGTTAACGAACGAGACCTCGACCTGCTAACTAGTGCACAGCAGCT-........-TT-cgagctg-C-TGTC-GTTACG.CACTTCTTAGAGGGACT.ATCGGT.GTGTAGCCGATGGAAGTTCGAGGCAATAACAGGTCTGTGATGCCCTTAGATGTTCTGGGCCGCACGCGCGCTACACTGACGGGTTCATCGAGCTAagca.............................tttg-TTACCTTGACTGACAGGTCTGGGGAATCT..TTG..GAATGCCCGTC.GTGCTGGGGATAGACCC.TTGGAATTATGGATCTTGAACGAGGAATTCCTA....GTAAACGCAAGTCATCAGC...TTGCATTGA.TTACGTCCCT.GCCCTT.TGTACACACCGCCCGTCGCTA.CTACCGATTGAATGGATTAGTGAGCTCCAGGGATTGT.GG...C-CTC-GTTGTG...GCAA.-CACAATGctG..T-GTC.GTGAGAACT.GGATC.AAACTTGCTCATTTAGAGGAAG.T.AAAAGTCGT.AACAAGGTCTCCGTAGGTGAACCTGCA------------
#=GR EF023220_Group_Te_sp.             PP ...***************...************************.**********************************.**************************************************************..*****.**********...***************************..*****..*****..*****..**********....************.....******.******...................**9.999...****..999999999**9....********************.*.*.*...*******..*****.*****.**********.********************************************.**********.****************************.*********.**************************************************************************************************************.**************************.******.*************************************************************************************************************************6....653334....456...888888....665888888777..555.6666444..............................343..3555..44455.677788884.3333.3.............................42.2..........344.........4.444...899****.******9999.........444323...445555555..........4......47899.................................********************************.*******....688***..**********...***********************...77888888****.*.*.********...************.***************....*******..*.***************.***********..***********...**.**********************************************************.*************************************************.*******..*************************.****.888888668*.................********************.5589*********.************************************************************************************************************.*******************************************999..........*******************.................................................................................................**************************************************************************************9999999995..........54.6887763.3.3444.334567.*****************.******.***************************************************************************************************.............................***8.599**************************..***..***********.*****************.*********************************....*******************...*********.**********.******.*********************.************************************8.88...7.888.8*****...****..9999989867..7.788.8********.*****.**********************.*.*********.***************************............
EF023397                                  ---CTGGTTGATCCTGCC...AGTAGTCATATGCTTGTCTCAAAG.ATTAAGCCATGCATGTTTAAGTATAAACATCTTT.ATACAGTGAAACTGCGTACAGCTCATTATATCAGTTATGATTTATTTGATGGTACCTTACTA..CATGG.ATACCCGTAG...TAATTCTAGAGCTAATACATGCGTACA..ATCCC..GACTa..cTCGC..tGGAAGGGAT....GTCTTTATTAGA.....TTCAAA-CCCAAT...................GCA.GTA...GCAA-.TACTGGTTctca----TTGGTGACTCATAGTAACGT.G.T.C...GAATCGC..ATGGC.CTTGT.GCTGGCGATA.GTTCATTCAAATTTCTGCCCTATCAGCTTTCGATGGTAGTGTAG.TGGACTACCA.TGGCTTTAACGGGTGACGGAGAATTAGG.GTTCGATTC.CGGAGAGGGAGCCTGAGAAACGGCTACCACATCCAAGGAAGGCAGCAGGCGCGCAAATTACCCAATCCTGACACAGGGAGGTAGTGACAAAAAATAACAACACCGGGCCT.TTACAGGTCTGGTGATTGGAATGAGT.ACAATT.TAAATCCCTTAACGAGGATCCATTGGAGGGCAAGTCTGGTGCCAGCAGCCGCGGTAATTCCAGCTCCAATAGCGTATATTAAAGTTGCTGCAGTTAAAAAGCTCGTAGTTGGATTTCTGACg....aaACTG-..-CTA...GCTGGC....CCGCCACGTCAG.-TGG-TGTGtGC-......................--.-.-.CGG-.CTTG--GCGTT.TGTCATCCG-TTCG-a.............................tg-A------....TAT------...G-CGC.--GCTGCTC-TTCACTGGGT......---TGGCgC--.TGCATGTTT---.------t......cgATC----.............................TTTTACTTTGAAAAAATTAGAGTGTTTCAAGC.AGGCATG....TTTGCT..ATGAATACAT...TAGCATGGAATAATAATCTAGGA---CTTTCGGTTCTA.T.T.TTGTTGGT...gTTCTGGAGCTG-AAGTAATGATTGATA....GGGATAG..T.TGGGGGTGCTAGTAT.TCAATGGCCAG..AGGTGAAATTC...TC.GGATTCCTTGAAGACTAACTTATGCGAAAGCATTCACCAAGGATGTCTTCTTTAATCA.AGAACGAAAGTTGGGGGATCGAAGACGATCAGATACCGTCGTAGTCTCA.ACTATAA..ATTCTACCGACTAGAGATCAGTGGA.TGTT.GTCTTTTTtg.................taaCGACTCCATTGGCATCT.AgACGAGAAATCA.AAGTCTTTGGGTTCCGGGGGGAGTATGGTCGCAAGGCTGAAACTTAAAGGAATTGACGGAAGGGCACCACCAGGAGTGGAGCCTGCGGCTTAATTTGACTCAACACGG.GAAAACTTACCAGGTCCAGACATAGTGAGGATTGACAGATTGAAGA-.........TCTTTCTTGATTCTATGGG.................................................................................................TGGTGGTGCATGGCCGTTCTTAGTTGGTGGAGTGATTTGTCTGGTTAATTCCGTTAACGAACGAGACCTCGACCTGCTAACTAGTGCACAGCAGCT-........-TT-cgagctg-C-TGTC-GTTACG.CACTTCTTAGAGGGACT.ATCGGT.GTGTAGCCGATGGAAGTTCGAGGCAATAACAGGTCTGTGATGCCCTTAGATGTTCTGGGCCGCACGCGCGCTACACTGACGGGTTCATCGAGCTAagca.............................tttg-TTACCTTGACTGACAGGTATGGGGAATCT..TTG..GAATGCCCGTCaGTGCTGGGGATAGACCCaTTGGAATTATGGATCTTGAACGAGGTATTCATA....GTAAACGCAAGTCATCAGC...TTGCATTGA.TTACGTCCCT.GCCCTT.TGTACACACCGCCCGTCGCTA.CTACCGATTGAATGGATTAGTGAGCTCCAGGGATTGT.GG...CCTCG-CTTGTG...GCAA.-CACAATG.cT..GTGTC.GTGAGAACT.GGATC.ATACTTGCTCATTTAGAGGAAG.T.AAAAGTCGT.AACAAGGTCTCCGTAGCTGAACCTGCA------------
#=GR EF023397                          PP ...***************...************************.**********************************.**************************************************************..*****.**********...***************************..*****..*****..*****..**********....************.....******.******...................**9.999...****..999999999**9....********************.*.*.*...*******..*****.*****.**********.********************************************.**********.****************************.*********.**************************************************************************************************************.**************************.******.*************************************************************************************************************************6....653334....456...888888....665888888777..555.6666444..............................343..3555..44455.677788884.3333.3.............................42.2..........344.........4.444...899****.******9999.........444323...445555555..........4......47899.................................********************************.*******....688***..**********...***********************...77888888****.*.*.********...************.***************....*******..*.***************.***********..***********...**.**********************************************************.*************************************************.*******..*************************.****.888888668*.................********************.5589*********.************************************************************************************************************.*******************************************999..........*******************.................................................................................................**************************************************************************************9999999995..........54.6887763.3.3444.334567.*****************.******.***************************************************************************************************.............................***8.599**************************..***..***********99*************6544*********9998********************....*******************...*********.**********.******.*********************.*************************************.**...*8777.399999...****..9999857.68..88***.*********.*****.**********************.*.*********.****************9**********............
EF023411_Clade_U                          ---CTGGTTGATCCTGCC...AGTAGTCATATGCTTGTCTCAAAG.ATTAAGCCATGCATGTTTAAGTATAAACATCTTT.ATACAGTGAAACTGCGTACAGCTCATTATATCAGTTATGATTTATTTGATGGTACCTTACTA..CATGG.ATACCCGTAG...TAATTCTAGAGCTAATACATGCGTACA..ATCCC..GACTa..cTCGC..tGGAAGGGAT....GTCTTTATTAGA.....TTCAAA-CCCAAT...................GCA.GTA...GCAA-.TACTGGTTctca----TTGGTGACTCATAGTAACGT.G.T.C...GAATCGC..ATGGC.CTTGT.GCTGGCGATA.GTTCATTCAAATTTCTGCCCTATCAGCTTTCGATGGTAGTGTAG.TGGACTACCA.TGGCTTTAACGGGTGACGGAGAATTAGG.GTTCGATTC.CGGAGAGGGAGCCTGAGAAACGGCTACCACATCCAAGGAAGGCAGCAGGCGCGCAAATTACCCAATCCTGACACAGGGAGGTAGTGACAAAAAATAACAACACCGGGCCT.TTACAGGTCTGGTGATTGGAATGAGT.ACAATT.TAAATCCCTTAACGAGGATCCATTGGAGGGCAAGTCTGGTGCCAGCAGCCGCGGTAATTCCAGCTCCAATAGCGTATATTAAAGTTGCTGCAGTTAAAAAGCTCGTAGTTGGATTTCTGACg....aaACTG-..-CTA...GCTGGC....CCGCCACGTCAG.-TGG-TGTGtGC-......................--.-.-.CGG-.CTTG--GCGTT.TGTCATCCG-TTCG-a.............................tg-A------....TAT------...G-CGC.--GCTGCTC-TTCACTGGGT......---TGGCgC--.TGCATGTTT---.------t......cgATC----.............................TTTTACTTTGAAAAAATTAGAGTGTTTCAAGC.AGGCATG....TTTGCT..ATGAATACAT...TAGCATGGAATAATAATCTAGGA---CTTTCGGTTCTA.T.T.TTGTTGGT...gTTCTGGAGCTG-AAGTAATGATTGATA....GGGATAG..T.TGGGGGTGCTAGTAT.TCAATGGCCAG..AGGTGAAATTC...TC.GGATTCCTTGAAGACTAACTTATGCGAAAGCATTCACCAAGGATGTCTTCTTTAATCA.AGAACGAAAGTTGGGGGATCGAAGACGATCAGATACCGTCGTAGTCTCA.ACTATAA..ATTCTACCGACTAGAGATCAGTGGA.TGTT.GTCTTTTTtg.................taaCGACTCCATTGGCATCT.AgACGAGAAATCA.AAGTCTTTGGGTTCCGGGGGGAGTATGGTCGCAAGGCTGAAACTTAAAGGAATTGACGGAAGGGCACCACCAGGAGTGGAGCCTGCGGCTTAATTTGACTCAACACGG.GAAAACTTACCAGGTCCAGACATAGTGAGGATTGACAGATTGAAGA-.........TCTTTCTTGATTCTATGGG.................................................................................................TGGTGGTGCATGGCCGTTCTTAGTTGGTGGAGTGATTTGTCTGGTTAATTCCGTTAACGAACGAGACCTCGACCTGCTAACTAGTGCACAGCAGCT-........-TT-cgagctg-C-TGTC-GTTACG.CACTTCTTAGAGGGACT.ATCGGT.GTGTAGCCGATGGAAGTTCGAGGCAATAACAGGTCTGTGATGCCCTTAGATGTTCTGGGCCGCACGCGCGCTACACTGACGGGTTCATCGAGCTAagca.............................tttg-TTACCTTGACTGACAGGTCTGGGGAATCT..TTG..GAATGCCCGTC.GTGCTGGGGATAGACCC.TTGGAATTATGGATCTTGAACGAGGAATTCCTA....GTAAACGCAAGTCATCAGC...TTGCATTGA.TTACGTCCCT.GCCCTT.TGTACACACCGCCCGTCGCTA.CTACCGATTGAATGGATTAGTGAGCTCCAGGGATTGT.GG...C-CTC-GTTGTG...GCAA.-CACAATGctG..T-GTC.GTGAGAACT.GGATC.AAACTTGCTCATTTAGAGGAAG.T.AAAAGTCGT.AACAAGGTCTCCGTAGGTGAACCTGCA------------
#=GR EF023411_Clade_U                  PP ...***************...************************.**********************************.**************************************************************..*****.**********...***************************..*****..*****..*****..**********....************.....******.******...................**9.999...****..999999999**9....********************.*.*.*...*******..*****.*****.**********.********************************************.**********.****************************.*********.**************************************************************************************************************.**************************.******.*************************************************************************************************************************6....653334....456...888888....665888888777..555.6666444..............................343..3555..44455.677788884.3333.3.............................42.2..........344.........4.444...899****.******9999.........444323...445555555..........4......47899.................................********************************.*******....688***..**********...***********************...77888888****.*.*.********...************.***************....*******..*.***************.***********..***********...**.**********************************************************.*************************************************.*******..*************************.****.888888668*.................********************.5589*********.************************************************************************************************************.*******************************************999..........*******************.................................................................................................**************************************************************************************9999999995..........54.6887763.3.3444.334567.*****************.******.***************************************************************************************************.............................***8.599**************************..***..***********.*****************.*********************************....*******************...*********.**********.******.*********************.************************************8.88...7.888.8*****...****..9999989867..7.788.8********.*****.**********************.*.*********.***************************............
EF023415_Group_Te_sp.                     ---CTGGTTGATCCTGCC...AGTAGTCATATGCTTGTCTCAAAG.ATTAAGTCATGCATGTCTAAGTATAAACATCTTT.ATACAGTGAAACTGCGTACAGCTCATTATATCAGTTATGATTTATTTGATGGTACCTTACTA..CATGG.ATACCCGTAG...TAATTCTAGAGCTAATACATGCGTACA..ATCCC..GACTa..cTCGT..tGGAAGGGAT....GTCTTTATTAGA.....TTCAAA-CCCAAT...................GCA.GTA...GCAA-.TACTGGTCt.ca----TTGGTGACTCATAGTAACGT.G.T.C...GAATCGC..ATGGC.CTTGT.GCTGGCGATA.GTTCATTCAAATTTCTGCCCTATCAGCTTTCGATGGTAGTGTAG.TGGACTACCA.TGGCTTTAACGGGTGACGGAGAATTAGG.GTTCGATTC.CGGAGAGGGAGCCTGAGAAACGGCTACCACATCCAAGGAAGGCAGCAGGCGCGCAAATTACCCAATCCTGACACAGGGAGGTAGTGACAAAAAATAACAACACCGGGCCT.TTACAGGTCTGGTGATTGGAATGAGT.ACAATT.TAAATCCCTTAACGAGGATCCATTGGAGGGCAAGTCTGGTGCCAGCAGCCGCGGTAATTCCAGCTCCAATAGCGTATATTAAAGTTGCTGCAGTTAAAAAGCTCGTAGTTGGATTTCTGAC.......-GAAA..-CTGctaGCTGGC....CCGTCACGTCAG.-TGA-TG--.---......................-AgTgC.CGG-.CTTG--GCGTT.TGTCATCCG-TTC--ga...........................atg-A------....TAT------...G-CGC.--GCTGCCC-TTCACTGGGTt...ggTGCCGCA.TGT.----TTTC----.------........gATC----.............................TTTTACTTTGAAAAAATTAGAGTGTTTCAAGC.AGGCATG....TTTGCT..ATGAATACAT...TAGCATGGAATAATAATCTAGGA---CTTTCGGTTCTA.T.T.TTGTTGGT...gTTCTGGAGCTG-AAGTAATGATTGATA....GGGATAG..T.TGGGGGTGCTAGTAT.TCAATGGCCAG..AGGTGAAATTC...TC.GGATTCCTTGAAGACTAACTTATGCGAAAGCATTCACCAAGGATGTCTTCTTTAATCA.AGAACGAAAGTTGGGGGATCGAAGACGATCAGATACCGTCGTAGTCTCA.ACTATAA..ATTCTACCGACTAGAGATCAGTGGA.TGTT.GTCTTTTTgt..................aaCGACTTCATTGGCATCTaT.ACGAGAAATCA.AAGTCTTTGGGTTCCGGGGGGAGTATGGTCGCAAGGCTGAAACTTAAAGGAATTGACGGAAGGGCACCACCAGGAGTGGAGCCTGCGGCTTAATTTGACTCAACACGG.GAAAACTTACCAGGTCCAGACATAGTGAGGATTGACAGATTGAAGA-.........TCTTTCTTGATTCTATGGG.................................................................................................TGGTGGTGCATGGCCGTTCTTAGTTGGTGGAGTGATTTGTCTGGTTAATTCCGTTAACGAACGAGACCTCGACCTGCTAACTAGTGCAGCGCAGCATt......c----gtg.ctg---CGGTCGTTGCG.CACTTCTTAGAGGGACT.ATCGGT.GTGTAGCCGATGGAAGTTCGAGGCAATAACAGGTCTGTGATGCCCTTAGATGTTCTGGGCCGCACGCGCGCTACACTGACGGGTTCATCGAGCTAtgca.............................tttg-TTACCTTGACTGACAGGTCTGGGGAATCT..T-G..GAATGCCCGTC.GTGCTGGGGATAGACCC.TTGGAATTATGGATCTTGAACGAGGAATTCCTA....GTAAACGCAAGTCATCAGC...TTGCATTGA.TTACGTCCCT.GCCCTT.TGTACACACCGCCCGTCGCTA.CTACCGATTGAATGGATTAGTGAGCTTCAGGGATTGT.GG...C-CTC-GTTGTG...GCAA.-CACAATGctG..T-GTC.GCGAGAACT.GAATC.AAACTTGCTCATTTAGAGGAAG.T.AAAAGTCGT.AACGAGGTCTCCGTAGGTGACC-----------------
#=GR EF023415_Group_Te_sp.             PP ...***************...************************.**********************************.**************************************************************..*****.**********...***************************..*****..*****..****9..**********....************.....******.******...................***.***...****..********9.99....********************.*.*.*...*******..*****.*****.**********.********************************************.**********.****************************.*********.**************************************************************************************************************.**************************.******.*************************************************************************************************************************........5554...554222566666....444666666555..666.65.............................65555.554..4555..55566.688899984.333..44...........................663.3..........344.........4.444...889***9.**********9...999999877.666.....3343...................4899.................................********************************.*******....688***..**********...***********************...77888888****.*.*.********...************.***************....*******..*.***************.***********..***********...**.**********************************************************.*************************************************.*******..*************************.****.9999987799..................*********************.***********.************************************************************************************************************.*******************************************999..........*******************.................................................................................................************************************************************************************************54......4....566.655...58888999999.*****************.******.***************************************************************************************************.............................***8.599**************************..*.*..***********.*****************.*********************************....*******************...*********.**********.******.*********************.************************************8.88...7.888.8*****...****..9999989867..7.788.8********.*****.**********************.*.*********.**********************.................
EF023523_Viridiraptoridae                 ---CTGGTTGATCCTGCC...AGTAGTCATATGCTTGTCTCAAAG.ATTAAGCCATGCATGTCTAAGTATAAATGTATTT.ATACAGTGAAACTGCGTACAGCTCATTATATCAGTAATTATTTATTTGATGGTACCTTACTA..CATGG.ATAACCGTAG...TAATTCTAGAGCTAATACATGCGCAAA..ATCCC..GACT....GCAA...GGAAGGGAT....GTATTTATTAGA.....TAAAAA-ATCAAT...................GCA.GGC...AACT-.GCTTCA--....----TTGGTGATTCATAGTAACTG.A.T.C...GAATCGC..ATGGC.TTTAT.GCTGGCGATA.GTTCATTCAAATTTCTGCCCTATCAGCTTTCGACGGTAGTGTAG.TGGACTACCG.TGGCGTTAACGGGTGACGGAGAATTAGG.GTTCGATTC.CGGAGAGGGAGCCTGAGAAACGGCTACCACATCCAAGGAAGGCAGCAGGCGCGCAAATTACCCAATCCTGACACAGGGAGGTAGTGACAAGAAATAACAATACCGGGCCT.TTCCAGGTCTGGTAATTGGAATGAGT.ACAATT.TAAATCCCTTAACAAGGATCCATTGGAGGGCAAGTCTGGTGCCAGCAGCCGCGGTAATTCCAGCTCCAATAGCGTATATTAATGTTGCTGCAGTTAAAAAGCTCGTAGTTGGATTTCTGAC.......TTGG-..CGCA...CCTGGC....CC--GCCACGGTtACGTGTGTG.---......................-A.-.G.TGC-.CGGGATGCGCC.TGTCACTTT--TC--................................--------....-TGGTA---...AAC-CaT-TGCGCTC-CTCACTGAGT.....gTGATGGG.TAG.-----------C.CAG---.........ATA----.............................TTTTACTTTGAAAAAATTAGAGTGTTTAAAGC.AGGCG--....TTTGCT..ATGAATATTA..tTAGCATGGAATAATAAGTTAGGACTTCGGTT----CTA.T.T.TTGTTGGT....TTCTAGGACTG-AAGTAACGATTGATA....GGGATAG..T.TGGGGGTGCTAGTAT.TCAGCGGCCAG..AGGTGAAATTC...TC.GGATTCGCTGAAGACTTACTTATGCGAAAGCATTCACCAAGGATGTCTTCTTTAATCA.AGAACGAAAGTTGGGGGATCGAAGACGATCAGATACCGTCGTAGTCTCA.ACCTTAA..ACGATGCCGACTAGGGATGAGTGAA.CGTTgCATTCT-C......................-GACTTCATTCGCACCT.T.ATGAGAAATCA.AAGTCCTTGGGTTCCGGGGGGAGTATGGTCGCAAGGCTGAAACTTAAAGGAATTGACGGAAGGGCACCACCAGGAGTGGAGCCTGCGGCTTAATTTGACTCAACACGG.GAAATCTCACCAGGTCCAGACTCAGTGAGGATTGACAGATTGAAGA-.........TCTTTCTTGATTTTGAGGG.................................................................................................TGGTGGTGCATGGCCGTTCTTAGTTGGTGGAGCGATTTGTCTGGTTTATTCCGTTAACGAACGAGACCACGACCTGCTAAATAGTCCGGTCTAGGG-........TTC-.......GCTCTAGGCATTGT.GACTTCTTAGAGGGACT.ATCGGT.GTGTAGCCGATGGAAGTTCGTGGCAATAACAGGTCTGTGATGCCCTTAGATGTTCTGGGCCGCACGCGCGCTACACTGATGCGTTCATCGAGCTT.....................................ACAACCTTGTCTGAGAGGACTGGGTAATCT..T-T..GAAAACGCATC.GTGCTGGGGATAGATTA.TTGTAATTATTAATCTTCAACGAGGAATTCCTA....GTAAACGCGTGTCATCAAC...ACGCATTGA.TTACGTCCCT.GCCCTT.TGTACACACCGCCCGTCGCTA.CTACCGATTGAATGAATTAGTGAGCTCCAGAGATCGA.GC...TGT----TCCGG...GCAA.-CCGGG--..-..GCAGT.TTGAGAACT.GGATC.AAACTTGCTCATTTAGAGGAAG.T.AAAAGTCGT.AACAAGGTTTCCGTAGGTGAACCTGCA------------
#=GR EF023523_Viridiraptoridae         PP ...***************...************************.**********************************.**************************************************************..*****.**********...***************************..*****..****....****...*********....************.....******.******...................666.666...6666..666555..........********************.*.*.*...*******..*****.*****.**********.********************************************.**********.****************************.*********.**************************************************************************************************************.**************************.******.*************************************************************************************************************************.......9999...****...*****9....65..344444444789889998...........................9...9.9*9..9**********.*****8864..42...............................................33332......456.666.6667788.9*********.....99999998.887............3.444............466.................................********************************.*****......888***..*******988..8*******************************....***.*.*.********....***********.***************....*******..*.***************.***********..***********...**.**********************************************************.*************************************************.*******..*************************.****4444444.4.......................****************.*.***********.************************************************************************************************************.*******************************************999..........*******************.................................................................................................***********************************************************************************************9.........566........68888888888899.*****************.******.***********************************************************************************************.....................................******************************..*.*..***********.*****************.*********************************....*******************...*********.**********.******.*********************.************************************9.99...964....78888...****..88887.......46999.9********.*****.**********************.*.*********.***************************............
EF023686_TE                               ---CTGGTTGATACTGCC...AGTAGTCATATGCTTGTCTCAAAG.ATTAAGCCATGCATGTCTAAGTATAAACATCTTT.ATACAGTGAAACTGCGTACAGCTCATTATATCAGTTATAATTTCTTTGATGGTACCTTACTA..CATGG.ATACCCGTAG...TAATTCTAGAGCTAATACATGCGCAAA..GTCCC..GACT...cTCGC..gGGGAGGGAT....GTATTTATTAGA.....TAAAAA-ACCAAT...................GCG.GGA..cTTCT-gTCCCGGTTc.tt---TTTGGTGACTCCTAGTAACTG.T.T.C...GAATCGC..ATGCC.TTCACtGGTGGCGATA.GTTCATTCAAATTTCTGCCCTATCAGCTTTCGACGGTAGTGTAG.TGGACTACCG.TGGCGTTCACGGGTGACGGAGAATTAGG.GTTCGATTC.CGGAGAGGGAGCCTGAGAAACGGCTACCACATCCAAGGAAGGCAGCAGGCGCGCAAATTACCCAATCCTGACACAGGGAGGTAGTGACAAAAAATAACAATACCGGGCCT.TTTCAGGTCTGGTAATTGGAATGAGT.ACAATT.TAAATCCCTTAACGAGGATCCATTGGAGGGCAAGTCTGGTGCCAGCAGCCGCGGTAATTCCAGCTCCAATAGCGTATATTAAAGTTGCTGCAGTTAAAAAGCTCGTAGTTGGATTTCTGGC.......ACGA-..TTTG...CCTGGC....CCGCCACGGTTT.-CGTGTGTG.---......................-A.-.G.TGC-.CGGGTCGGATC.TGCCATCCT---TCC...............................a--------....--G----AG...AACGT.T-CCTACCC-TTCACTG---......GGCCGGG.-AA.CGCAATCTGG--.------.........ATC----.............................GTTTACTTTGAAAAAATTAGAGTGTTTCAAGC.AGGCGAC....-TCGCT..GTGAATACAT...TAGCATGGAATAATAACTTAGGACTTCGGTT----CTA.T.T.TTGTTGGT....TTTACGGACTG-AAGTAATGATTGATA....GGGATAG..T.TGGGGGTGCTAGTAT.TCAGTGGCCAG..AGGTGAAATTC...TC.GGATTCACTGAAGACTAACTTATGCGAAAGCATTCACCAAGGATGTCTTCTTTAATCA.AGAACGAAAGTTGGGGGATCGAAGACGATCAGATACCGTCGTAGTCTCA.ACTATAA..ACTATGCCGACTAGGGATGAGTGAA.CGTT.GCATTTTC......................-GACTTCATTCGCACCT.T.ATGAGAAATCA.AAGTCTTTGGGTTCCGGGGGGAGTATGGTCGCAAGGCTGAAACTTAAAGGAATTGACGGAAGGGCACCACCAGGAGTGGAGCCTGCGGCTTAATTTGACTCAACACGG.GAAAACTTACCAGGTCCAGACATAGTGAGGATTGACAGATTGAAGA-.........TCTTTCTTGATTCTATGGG.................................................................................................TGGTGGTGCATGGCCGTTCTTAGTTGGTGGAGTGATTTGTCTGGTTAATTCCGTTAACGAACGAGACCTCGACCTGCTAAATAGATCGGCAAACTC-........-TCG.......---GGTTTGTACGT.GTCTTCTTAGAGGGACT.ATCGGT.GCGTAGCCGATGGAAGTTCGAGGCAATAACAGGTCTGTGATGCCCTTAGATGTTCTGGGCCGCACGCGCGCTACACTGATGCATGCATCGAGCAAcaat.............................taaaAACTCCTTGACTGAGAGGTCTGGGGAATC-..-TGcaCAACGTGCATC.GTGCTGGGGATAGATTA.TTGCAATTATTAATCTTCAACGAGGAATTCCTA....GTAAACGCAAGTCATCAAC...TTGCATTGA.TTACGTCCCT.GCCCTT.TGTACACACCGCCCGTCGCTA.CTACCGATTGAATGGATTAGTGAGCTTCAGGGATCGG.TG...CACT---GCGGG...GCAA.-CCCAT--..G..GTGCA.TTGAGAACT.GAATC.AAACTTGCTCATTTAGAGGAAG.T.AAAAGTCGT.AACAAGGTCTCCGTAGGTGAACCTGCG------------
#=GR EF023686_TE                       PP ...***************...************************.**********************************.**************************************************************..*****.**********...***************************..*****..****...*****..**********....************.....******.******...................998.554..58888.5455555547.96...7********************.*.*.*...*******..*****.99999***********.********************************************.**********.****************************.*********.**************************************************************************************************************.**************************.******.*********************************************************************************************************************9999.......5666...6777...777777....443444444333..67778888...........................9...8.888..88899999999.999999996...322...............................2..............2....24...78999.9.*******.******6.........6889887..22.3333333333..................599.................................********************************.*****99.....55***..**********...*******************************....***.*.*.********....99999******.***************....*******..*.***************.***********..***********...**.**********************************************************.*************************************************.*******..*************************.****.55555544.......................****************.*.***********.************************************************************************************************************.*******************************************999..........*******************.................................................................................................**********************************************************************************************99..........776..........9**********.*****************.******.*****************************************************************************************65********.............................****8899*************************....542279*********.*****************.*********************************....*******************...*********.**********.******.*********************.*************************************.**...*855...44444...****..55555....5..58***.*********.*****.**********************.*.*********.***************************............
EF023859                                  ---CTGGTTGATCCTGCC...AGTAGTCATATGCTTGTCTCAAAG.ATTAAGCCATGCATGTCTAAGTATAAACATCTTT.ATACAGTGAAACTGCGTACAGCTCATTATATCAGTAATTATTTATTTGATGGTACCTTACTA..CATGG.ATACCCGTAG...TAATTCTAGAGCTAATACATGCGTAAA..GTCTC..AACT...cTTGC..gGGAAGAGAT....GTATTTATTAGA.....TAAAAA-ATCAAT...................GCA.AAC..aGCAA-tGTTTGGTT...a---TTTGGTGATTCATAGTAACTG.T.T.C...GAATCGT..ATGGC.TTTAT.GCTGACGATA.GTTCATTCAAATTTCTGCCCTATCAGCTTTCGACGGTAGTGTAG.TGGACTACCG.TGGCGTTAACGGGTGACGGAGAATTAGG.GTTCGATTC.CGGAGAGGGAGCCTGAGAAACGGCTACCACATCCAAGGAAGGCAGCAGGCGCGCAAATTACCCAATCCTGACACAGGGAGGTAGTGACAAAAAATAACAATATTTGGCCA.TTTTTGGTCGAATAATTGGAATGAGT.ACAATT.TAAATCCCTTAACGAGGATCAATTGGAGGGCAAGTCTGGTGCCAGCAGCCGCGGTAATTCCAGCTCCAATAGCGTATATTAAAGTTGCTGCAGTTAAAAAGCTCGTAGTTGGATTTCTGAC......aTTAA-..TGCG...CTTGGC....CCGCTACGG-TT.ACGTATGTG.---......................-A.-.G.TGC-.CGAGTCGTGTT.TGTCATCCTTCTA--gaa.........................aatgTTA-----....---------...G----.--TTTGCTC-TTCATTGAGT......---TTAAtTATcACGAT-------.------ct.....agATC----.............................TTTTACTTTGAAAAAATTAGAGTGTTTAAAGC.AGGCG--....TTTGCT..ATGAATACAT...TAGCATGGAATAATAATTTAGGACTTTGGTT----CTA.T.T.TTGTTGGT....TTCTAGAACTG-AAGTAATGATTGATA....GGGATGG..T.TGGGGGTGCTCGTAT.TCAGTGGCCAG..AGGTGAAATTC...TC.GGATTCACTGAAGACGAACTTATGCGAAAGCATTCACCAAGGATGTCTTCTTTAATCA.AGAACGAAAGTTGGGGGATCGAAGACGATCAGATACCGTCGTAGTCTCA.ACTATAA..ACTATGCCGACTAGGGACGAGTGAA.CGTT.GCATTTTC......................-GACTTCATTTGCACCT.T.ATGAGAAATCA.AAGTCTTTGGGTTCCGGGGGGAGTATGGTCGCAAGGCTGAAACTTAAAGGAATTGACGGAAGGGCACCACCAGGAGTGGAGCCTGCGGCTTAATTTGACTCAACACGG.GGAAACTTACCAGGTCCAGACATAGTGAGGATTGACAGATTGAAGA-.........TCTTTCTTGATTCTATGGG.................................................................................................TGGTGGTGCATGGCCGTTCTTAGTTGGTGGAGTGATTTGTCTGGTTAATTCCGTTAACGAACGAGACCTCGACCTGCTAAATAGTTCGGCAAACACTt.....cg----g.....tGTTTGTATTCCGT-.GACTTCTTAGAGGGACT.ATCGGT.GTGTAGCCGATGGAAGTTCGAGGCAATAACAGGTCTGTGATGCCCTTAGATGTTCTGGGCCGCACGCGCGCTACACTGACAAATTCATCGAGTTT.....................................ACAACCTTGACTGACAGGTCTGGGTAATCT..TTT..TAACATTTGTC.GTGCTGGGGATAGATTA.TTGTAATTATTAATCTTCAACGAGGAATTCCTA....GTAAACGCAAGTCATCAAC...TTGCATTGA.TTACGTCCCT.GCCCTT.TGTACACACCGCCCGTCGCTA.CTACCGATTGAATGGATTAGTGAGCTTCAGGGATCGA.TT...TGTGTT-TGGG-...GCAA.-CCCATGA..C..ACGTA.TTGAGAACT.GAATC.AAACTTGCTCATTTAGAGGAAG.T.AAAAGTCGT.AACAAGGTCTCCGTAGGTGAACCTGCA------------
#=GR EF023859                          PP ...***************...************************.**********************************.**************************************************************..*****.**********...***************************..*****..9***...*****..**********....************.....******.******...................***.***..*****.8***99996...6...4********************.*.*.*...*******..*****.*****.**********.********************************************.**********.****************************.*********.**************************************************************************************************************.**************************.******.*************************************************************************************************************************......*8888...8999...999999....443444433.33.456666666...........................8...8.898..89999999999.9999999975444..445.........................4443222.....................3.......6788899.********99.........33332333233333..............33.....55666.................................********************************.*****......888***..**********...*******************************....***.*.*.********....***********.***************....*******..*.***************.***********..***********...**.**********************************************************.*************************************************.*******..*************************.****.55555544.......................****************.*.***********.************************************************************************************************************.*******************************************999..........*******************.................................................................................................************************************************************************************************65.....55....5.....55567888888787..9****************.******.***********************************************************************************************.....................................******************************..***..***********.*****************.*********************************....*******************...*********.**********.******.*********************.*************************************.**...*****7.7777....****..8888888..*..*****.*********.*****.**********************.*.*********.***************************............
EF023937_TE                               ---CTGGTTGATCCTGCC...AGTAGTCATATGCTTGTCTCAAAG.ATTAAGCCATGCATGTGTAAGTATAAACTCTTTT.GTACTGTGAAACTGCGAATGGCTCATTAAATCAGTTATAGTTTCTTTGATGGTACCTTGCTA..CTCGG.ATAACCGTAG...TAATTCTAGAGCTAATACGTGCACAAA..CTCCC..GACTtggcTCGCc.aGGAAGGGAT....GTATTTATTAGA.....TAAAAA-ATCAAT...................GCG.GGC...TTT--.GCCCGGTTc..a----TTGATGATTCATAGTAACTG.T.T.C...GAATCGC..ATGGC.TTTAT.GCTGGCGATA.GTTCATTCAAATTTCTGCCCTATCAGCTTTCGACGGTAGTGTAG.TGGACTACCG.TGGCATTAACGGGTGACGGAGAATTAGG.GTTCGATTC.CGGAGAGGGAGCCTGAGAAACGGCTACCACATCCAAGGAAGGCAGCAGGCGCGCAAATTACCCAATCCTGACACAGGGAGGTAGTGACAAAAAATAACAATACCGGGCCT.TTTCAGGTCTGGTAATTGGAATGAGT.ACAATT.TAAATCCCTTAACGAGGATCCATTGGAGGGCAAGTCTGGTGCCAGCAGCCGCGGTAATTCCAGCTCCAATAGCGTATATTAAAGTTGCTGCAGTTAAAAAGCTCGTAGTTGGATTTCTGGC.......TTGG-..TGCG...CCTGGC....CT--GCCACGGTtACGTGTGTG.---......................-A.-.G.TGCT.-GGGTCGCGCC.TGCCATCCTTCTA--................................--G-----....-------AG...AACGG.T-TCTACCC-TTCATTG---......GGCCGGG.---.-----GCCGCA-.------atc...tagATC----.............................TTTTACTTTGAAAAAATTAGAGTGTTTAAAGC.AGGCT--....TTTGCT..ATGAATACAT...TAGCATGGAATAATAATTTAGGACTTCGGTT----CTA.T.T.TTGTTGGT....TTCTAGGACTG-AAGTAATGATTGATA....GGGATAG..T.TGGGGGTGCTAGTAT.TCAGTGGCCAG..AGGTGAAATTC...TC.GGATTCACTGAAGACTAACTTCTGCGAAAGCATTCACCAAGGATGTCTTCTTTAATCA.AGAACGAAAGTTGGGGGATCGAAGACGATCAGATACCGTCGTAGTCTCA.ACTATCA..ACGTTGCCGACTAGGGATGAGTGAA.CGTT.GCATTTTC......................-GACTTCATTCGCACCT.T.ATGAGAAATCA.AAGTCTTTGGGTTCCGGGGGGAGTATGGTCGCAAGGCTGAAACTTAAAGGAATTGACGGAAGGGCACCACCAGGAGTGGAGCCTGCGGCTTAATTTGACTCAACACGG.GAAAACTTACCAGGTCCAGACATAGTGAGGATTGACAGATTGAAGA-.........TCTTTCTTGATTCTATGGG.................................................................................................TGGTGGTGCATGGCCGTTCTTAGTTGGTGGAGTGGTTTGTCTGGTTAATTCCGTTAACGAACGAGACCTCGACCTGCTAAATAGATCGGCCCATTC-........TTCG.......GGATGGGTGC--GT.GTCTTCTTAGAGGGACT.ATCGGT.GCGTAGCCGATGGAAGTTCGAGGCAATAACAGGTCTGTGATGCCCTTAGATGTTCTGGGCCGCACGCGCGCTACACTGATGCATGCATCGAGCTA.....................................-TTACCTGAACTGACAAGTTTGGGAAATCT..T-G..GAACGTGCATC.GTGCTGGGGATAGATGA.TTGTAATTATTCATCTTCAACGAGGAATTCCTA....GTAAACGCAAGTCATCAAC...TTGCATTGA.TTACGTCCCT.GCCCTT.TGTACACACCGCCCGTCGCTA.CTACCGATTGAATGGATTAGTGAGCTTCAGGGATTGG.CA...CACGA-GGGG--...GCAA.---CCCTT..T..GTGTG.CTGAGAACT.GAATC.AAACTTGCTCATTTAGAGGAAG.T.AAAAGTCGT.AACAAGGTCTCCGTAGGTGAACCTGCA------------
#=GR EF023937_TE                       PP ...***************...************************.******************************9999.**************************************************************..*****.**********...***************************..*****..***********9*.**********....************.....******.******...................**9.999...***...999999999..*....********************.*.*.*...*******..*****.*****.**********.********************************************.**********.****************************.*********.**************************************************************************************************************.**************************.******.*************************************************************************************************************************.......8999...99**...*****9....76..555555555788889998...........................9...7.7775..789*******.********75542....................................2................35...77977.8.*******.******6.........6778877..........444444........234...455688.................................********************************.*****......888***..**********...*******************************....***.*.*.********....***********.***************....*******..*.***************.***********..***********...**.**********************************************************.*************************************************.*******..*************************.****.55555544.......................****************.*.***********.************************************************************************************************************.*******************************************999..........*******************.................................................................................................************************************************************************************************.........8998.......7777777776..77.89***************.******.***********************************************************************************************......................................*****************************..*.*..***********.*****************.*********************************....*******************...*********.**********.******.*********************.*************************************.**...*9997.6777.....****....77767..9..99***.*********.*****.**********************.*.*********.***************************............
EF024137_Group_Te_sp.                     ---CTGGTTGATCCTGCC...AGTAATCATATGCTTGTCCTAAAG.ATTAAGCCATGCATGTCTAAGTATAAGCAA-TTT.ATACAGTGAAACTGCGTACAGCTCATTATATCAGTTATGATTTATTTGATGGTACCTTACTA..CATGG.ATACCCGTAG...TAATTCTAGAGCTAATACATGCGTAAA..ATCCC..GACTa..cTTGT..tGGAAGGGAT....GTATTTATTAGA.....TTCAAA-CCCAAT...................GCA.GTA...GCAA-.TACTGGTTc.aa----TTGGTGACTCATAGTAACTT.G.T.C...GAATCGC..ATGGC.CTTGT.GCTGGCGATA.GTTCATTCAAATTTCTGCCCTATCAGCTTTCGATGGTAGTGTAG.TGGACTACCA.TGGCTTTAACGGGTGACGGAGAATTAGG.GTTCGATTC.CGGAGAGGGAGCCTGAGAAACGGCTACCGCATCCAAGGAAGGCAGCAGGCGCGCAAATTACCCAATCCTGACACAGGGAGGTAGTGACAAAAAATAACAACACCGGGCCT.-TTCAGGTCTGGTGATTGGAATGAGT.ACAATT.TAAATCCCTTAACGAGGATCCATTGGAGGGCAAGTCTGGTGCCAGCAGCCGCGGTAATTCCAGCTCCAATAGCGTATATTAAAGTTGCTGCAGTTAAAAAGCTCGTAGTTGGATTTCTGACg....aaACTG-..-CTA...GCTGGC....CCGCCACGCAAG.-TGG-TG--.---......................-AgTgC.CGG-.CTTG--GCGTT.TGTCATCCG-TTC--ga...........................atg-AT-----....-------AT...G-CGT.--GCTGCCC-TTCACTGGGTt...ggTGCTGCA.---.----TGTTT---.------t......cgATC----.............................TTTTACTTTGAAAAAATTAGAGTGTTTCAAGC.AGGCATG...tTTTGCT..ATGAATACAT...TAGCATGGAATAATAATCTAGGA---CTTTCGGTTCTA.T.T.TTGTTGGT...gTTCTGGAGCTG-AAGTAATGATTGATA....GGGATAG..T.TGGGGGTGCTAGTAT.TCAATGGCCAG..AGGTGAAATTC...TC.GGATTCCTTGAAGACTAACTTATGCGAAAGCATCCACCAAGGATGTCTTCTTTAATCA.AGAACGAAAGTTGGGGGATCGAAGACGATCAGATACCGTCGTAGTCTCA.ACTATAA..ATTCTACCGACTAGAGATCAGTGGA.TGTT.GTCTTTTTgt..................aaCGACTTCATTGGCATCT.AgACGAGAAATCA.AAGTCTTTGGGTTCCGGGGGGAGTATGGTCGCAAGGCTGAAACTTAAAGGAATTGACGGAAGGGCACCACCAGGAGTGGAGCCTGCGGCTTAATTTGACTCAACACGG.GAAAACTTACCAGGTCCAGACATAGTGAGGATTGACAGATTGAAGA-.........TCTTTCTTGATTCTATGGG.................................................................................................TGGTGGTGCATGGCCGTTCTTAGTTGGTGGAGTGATTTGTCTGGTCAATTCCGTTAACGAACGAGACCTCGACCTGCTAACTAGTGCACTCCAGTGT........-T--cgcactg---GAGTCGTTACG.CACTTCTTAGAGGGACT.ATCGGT.GCGCAGCCGATGGAAGTTCGAGGCAATAACAGGTCTGTGATGCCCTTAGATGTTCTGGGCCGCACGCGCGCTACACTGACGGGTTCATCGAGCTAagcg.............................tttg-TTACCTTGACTGACAGGTCTGGGGAATCT..TTG..GAATGCCCGTC.GTGCTGGGGATAGACCC.TTGGAATTATGGATCTTGAACGAGGAATTCCTA....GTAAACGCAAGTCATCAGC...TTGCATTGA.TTACGTCCCT.GCCCTT.TGTACACACCGCCCGTCGCTA.CTACCGATTGAATGGATTAGTGAGCTTCAGGGATTGT.GG...C-CTC-GTTGTG...GCAA.-CACAATGctG..T-GTC.GCGAGAACT.GAATC.AAACTTGCTCATTTAGAGGAAG.T.AAAAGTCGT.AACAAGGTCTCCGTAGGTGAACCTGCA------------
#=GR EF024137_Group_Te_sp.             PP ...***************...******************9*****.******************************.***.**************************************************************..*****.**********...***************************..*****..*****..****9..**********....************.....******.******...................**9.999...****..999999999.**....********************.*.*.*...*******..*****.*****.**********.********************************************.**********.****************************.*********.**************************************************************************************************************..*************************.******.*************************************************************************************************************************5....553333....355...778888....555888888777..444.54.............................54445.554..5666..55566.688899994.333..44...........................663.33................45...7.644...889***9.********996...544444433.........44433..........3......36899.................................********************************.*******...*899***..**********...***********************...77888888****.*.*.********...************.***************....*******..*.***************.***********..***********...**.**********************************************************.*************************************************.*******..*************************.****.9999987799..................*******************.5589*********.************************************************************************************************************.*******************************************999..........*******************.................................................................................................*************************************************************************************999999999873.........4..4676655...56666667778.9****************.******.***************************************************************************************************.............................***8.599**************************..***..***********.*****************.*********************************....*******************...*********.**********.******.*********************.************************************8.88...7.888.8*****...****..9999989867..7.788.8********.*****.**********************.*.*********.***************************............
EF024235_Viridiraptoridae                 ---CTGGTTGATCCTGCC...AGTAGTCATATGCTTGTCTCAAAG.ATTAAGCCATGCATGTCTAAGTATAAACAA-ATTcGTACTGTGAAACTGCGAATGGCTCATTATATCAGTAATTATTTATTTGATGGTACCTTACTA..CATGG.ATAACCGTAG...TAATTCTAGAGCTAATACATGCGTAAA..ATCCC..GACT....GCAA...GGAAGGGAT....GTATTTATTAGA.....TAAAAA-ATCAAT...................GCA.GGC...AACT-.GCTTCA--....----TTGGTGATTCATAGTAACTG.A.T.C...GAATCGC..ATGGC.TCTAA.GCTGGCGATA.GTTCATTCAAATTTCTGCCCTATCAGCTTTCGACGGTAGTGTAG.TGGACTACCG.TGGCGTTAACGGGTGACGGAGAATTAGG.GTTCGATTC.CGGAGAGGGAGCCTGAGAAACGGCTACCACATCCAAGGAAGGCAGCAGGCGCGCAAATTACCCAATCCTGACACAGGGAGGTAGTGACAAGAAATAACAATACCGGGCCT.TTCCAGGTCTGGTAATTGGAATGAGT.ACAATT.TAAATCCCTTAACAAGGATCCATTGGAGGGCAAGTCTGGTGCCAGCAGCCGCGGTAATTCCAGCTCCAAAAGCGTATATTAATATTGCTGCAGTTAAAAAGCTCGTAGTTGGATTTCTGAC.......TTGG-..CGCA...CCTGGC....CC--GCCACGGTtACGTGTGTG.---......................-A.-.G.TGC-.CGGGATGCGCC.TGTCACTTT--T---................................--------....CTGGTA---...AAC-CaT-TCCGCTC-TTCACTGAGT.....gGGATGGG.TAG.------CCAG--.------.........ATA----.............................TTTTACTTTGAAAAAATTAGAGTGTTTAAAGC.AGGCG--....TTTGCT..ATGAATAT-T...CAGCATGGAATAATAAGTTAGGACTTCGGTT----CTA.T.T.TTGTTGGT....TTCTAGGACTG-AAGTAATGATTGATA....GGGATAG..T.TGGGGGTGCTAGTAT.TCAGCGGCCAG..AGGTGAAATTC...TC.GGATTCGCTGAAGACTTACTTATGCGAAAGCATTCACCAAGGATGTCTTCTTTAATCA.AGAACGAAAGTTGGGGGATCGAAGACGATCAGATACCGTCGTAGTCTCA.ACCTTAA..ACGATGCCGACTAGGGATGAGTGAA.CGTTgCATTCT-C......................-GACTTCATTCGCACCT.T.ATGAGAAATCA.AAGTCCTTGGGTTCCGGGGGGAGTATGGTCGCAAGGCTGAAACTTAAAGGAATTGACGGAAGGGCACCACCAGGAGTGGAGCCTGCGGCTTAATTTGACTCAACACGG.GAAAACTTACCAGGTCCAGACTCAGTGAGGATTGACAGATTGAAGA-.........TCTTTCTTGATTTTGAGGG.................................................................................................TGGTGGTGCATGGCCGTTCTTAGTTGGTGGAGCGATTTGTCTGGTTTATTCCGTTAACGAACGAGACCACGACCTGCTAAATAGTCCGGTCTAGGG-........TTC-.......GCTCTAGGCATTGT.GACTTCTTAGAGGGACT.ATCGGT.GTGTAGCCGATGGAAGTTCGTGGCAATAACAGGTCTGTGATGCCCTTAGATGTTCTGGGCCGCACGCGCGCTACACTGATGCGTTCATCGAGCTT.....................................ACAACCTTGTCTGAGAGGACTGGGTAATCT..T-T..GAACACGCATC.GTGCTGGGGATAGATTA.TTGAAATTATTAATCTTCAACGAGGAATTCCTA....GTAAACGCGTGTCATCAAC...ACGCATTGA.TTACGTCCCT.GCCCGT.TGTACACACCGCCCGTCGCTA.CTACCGACTGAATGAATTAGTGAGCTCCAGAGATCGA.GC...TGT----TCCGG...GCAA.-CCGGG--..-..GCAGT.TTGAGAACT.GGATC.AAACTTGCTCATTTAGAGGAAG.T.AAAAGTCGTcAACAAGCTTTCCGTAGGTGAACCTGCG------------
#=GR EF024235_Viridiraptoridae         PP ...***************...************************.******************************.6667**************************************************************..*****.**********...***************************..*****..****....****...*********....************.....******.******...................666.666...6666..666555..........********************.*.*.*...*******..*****.99999.**********.********************************************.**********.****************************.*********.**************************************************************************************************************.**************************.******.*************************************************************************************************************************.......9999...****...*****9....65..344444444789889998...........................9...9.9*9..9**********.*****8854..4...............................................244442......568.878.9999999.*********9.....44444444.443.......4444..................577.................................********************************.*****......888***..*******6.8...9******************************....***.*.*.********....***********.***************....*******..*.***************.***********..***********...**.**********************************************************.*************************************************.*******..*************************.****4444444.4.......................****************.*.***********.************************************************************************************************************.*******************************************999..........*******************.................................................................................................***********************************************************************************************9.........566........68888888888899.*****************.******.***********************************************************************************************.....................................******************************..*.*..***********.*****************.*********************************....*******************...*********.**********.******.*********************.************************************9.99...964....78888...****..88887.......46999.9********.*****.**********************.*.****************9********************............
EF024395_Group_Te_sp.                     ---CTGGTTGATCCTGCC...AGTAATCATATGCTTGTCCTAAAG.ATTAAGCCATGCATGTCTAAGTATAAGCAA-TTT.ATACAGTGAAACTGCGTACAGCTCATTATATCAGTTATGATTTATTTGATGGTACCTTACTA..CATGG.ATACCCGTAG...TAATTCTAGAGCTAATACATGCGTAAA..ATCCC..GACTa..cTTGT..tGGAAGGGAT....GTATTTATTAGA.....TTCAAA-CCCAAT...................GCA.GTA...GCAA-.TACTGGTTc.aa----TTGGTGACTCATAGTAACTT.G.T.C...GAATCGC..ATGGC.CTTGT.GCTGGCGATA.GTTCATTCAAATTTCTGCCCTATCAGCTTTCGATGGTAGTGTAG.TGGACTACCA.TGGCTTTAACGGGTGACGGAGAATTAGG.GTTCGATTC.CGGAGAGGGAGCCTGAGAAACGGCTACCGCATCCAAGGAAGGCAGCAGGCGCGCAAATTACCCAATCCTGACACAGGGAGGTAGTGACAAAAAATAACAACACCGGGCCT.-TTCAGGTCTGGTGATTGGAATGAGT.ACAATT.TAAATCCCTTAACGAGGATCCATTGGAGGGCAAGTCTGGTGCCAGCAGCCGCGGTAATTCCAGCTCCAATAGCGTATATTAAAGTTGCTGCAGTTAAAAAGCTCGTAGTTGGATTTCTGACg....aaACTG-..-CTA...GCTGGC....CCGCCACGCAAG.-TGG-TG--.---......................-AgTgC.CGG-.CTTG--GCGTT.TGTCATCCG-TTC--ga...........................atg-AT-----....-------AT...G-CGT.--GCTGCCC-TTCACTGGGTt...ggTGCTGCA.---.----TGTTT---.------t......cgATC----.............................TTTTACTTTGAAAAAATTAGAGTGTTTCAAGC.AGGCATG...tTTTGCT..ATGAATACAT...TAGCATGGAATAATAATCTAGGA---CTTTCGGTTCTA.T.T.TTGTTGGT...gTTCTGGAGCTG-AAGTAATGATTGATA....GGGATAG..T.TGGGGGTGCTAGTAT.TCAATGGCCAG..AGGTGAAATTC...TC.GGATTCCTTGAAGACTAACTTATGCGAAAGCATCCACCAAGGATGTCTTCTTTAATCA.AGAACGAAAGTTGGGGGATCGAAGACGATCAGATACCGTCGTAGTCTCA.ACTATAA..ATTCTACCGACTAGAGATCAGTGGA.TGTT.GTCTTTTTgt..................aaCGACTTCATTGGCATCT.AgACGAGAAATCA.AAGTCTTTGGGTTCCGGGGGGAGTATGGTCGCAAGGCTGAAACTTAAAGGAATTGACGGAAGGGCACCACCAGGAGTGGAGCCTGCGGCTTAATTTGACTCAACACGG.GAAAACTTACCAGGTCCAGACATAGTGAGGATTGACAGATTGAAGA-.........TCTTTCTTGATTCTATGGG.................................................................................................TGGTGGTGCATGGCCGTTCTTAGTTGGTGGAGTGATTTGTCTGGTCAATTCCGTTAACGAACGAGACCTCGACCTGCTAACTAGTGCACTCCAGTGT........-T--cgcactg---GAGTCGTTACG.CACTTCTTAGAGGGACT.ATCGGT.GCGCAGCCGATGGAAGTTCGAGGCAATAACAGGTCTGTGATGCCCTTAGATGTTCTGGGCCGCACGCGCGCTACACTGACGGGTTCATCGAGCTAagcg.............................tttg-TTACCTTGACTGACAGGTCTGGGGAATCT..TTG..GAATGCCCGTC.GTGCTGGGGATAGACCC.TTGGAATTATGGATCTTGAACGAGGAATTCCTA....GTAAACGCAAGTCATCAGC...TTGCATTGA.TTACGTCCCT.GCCCTT.TGTACACACCGCCCGTCGCTA.CTACCGATTGAATGGATTAGTGAGCTTCAGGGATTGT.GG...C-CTC-GTTGTG...GCAA.-CACAATGctG..T-GTC.GCGAGAACT.GAATC.AAACTTGCTCATTTAGAGGAAG.T.AAAAGTCGT.AACAAGGTCTCCGTAGGTGACC-----------------
#=GR EF024395_Group_Te_sp.             PP ...***************...******************9*****.******************************.***.**************************************************************..*****.**********...***************************..*****..*****..****9..**********....************.....******.******...................**9.999...****..999999999.**....********************.*.*.*...*******..*****.*****.**********.********************************************.**********.****************************.*********.**************************************************************************************************************..*************************.******.*************************************************************************************************************************5....553333....355...778888....555888888777..444.54.............................54445.554..5666..55566.688899994.333..44...........................663.33................45...7.644...889***9.********996...544444433.........44433..........3......36899.................................********************************.*******...*899***..**********...***********************...77888888****.*.*.********...************.***************....*******..*.***************.***********..***********...**.**********************************************************.*************************************************.*******..*************************.****.9999987799..................*******************.5589*********.************************************************************************************************************.*******************************************999..........*******************.................................................................................................*************************************************************************************999999999873.........4..4676655...56666667778.9****************.******.***************************************************************************************************.............................***8.599**************************..***..***********.*****************.*********************************....*******************...*********.**********.******.*********************.************************************8.88...7.888.8*****...****..9999989867..7.788.8********.*****.**********************.*.*********.**********************.................
EF024447                                  --TCTGGTTGATCCTGCC...AGTAGTCATATGCTTGTCTCAAAG.ATTAAGCCATGCATGTCTAAGTATAAACAAGTTT.ATACAGTGAAACTGCGTACAGCTCATTATATCAGTTATGATTTATTTGATGGTACCTTACTA..CATGG.ATACCCGTAG...TAATTCTAGAGCTAATACATGCGTAAA..ATCCC..GACTa..cTTGT..tGGAAGGGAT....GTATTTATTAGA.....TTCAAA-CCCAAT...................GCA.GTA...GCAA-.TACTGGTTc.aa----TTGGTGACTCATAGTAACTT.G.T.C...GAATCGC..ATGGC.CTTGT.GCTGGCGATA.GTTCATTCAAATTTCTGCCCTATCAGCTTTCGATGGTAGTGTAG.TGGACTACCA.TGGCTTTAACGGGTGACGGAGAATTAGG.GTTCGATTC.CGGAGAGGGAGCCTGAGAAACGGCTACCACATCCAAGGAAGGCAGCAGGCGCGCAAATTACCCAATCCTGACACAGGGAGGTAGTGACAAAAAATAACAACACCGGGCCT.-TTTAGGTCTGGTGATTGGAATGAGT.ACAATT.TAAATCCCTTAACGAGGATCCATTGGAGGGCAAGTCTGGTGCCAGCAGCCGCGGTAATTCCAGCTCCAATAGCGTATATTAAAGTTGCTGCAGTTAAAAAGCTCGTAGTTGGATTTCTGACg....aaACTG-..-CTA...GCTGGC....CCGCCACGCAAG.-TG--TGTG.---......................-AgTgC.CGG-.CTTG--GCGTT.TGTCATCCG-TTC--ga...........................atg-AT-----....-------AT...G-CGT.--GCTGCCC-TTCACTGGGTt...ggTGCTGCA.---.----TGTTT---.------t......cgATC----.............................TTTTACTTTGAAAAAATTAGAGTGTTTCAAGC.AGGCATG...tTTTGCT..ATGAATACAT...TAGCATGGAATAATAATCTAGGA---CTTTCGGTTCTA.T.T.TTGTTGGT...gTTCTGGAGCTG-AAGTAATGATTGATA....GGGATAG..T.TGGGGGTGCTAGTAT.TCAATGGCCAG..AGGTGAAATTC...TC.GGATTCCTTGAAGACTAACTTATGCGAAAGCATTCACCAAGGATGTCTTCTTTAATCA.AGAACGAAAGTTGGGGGATCGAAGACGATCAGATACCGTCGTAGTCTCA.ACTATAA..ATTCTACCGACTAGAGATCAGTGGA.TGTT.GTCTTTTTgt..................aaCGACTTCATTGGCATCT.AgACGAGAAATCA.AAGTCTTTGGGTTCCGGGGGGAGTATGGTCGCAAGGCTGAAACTTAAAGGAATTGACGGAAGGGCACCACCAGGAGTGGAGCCTGCGGCTTAATTTGACTCAACACGG.GAAAACTTACCAGGTCCAGACATAGTGAGGATTGACAGATTGAAGA-.........TCTTTCTTGATTCTATGGG.................................................................................................TGGTGGTGCATGGCCGTTCTTAGTTGGTGGAGTGATTTGTCTGGTTAATTCCGTTAACGAACGAGACCTCGACCTGCTAACTAGTGCACTCCAGTGT........-T--cgcactg---GAGTCGTTACG.CACTTCTTAGAGGGACT.ATCGGT.TCGCAGCCGATGGAAGTTCGAGGCAATAACAGGTCTGTGATGCCCTTAGATGTTCTGGGCCGCACGCGCGCTACACTGACGGGTTCATCGAGCTAagcg.............................tttg-TTACCTTGACTGACAGGTCTGGGGAATCT..TTG..GAATGCCCGTC.GTGCTGGGGATAGACCC.TTGGAATTATGGATCTTGAACGAGGAATTCCTA....GTAAACGCAAGTCATCAGC...TTGCATTGA.TTACGTCCCT.GCCCTT.TGTACACACCGCCCGTCGCTA.CTACCGATTGAATGGATTAGTGAGCTTCAGGGATTGT.GG...C-CTC-GTTGTG...GCAA.-CACAATGctG..T-GTC.GCGAGAACT.GAATC.AAACTTGCTCATTTAGAGGAAG.T.AAAAGTCGT.AACAAGGTCTCCGTAGGTGAACCTGCA------------
#=GR EF024447                          PP ..****************...************************.**********************************.**************************************************************..*****.**********...***************************..*****..*****..****9..**********....************.....******.******...................**9.999...****..999999999.**....********************.*.*.*...*******..*****.*****.**********.********************************************.**********.****************************.*********.**************************************************************************************************************..*************************.******.*************************************************************************************************************************5....553333....455...788888....655888888777..66..6656...........................86666.665..5666..55666.788899994.333..44...........................663.33................45...7.644...889***9.********996...544444433.........44433..........3......36899.................................********************************.*******...*899***..**********...***********************...77888888****.*.*.********...************.***************....*******..*.***************.***********..***********...**.**********************************************************.*************************************************.*******..*************************.****.9999987799..................*******************.5589*********.************************************************************************************************************.*******************************************999..........*******************.................................................................................................*************************************************************************************999999999873.........4..4676655...56666667778.9****************.******.***************************************************************************************************.............................***8.599**************************..***..***********.*****************.*********************************....*******************...*********.**********.******.*********************.************************************8.88...7.888.8*****...****..9999989867..7.788.8********.*****.**********************.*.*********.***************************............
EF024516                                  ---CTGGTTGATCCTGCC...AGTAGTCATATGCTTGTCTCAAAG.ATTAAGCCATGCATGTCTAAGTATAAACATCTTT.ATACAGTGAAACTGCGTACAGCTCATTATATCAGTTATTATTTATTTGATGGTACCTTACTA..CATGG.ATACCCGTAG...TAATTCTAGAGCTAATACATGCGCAAA..GTCCT..GACTc..tTTAC..gGGGAAGGAT....GTATTTATTAGA.....TAAAAA-ACCAAT...................GCGgGTC...TTCT-.GACCCGGT....TCGTTTGGTGAGTCCTAGTAACTG.T.T.C...GAATCGC..ATGCC.TTCTG.GGTGGCGATG.GTTCATTCAAATTTCTGCCCTATCAGCTTTCGACGGTAGTGTAG.TGGACTACCG.TGGCGTTCACGGGTGACGGAGAATTAGG.GTTCGATTC.CGGAGAGGGAGCCTGAGAAACGGCTACCACATCCAAGGAAGGCAGCAGGCGCGCAAATTACCCAATCCTGACACAGGGAGGTAGTGACAAAAAATAACAATACCGGGCCT.TTTCAGGTCTGGTAATTGGAATGAGT.ACAATT.TAAATCCCTTAACGAGGATCCATTGGAGGGCAAGTCTGGTGCCAGCAGCCGCGGTAATTCCAGCTCCAATAGCGTATATTAAAGTTGCTGCAGTTAAAAAGCTCGTAGTTGGATTTCTGGC.......ACGA-..TGCG...CCTGGC....CCGCCACGGTTT.-CGTGTGTG.---......................-A.-.G.TGC-.CGGGTCGGATC.TGCCATCCT---TCCa.............................ga--------....--------G...AACGG.T-CCTACCC-TTCACTG---......GGCCGGG.---.-----GCCGCAAtCTGGA-.........-TC----.............................GTTTACTTTGAAAAAATTAGAGTGTTTCAAGC.AGGCGAC....-TCGCT..GTGAATACAT...TAGCATGGAATAATAACTTAGGACTTCGGTT----CTA.T.T.TTGTTGGT....TTCTAGGACTG-AAGTAATGATTGATA....GGGATAG..T.TGGGGGTGCTAGTAT.TCAGCGGCCAG..AGGTGAAATTC...TC.GGATTCCCTGAAGACTAACTTATGCGAAAGCATTCACCAAGGATGTCTTCTTTAATCA.AGAACGAAAGTTGGGGGATCGAAGACGATCAGATACCGTCGTAGTCTCA.ACTATAA..ACTATGCCGACTAGGGATGAGTGAA.CGTT.GCATTTTC......................-GACTTCATTCGCACCT.T.ATGAGAAATCA.AAGTCTTTGGGTTCCGGGGGGAGTATGGTCGCAAGGCTGAAACTTAAAGGAATTGACGGAAGGGCACCACCAGGAGTGGAGCCTGCGGCTTAATTTGACTCAACACGG.GAAAACTTACCAGGTCCAGACATAGTGAGGATTGACAGATTGAAGA-.........TCTTTCTTGATTCTATGGG.................................................................................................TGGTGGTGCATGGCCGTTCTTAGTTGGTGGAGTGATTTGTCTGGTTAATTCCGTTAACGAACGAGACCTCGACCTGCTAAATAGATCGGCGAACTC-........-TCG.......---GGTTCGTACGT.GTCTTCTTAGAGGGACT.ATCGGT.GTGTAGCCGATGGAAGTTCGAGGCAATAACAGGTCTGTGATGCCCTTAGATGTTCTGGGCCGCACGCGCGCTACACTGATGCATGCATCGAGCAActt...............................aaaAACTCCTTGACTGAGAGGTCTGGGGAATC-..-TGcaCAACGTGCATC.GTGCTGGGGATAGATTA.TTGCAATTATTAATCTTCAACGAGGAATTCCTA....GTAAACGCAAGTCATCAAC...TTGCATTGA.TTACGTCCCT.GCCCTT.TGTACACACCGCCCGTCGCTA.CTACCGATTGAATGGATTAGTGAGCTTCAGGGATCGA.TG...CACT---GCGGG...GCAA.-CCCAT--..G..GTGCA.TTGAGAACT.GAATC.AAACTTGCTCATTTAGAGGAAG.T.AAAAGTCGT.AACAAGGTCTCCGTAGGTGAACCTGCG------------
#=GR EF024516                          PP ...***************...************************.**********************************.**************************************************************..*****.**********...***************************..*****..*****..88888..***9******....************.....******.******...................**96777...****..77777777....5558********************.*.*.*...*******..*****.99999.**********.********************************************.**********.****************************.*********.**************************************************************************************************************.**************************.******.*********************************************************************************************************************9998.......5777...7899...999999....553555555444..78889988...........................9...8.888..88999999999.999999996...3333.............................22....................3...66866.8.99*****.******6.........6778877..........6666665666666...........89.................................********************************.*****99.....55***..**********...*******************************....***.*.*.********....***********.***************....*******..*.***************.***********..***********...**.**********************************************************.*************************************************.*******..*************************.****.55555544.......................****************.*.***********.************************************************************************************************************.*******************************************999..........*******************.................................................................................................**********************************************************************************************99..........776..........99*********.*****************.******.*****************************************************************************************65*******...............................***8899*************************....542279*********.*****************.*********************************....*******************...*********.**********.******.*********************.*************************************.**...*855...44444...****..55555....5..58***.*********.*****.**********************.*.*********.***************************............
EF024655_Group_Te_sp.                     ---CTGGTTGATCCTGCC...AGTAGTCATATGCTTGTCTCAAAG.ATTAAGCCATGCATGTCTAAGTATAAACAAGTTT.ATACAGTGAAACTGCGTACAGCTCATTATATCAGTTATGATTTATTTGATGGTACCTTACTA..CATGG.ATACCCGTAG...TAATTCTAGAGCTAATACATGCGTAAA..ATCCC..GACTa..cTTGT..tGGAAGGGAT....GTATTTATTAGA.....TTCAAA-CCCAAT...................GCA.GTA...GCAA-.TACTGGTTc.aa----TTGGTGACTCATAGTAACTT.G.T.C...GAATCGC..ATGGC.CTTGT.GCTGGCGATA.GTTCATTCAAATTTCTGCCCTATCAGCTTTCGATGGTAGTGTAG.TGGACTACCA.TGGCTTTAACGGGTGACGGAGAATTAGG.GTTCGATTC.CGGAGAGGGAGCCTGAGAAACGGCTACCACATCCAAGGAAGGCAGCAGGCGCGCAAATTACCCAATCCTGACACAGGGAGGTAGTGACAAAAAATAACAACACCGGGCCT.-TTTAGGTCTGGTGATTGGAATGAGT.ACAATT.TAAATCCCTTAACGAGGATCCATTGGAGGGCAAGTCTGGTGCCAGCAGCCGCGGTAATTCCAGCTCCAATAGCGTATATTAAAGTTGCTGCAGTTAAAAAGCTCGTAGTTGGATTTCTGACg....aaACTG-..-CTA...GCTGGC....CCGCCACGCAAG.-TG--TGTG.---......................-AgTgC.CGG-.CTTG--GCGTT.TGTCATCCG-TTC--ga...........................atg-AT-----....-------AT...G-CGT.--GCTGCCC-TTCACTGGGTt...ggTGCTGCA.---.----TGTTT---.------t......cgATC----.............................TTTTACTTTGAAAAAATTAGAGTGTTTCAAGC.AGGCATG...tTTTGCT..ATGAATACAT...TAGCATGGAATAATAATCTAGGA---CTTTCGGTTCTA.T.T.TTGTTGGT...gTTCTGGAGCTG-AAGTAATGATTGATA....GGGATAG..T.TGGGGGTGCTAGTAT.TCAATGGCCAG..AGGTGAAATTC...TC.GGATTCCTTGAAGACTAACTTATGCGAAAGCATTCACCAAGGATGTCTTCTTTAATCA.AGAACGAAAGTTGGGGGATCGAAGACGATCAGATACCGTCGTAGTCTCA.ACTATAA..ATTCTACCGACTAGAGATCAGTGGA.TGTT.GTCTTTTTgt..................aaCGACTTCATTGGCATCT.AgACGAGAAATCA.AAGTCTTTGGGTTCCGGGGGGAGTATGGTCGCAAGGCTGAAACTTAAAGGAATTGACGGAAGGGCACCACCAGGAGTGGAGCCTGCGGCTTAATTTGACTCAACACGG.GAAAACTTACCAGGTCCAGACATAGTGAGGATTGACAGATTGAAGA-.........TCTTTCTTGATTCTATGGG.................................................................................................TGGTGGTGCATGGCCGTTCTTAGTTGGTGGAGTGATTTGTCTGGTTAATTCCGTTAACGAACGAGACCTCGACCTGCTAACTAGTGCACTCCAGTGT........-T--cgcactg---GAGTCGTTACG.CACTTCTTAGAGGGACT.ATCGGT.TCGCAGCCGATGGAAGTTCGAGGCAATAACAGGTCTGTGATGCCCTTAGATGTTCTGGGCCGCACGCGCGCTACACTGACGGGTTCATCGAGCTAagcg.............................tttg-TTACCTTGACTGACAGGTCTGGGGAATCT..TTG..GAATGCCCGTC.GTGCTGGGGATAGACCC.TTGGAATTATGGATCTTGAACGAGGAATTCCTA....GTAAACGCAAGTCATCAGC...TTGCATTGA.TTACGTCCCT.GCCCTT.TGTACACACCGCCCGTCGCTA.CTACCGATTGAATGGATTAGTGAGCTTCAGGGATTGT.GG...C-CTC-GTTGTG...GCAA.-CACAATGctG..T-GTC.GCGAGAACT.GAATC.AAACTTGCTCATTTAGAGGAAG.T.AAAAGTCGT.AACAAGGTCTCCGTAGGTGAACCTGCA------------
#=GR EF024655_Group_Te_sp.             PP ...***************...************************.**********************************.**************************************************************..*****.**********...***************************..*****..*****..****9..**********....************.....******.******...................**9.999...****..999999999.**....********************.*.*.*...*******..*****.*****.**********.********************************************.**********.****************************.*********.**************************************************************************************************************..*************************.******.*************************************************************************************************************************5....553333....455...788888....655888888777..66..6656...........................86666.665..5666..55666.788899994.333..44...........................663.33................45...7.644...889***9.********996...544444433.........44433..........3......36899.................................********************************.*******...*899***..**********...***********************...77888888****.*.*.********...************.***************....*******..*.***************.***********..***********...**.**********************************************************.*************************************************.*******..*************************.****.9999987799..................*******************.5589*********.************************************************************************************************************.*******************************************999..........*******************.................................................................................................*************************************************************************************999999999873.........4..4676655...56666667778.9****************.******.***************************************************************************************************.............................***8.599**************************..***..***********.*****************.*********************************....*******************...*********.**********.******.*********************.************************************8.88...7.888.8*****...****..9999989867..7.788.8********.*****.**********************.*.*********.***************************............
[truncated: 633,271 more chars]
