# Supplementary material for: Neuromorpha vorax: a previously unculturable cosmopolitan protist with an unexpectedly complex life cycle belonging to Glissomonadida Clade-U/Group-TE
Source: mBio. 2025 May 30;16(7):e00848-25. doi: 10.1128/mbio.00848-25 (PMC12239558; doi:10.1128/mbio.00848-25)
Supplement: Data set S2 — Clade-U and TE information. [file mbio.00848-25-s0002.xlsx]

## Sheet: Sources
The following data come from:
Taerukm_data		Taerum, SJ, Micciulla, J, Corso, G, Steven, B, Gage, DJ, Triplett, LR. 2022. 18S rRNA gene amplicon sequencing combined with culture‐based surveys of maize rhizosphere protists reveal dominant, plant‐enriched and culturable community members. Environmental Microbiology Reports 14:110–118.
Simonin_data		Simonin, M, Dasilva, C, Terzi, V, Ngonkeu, ELM, Diouf, D, Kane, A, Béna, G, Moulin, L. 2020. Influence of plant genotype and soil on the wheat rhizosphere microbiome: evidences for a core microbiome across eight African and European soils. FEMS Microbiology Ecology 96:130.
PR2_data		https://pr2-database.org

## Sheet: Taerum_data
index	ASV_in paper	Name in_Taerum_paper	dada2_ASV	seq	clade	total	bulk	rhizo	rh/bulk		G1bs1euk	G1bs2euk	G1rh1euk	G1rh2euk	G2bs1euk	G2bs2euk	G2rh1euk	G2rh2euk	G3bs1euk	G3bs2euk	G3rh1euk	G3rh2euk	G4bs1euk	G4bs2euk	G4rh1euk	G4rh2euk	G5bs1euk	G5bs2euk	G5rh1euk	G5rh2euk	L1bs1euk	L1bs2euk	L1rh1euk	L1rh2euk	L2bs1euk	L2bs2euk	L2rh1euk	L2rh2euk	L3bs1euk	L3bs2euk	L3rh1euk	L3rh2euk	L4bs1euk	L4bs2euk	L4rh1euk	L4rh2euk	L5bs1euk	L5bs2euk	L5rh1euk
35	MISEQ_605_000000000-J868R_1_2110_7827_12092	P08	dada_35_Clade-U	GCTACTACCGATTGAATGGATTAGTGAGCTTCAGGGATTGTGGCCTCGTTGTGGCAACACAATGCTGTGTCGCGAGAACTGAATCAAACTTGCTCATTTAGAGGAAGTAAAAGTCGTAACAAGGTCTCC	Clade-U	22848	2056	20792	10.1128		88	107	816	1851	114	107	190	430	122	102	387	1255	193	170	769	220	251	53	462	7824	73	173	299	293	58	132	469	468	26	65	1613	610	40	59	377	236	36	87	2006
58	MISEQ_605_000000000-J868R_1_2104_7790_13499	P07	dada_58_Clade-U	GCTACTACCGATTGAATGGATTAGTGAGCTTCAGGGATTGTGGCCTCGTTGTGGAAACACAATGCTGTGTCGTGAGAACTGAATCAAACTTGCTCATTTAGAGGAAGTAAAAGTCGTAACAAGGTCTCC	Clade-U	14066	481	13585	28.2432		0	13	0	33	0	0	0	0	0	0	38	50	0	0	0	0	0	0	0	153	33	0	315	297	78	131	1313	1293	29	47	4163	1488	21	35	851	303	0	94	2902
390	dada_390_Clade-U		dada_390_Clade-U	GCTACTACCGATTGAATGGATTAGTGAGCTTCAGGGATTGTGGCCTCGTTGTGGCAACACAATGCTGTGTCGTGAGAACTGAATCAAACTTGCTCATTTAGAGGAAGTAAAAGTCGTAACAAGGTCTCC	Clade-U	1820	412	1408	3.41748		0	0	0	0	0	0	0	0	0	0	0	0	0	0	0	0	0	0	0	0	92	180	104	112	57	0	82	130	0	0	370	67	26	57	149	130	0	0	264
666	dada_666_Clade-U		dada_666_Clade-U	GCTACTACCGATTGAATGGATTAGTGAGCTTCAGGGATTGTGGCCTCGTTGTGGCAACACAATGCTGCGTCGTGAGAACTGAATCAAACTTGCTCATTTAGAGGAAGTAAAAGTCGTAACAAGGTCTCC	Clade-U	889	426	463	1.08685		0	0	0	0	0	0	0	0	0	0	0	0	0	0	0	0	0	0	0	0	0	0	0	0	0	58	52	36	27	0	43	0	0	0	0	0	52	289	280
1140	dada_1140_Clade-U		dada_1140_Clade-U	GCTACTACCGATTGAATGGATTAGTGAGCTTCAGGGATTGTGGCCTCGCTGTGGCAACACAGTGCTGTGTCGTGAGAACTGAATCAAACTTGCTCATTTAGAGGAAGTAAAAGTCGTAACAAGGTCTCC	Clade-U	432	15	417	27.8		15	0	0	0	0	0	0	0	0	0	0	0	0	0	9	0	0	0	0	0	0	0	0	14	0	0	120	56	0	0	129	44	0	0	0	0	0	0	45
2500	dada_2500_Clade-U		dada_2500_Clade-U	GCTACTACCGATTGAATGGATTAGTGAGCTTCAGGGATTGTGGCCTCGTGGTGGCAACACTATGCTGTGTCGCGAGAACTGAATCAAACTTGCTCATTTAGAGGAAGTAAAAGTCGTAACAAGGTCTCC	Clade-U	123	20	103	5.15		0	0	0	0	0	0	0	0	0	0	0	41	0	20	0	0	0	0	0	0	0	0	23	0	0	0	0	0	0	0	0	0	0	0	0	0	0	0	39
4781	dada_4781_Clade-U		dada_4781_Clade-U	GCTACTACCGATTGAATGGATTAGTGAGCTTCAGGGATTGTGGCCTCGTTGTGGCAACACAACGCTGCGTCGTGAGAACTGAATCAAACTTGCTCATTTAGAGGAAGTAAAAGTCGTAACAAGGTCTCC	Clade-U	36	36	0	0		0	0	0	0	0	0	0	0	36	0	0	0	0	0	0	0	0	0	0	0	0	0	0	0	0	0	0	0	0	0	0	0	0	0	0	0	0	0	0
5010	dada_5010_Clade-U		dada_5010_Clade-U	GCTACTACCGATTGAAAGGATTAGTGAGCTTCAAGGATTGTGGCCTCGTTGTGGAAACACAATGCTGTGTCGTGAGAACTGAATCAAACTTGCTCATTTAGAGGAAGTAAAAGTCGTAACAAGGTCTCC	Clade-U	33	0	33	#DIV/0!		0	0	0	33	0	0	0	0	0	0	0	0	0	0	0	0	0	0	0	0	0	0	0	0	0	0	0	0	0	0	0	0	0	0	0	0	0	0	0
6497	dada_6497_Clade-U		dada_6497_Clade-U	GCTACTACCGATTGAATGGATTAGTGAGCTTCAGGGATTGTGGCCTCGTTGTGGAAACACAATGCTGTGTCGTGAGAACCGAATCGAACTTGCTCATTTAGAGGAAGTAAAAGTTGTAACAAGGTCTCC	Clade-U	19	0	19	#DIV/0!		0	0	0	0	0	0	0	0	0	0	0	0	0	0	0	0	0	0	0	0	0	0	0	0	0	0	0	0	0	0	0	0	0	0	0	0	0	0	0
1886	dada_1886_Group-TE		dada_1886_Group-TE	GCTACTACCGATTGAATGGATTAGTGAGCTTCAGGGATCGGTGCACTGCGGGGCAACCCATGGTGCATTGAGAACTGAATCAAACTTGCTCATTTAGAGGAAGTAAAAGTCGTAACAAGGTCTCC	Group-TE	200	106	94	0.886792		0	0	0	53	0	0	0	0	0	18	9	0	0	0	0	0	61	0	0	32	0	19	0	0	8	0	0	0	0	0	0	0	0	0	0	0	0	0	0
7019	dada_7019_Group-TE		dada_7019_Group-TE	GCTACTACCGATTGAATGGATTAGTGAGCTTCAGGGATCGGTGCACTGAGGGGCAACCCATGGTGCATTGAGAACTGAATCAAACTTGCTCATTTAGAGGAAGTAAAAGTCGTAACAAGGTCTCC	Group-TE	15	15	0	0		0	0	0	0	0	0	0	0	0	0	0	0	15	0	0	0	0	0	0	0	0	0	0	0	0	0	0	0	0	0	0	0	0	0	0	0	0	0	0
dada_4781_Clade-U is a perfect match to Neuromorpha vorax
dada_666_Clade-U and dada_35_Clade-U are 1 bp different from Neuromorpha vorax
Orange: Clade-U\TE
Blue: Group-TE as defined by Howe et al
[truncated: 1 more columns]

## Sheet: Simonin_data
Simonin_FEMS_2020
ESV ID	Group	Phylum/Class	Family	Genus	Final affiliation	Prevalence in all samples	Relative Abundance	Hub Taxa	Number of soils detected	Number of countries detected	Present in Endosphere	Cluster	Fasta sequence
v	Rhizaria	Filosa-Sarcomonadea	Allapsidae	Group-Te	Allapsidae (Group-Te)	0.766667	0.00908173		8	4		2	AGCGACGGGCGGTGTGTACAAAGGGCAGGGACGTAATCAATGCAAGCTGATGACTTGCGTTTACTAGGAATTCCTCGTTCAAGATCCATAATTCCAAGGGTCTATCCCCAGCACGACGGGCATTCCAAAGATTCCCCAGACCTGTCAGTCAAGGTAACAAACGCTTAGCTCGATGAACCCGTCAGTGTAGCGCGCGTGCGGCCCAGAACATCTAAGGGCATCACAGACCTGTTATTGCCTCGAACTTCCATCGGCTGCGCACCGATAGTCCCTCTAAGAAGTGCGTCACGACTCCAGTGCGAACACTGGAGTGCACTAGTTAGCAGGTCG
3dba2d08f4043815956ea763405eed53	Rhizaria	Filosa-Sarcomonadea	Allapsidae	Group-Te	Allapsidae (Group-Te)	0.416667	0.00659288		6	4		2	AGCGACGGGCGGTGTGTACAAAGGGCAGGGACGTAATCAATGCAAGCTGATGACTTGCGTTTACTAGGAATTCCTCGTTCAAGATCCATAATTCCAAGGGTCTATCCCCAGCACGACGGGCATTCCAAAGATTCCCCAGACCTGTCAGTCAAGGTAACAAACGCTTAGCTCGATGAACCCGTCAGTGTAGCGCGCGTGCGGCCCAGAACATCTAAGGGCATCACAGACCTGTTATTGCCTCGAACTTCCATCGGCTGCGCACCGATAGTCCCTCTAAGAAGTGCGTAACGACTCCAGTGCGAACACTGGAGTGCACTAGTTAGCAGGTCG
Orange: Clade-U\TE
Blue: Group-TE as defined by Howe et al

## Sheet: PR2_data
pr2_accession	domain	supergroup	division	subdivision	class	order	family	genus	species	genbank_accession	start	end	label	gene	organelle	reference_sequence	added_version	edited_version	edited_by	edited_remark	remark	taxo_id	taxo_edited_version	taxo_edited_by	taxo_remark	reference	mixoplankton	worms_id	worms_marine	worms_brackish	worms_freshwater	worms_terrestrial	seq_id	sequence	sequence_length	ambiguities	sequence_hash	gb_date	gb_division	gb_definition	gb_organism	gb_organelle	gb_taxonomy	gb_strain	gb_culture_collection	gb_clone	gb_isolate	gb_isolation_source	gb_specimen_voucher
JN207875.1.878_U	Eukaryota	TSAR	Rhizaria	Cercozoa	Filosa-Sarcomonadea	Glissomonadida	Allapsidae	Group-Te	Group-Te_sp.	JN207875	1	878	U	18S_rRNA	nucleus							45362											35002	ATTCCAGCTCCAATAGCGTATATTAAAGTTGCTGCAGTTAAAAAGCTCGTAGTTGGATTTCTGGCGAAACTGCTAGCTGGCCCGTCACGTCAGTGATGTGTGCCGGCTTGGCGTTTGCCATCCGTTCGAATGATATGCGCGCTGCCCTTCATTGGGTTGGTGCTGCATGTTTTCGATCTTTTACTTTGAAAAAATTAGAGTGTTTCAAGCAGGCATGTTTGCTATGAATACATTAGCATGGAATAATAATCTAGGACTTTCGGTTCTATTTTGTTGGTGTTCTGGAGCTGAAGTAATGATTGATAGGGATAGTTGGGGGTGCTAGTATTCAATGGCCAGAGGTGAAATTCTCGGATTCCTTGAAGACTAACTTATGCGAAAGCATTCACCAAGGATGTC…	878	0	80dbe25aa6469915fe8521a98a7ad5c3c31e70d6	2012-05-30	ENV	Uncultured eukaryote clone QL490 18S ribosomal RNA gene, partial sequence	uncultured eukaryote		Eukaryota; environmental samples			QL490		High Arctic microbial mat
JN207877.1.878_U	Eukaryota	TSAR	Rhizaria	Cercozoa	Filosa-Sarcomonadea	Glissomonadida	Allapsidae	Group-Te	Group-Te_sp.	JN207877	1	878	U	18S_rRNA	nucleus							45362											92951	ATTCCAGCTCCAATAGCGTATATTAAAGTTGCTGCAGTTAAAAAGCTCGTAGTTGGATTTCTGACGAAACTGCTAGCTGGCCCGTCACGTCAGTGATGTGTGCCGGCTTGGCGTTTGTCATCCGTTCGAATGATATGCGCGCTGCCCTTCACTGGGTTGGTGCTGCATGTTTTCGATCTTTTACTTTGAAAAAATTAGAGTGTTTCAAGCAGGCATATTTGCTATGAATACATTAGCATGGAATAATAATCTAGGACTTTCGGTTCTATTTTGTTGGTGTTTTGGAGCTGAAGTAATGATTGATAGGGATAGTTGGGGGTGCTAGTATTCAATGGCCAGAGGTGAAATTCTCGGATTCCTTGAAGACTAACTTATGCGAAAGCATTCACCAAGGATGTC…	878	0	2f258bf8945c4a8e389c1705a186be09174cf4f4	2012-05-30	ENV	Uncultured eukaryote clone QL488 18S ribosomal RNA gene, partial sequence	uncultured eukaryote		Eukaryota; environmental samples			QL488		High Arctic microbial mat
JN207874.1.877_U	Eukaryota	TSAR	Rhizaria	Cercozoa	Filosa-Sarcomonadea	Glissomonadida	Allapsidae	Group-Te	Group-Te_sp.	JN207874	1	877	U	18S_rRNA	nucleus							45362											104092	ATTCCAGCTCCAATAGCGTATATTAAAGTTGCTGCAGTTAAAAAGCTCGTAGTTGGATTTCTGGCGAAACTGCTAGCTGGCCCGTCACGTCAGTGATGTGTGCCGGCTTGGCGTTTGCCATCCGTTCGAATGATATGCGCGCTGCCCTTCATTGGGTTGGTGCTGCATGTTTTCGATCTTTTACTTTGAAAAAATTAGAGTGTTTCAAGCAGGCATGTTTGCTATGAATACATTAGCATGGAATAATAATCTAGGACTTTCGGTTCTATTTTGTTGGTGTTCTGGAGCTGAAGTAATGATTGATAGGGATAGTTGGGGGTGCTAGTATTCAATGGCCAGAGGTGAAATTCTCGGATTCCTTGAAGACTAACTTATGCGAAAGCATTCACCAAGGATGTC…	877	0	579a7bdb7d56204fad73bdc86fc81d49484ab840	2012-05-30	ENV	Uncultured eukaryote clone QL486 18S ribosomal RNA gene, partial sequence	uncultured eukaryote		Eukaryota; environmental samples			QL486		High Arctic microbial mat
JN207876.1.878_U	Eukaryota	TSAR	Rhizaria	Cercozoa	Filosa-Sarcomonadea	Glissomonadida	Allapsidae	Group-Te	Group-Te_sp.	JN207876	1	878	U	18S_rRNA	nucleus							45362											144066	ATTCCAGCTCCAATAGCGTATATTAAAGTTGCTGCAGTTAAAAAGCTCGTAGTTGGATTTCTGACGAAACTGCTAGCTGGCCCGTCACGTCAGTGATGTGTGCCGGCTTGGCGTTTGTCATCCGTTCGAATGATATGCGCGCTGCCCTTCACTGGGTTGGTGCTGCATGTTTTCGATCTTTTACTTTGAAAAAATTAGAGTGTTTCAAGCAGGCATATTTGCTATGAATACATTAGCATGGAATAATAATCTAGGACTTTCGGTTCTATTTTGTTGGTGTTTTGGAGCTGAAGTAATGATTGATAGGGATAGTTGGGGGTGCTAGTATTCAATGGCCAGAGGTGAAATTCTCGGATTCCTTGAAGACTAACTTATGCGAAAGCATTCACCAAGGATGTC…	878	0	86d5a2937791d0336922c8c5e1f4f6f3f267611c	2012-05-30	ENV	Uncultured eukaryote clone QL512 18S ribosomal RNA gene, partial sequence	uncultured eukaryote		Eukaryota; environmental samples			QL512		High Arctic microbial mat
AB695528.1.1801_U	Eukaryota	TSAR	Rhizaria	Cercozoa	Filosa-Sarcomonadea	Glissomonadida	Allapsidae	Group-Te	Group_Te_sp.	AB695528	1	1801	U	18S_rRNA	nucleus							45361											1333	CATATGCTTGTCTCAAAGATTAAGCCATGCATGTCTAAGTATAAACATCTTTATACAGTGAAACTGCGTACAGCTCATTATATCAGTTATGATTTATTTGATGGTACCTTACTACATGGATACCCGTAGTAATTCTAGAGCTAATACATGCGTACAATCCCGACTACTCGCTGGAAGGGATGTCTTTATTAGATTCAAACCCAATGCAGTAGCAATACTGGTCTCATTGGTGACTCATAGTAACGTGTCGAATCGCATGGCCTTGTGCTGGCGATAGTTCATTCAAATTTCTGCCCTATCAGCTTTCGATGGTAGTGTAGTGGACTACCATGGCTTTAACGGGTGACGGAGAATTAGGGTTCGATTCCGGAGAGGGAGCCTGAGAAACGGCTACCACAT…	1801	0	a123b4a6c57f3c93499abe4b780353dd1afe79de	03-FEB-2012	ENV	Uncultured eukaryote gene for 18S ribosomal RNA, complete sequence, clone: MPE2-34	uncultured eukaryote		Eukaryota; environmental samples			MPE2-34		aquatic moss pillars
EF024655.1.1837_U	Eukaryota	TSAR	Rhizaria	Cercozoa	Filosa-Sarcomonadea	Glissomonadida	Allapsidae	Group-Te	Group_Te_sp.	EF024655	1	1837	U	18S_rRNA	nucleus							45361											5130	CTGGTTGATCCTGCCAGTAGTCATATGCTTGTCTCAAAGATTAAGCCATGCATGTCTAAGTATAAACAAGTTTATACAGTGAAACTGCGTACAGCTCATTATATCAGTTATGATTTATTTGATGGTACCTTACTACATGGATACCCGTAGTAATTCTAGAGCTAATACATGCGTAAAATCCCGACTACTTGTTGGAAGGGATGTATTTATTAGATTCAAACCCAATGCAGTAGCAATACTGGTTCAATTGGTGACTCATAGTAACTTGTCGAATCGCATGGCCTTGTGCTGGCGATAGTTCATTCAAATTTCTGCCCTATCAGCTTTCGATGGTAGTGTAGTGGACTACCATGGCTTTAACGGGTGACGGAGAATTAGGGTTCGATTCCGGAGAGGGAG…	1837	0	606b016cfd012df54f508a78a7953d171411d315	29-JAN-2008	ENV	Eimeriidae environmental sample clone Elev_18S_982 18S ribosomal RNA gene, partial sequence						Elev_18S_982		trembling aspen rhizosphere under elevated CO2 conditions
EF023226.1.1837_U	Eukaryota	TSAR	Rhizaria	Cercozoa	Filosa-Sarcomonadea	Glissomonadida	Allapsidae	Group-Te	Group_Te_sp.	EF023226	1	1837	U	18S_rRNA	nucleus							45361											10517	CTGGTTGATCCTGCCAGTAGTCATATGCTTGTCTCAAAGATTAAGCCATGCATGTTTAAGTATAAACATCTTTATACAGTGAAACTGCGTACAGCTCATTATATCAGTTATGATTTATTTGATGGTACCTTACTACATGGATACCCGTAGTAATTCTAGAGCTAATACATGCGTACAATCCCGACTACTCGCTGGAAGGGATGTCTTTATTAGATTCAAACCCAATGCAGTAGCAATACTGGTTCTCATTGGTGACTCATAGTAACGTGTCGAATCGCATGGCCTTGTGCTGGCGATAGTTCATTCAAATTTCTGCCCTATCAGCTTTCGATGGTAGTGTAGTGGACTACCATGGCTTTAACGGGTGACGGAGAATTAGGGTTCGATTCCGGAGAGGGA…	1837	0	153e44a1155625b5f35919e545036647041ad1aa	27-MAR-2007	ENV	Eimeriidae environmental sample clone Amb_18S_526 18S ribosomal RNA gene, partial sequence	uncultured Eimeriidae		Eukaryota; Sar; Alveolata; Apicomplexa; Conoidasida; Coccidia; Eucoccidiorida; Eimeriorina; Eimeriidae; environmental samples			Amb_18S_526		trembling aspen rhizosphere under ambient CO2 conditions
EF023411.1.1837_U	Eukaryota	TSAR	Rhizaria	Cercozoa	Filosa-Sarcomonadea	Glissomonadida	Allapsidae	Group-Te	Group_Te_sp.	EF023411	1	1837	U	18S_rRNA	nucleus							45361											15445	CTGGTTGATCCTGCCAGTAGTCATATGCTTGTCTCAAAGATTAAGCCATGCATGTTTAAGTATAAACATCTTTATACAGTGAAACTGCGTACAGCTCATTATATCAGTTATGATTTATTTGATGGTACCTTACTACATGGATACCCGTAGTAATTCTAGAGCTAATACATGCGTACAATCCCGACTACTCGCTGGAAGGGATGTCTTTATTAGATTCAAACCCAATGCAGTAGCAATACTGGTTCTCATTGGTGACTCATAGTAACGTGTCGAATCGCATGGCCTTGTGCTGGCGATAGTTCATTCAAATTTCTGCCCTATCAGCTTTCGATGGTAGTGTAGTGGACTACCATGGCTTTAACGGGTGACGGAGAATTAGGGTTCGATTCCGGAGAGGGA…	1837	0	153e44a1155625b5f35919e545036647041ad1aa	27-MAR-2007	ENV	Eimeriidae environmental sample clone Amb_18S_750 18S ribosomal RNA gene, partial sequence	uncultured Eimeriidae		Eukaryota; Sar; Alveolata; Apicomplexa; Conoidasida; Coccidia; Eucoccidiorida; Eimeriorina; Eimeriidae; environmental samples			Amb_18S_750		trembling aspen rhizosphere under ambient CO2 conditions
EF023403.1.1837_U	Eukaryota	TSAR	Rhizaria	Cercozoa	Filosa-Sarcomonadea	Glissomonadida	Allapsidae	Group-Te	Group_Te_sp.	EF023403	1	1837	U	18S_rRNA	nucleus							45361											16417	CTGGTTGATCCTGCCAGTAGTCATATGCTTGTCTCAAAGATTAAGCCATGCATGTTTAAGTATAAACATCTTTATACAGTGAAACTGCGTACAGCTCATTATATCAGTTATGATTTATTTGATGGTACCTTACTACATGGATACCCGTAGTAATTCTAGAGCTAATACATGCGTACAATCCCGACTACTCGCTGGAAGGGATGTCTTTATTAGATTCAAACCCAATGCAGTAGCAATACTGGTTCTCATTGGTGACTCATAGTAACGTGTCGAATCGCATGGCCTTGTGCTGGCGATAGTTCATTCAAATTTCTGCCCTATCAGCTTTCGATGGTAGTGTAGTGGACTACCATGGCTTTAACGGGTGACGGAGAATTAGGGTTCGATTCCGGAGAGGGA…	1837	0	153e44a1155625b5f35919e545036647041ad1aa	27-MAR-2007	ENV	Eimeriidae environmental sample clone Amb_18S_742 18S ribosomal RNA gene, partial sequence	uncultured Eimeriidae		Eukaryota; Sar; Alveolata; Apicomplexa; Conoidasida; Coccidia; Eucoccidiorida; Eimeriorina; Eimeriidae; environmental samples			Amb_18S_742		trembling aspen rhizosphere under ambient CO2 conditions
FJ592329.1.1123_U	Eukaryota	TSAR	Rhizaria	Cercozoa	Filosa-Sarcomonadea	Glissomonadida	Allapsidae	Group-Te	Group_Te_sp.	FJ592329	1	1123	U	18S_rRNA	nucleus							45361											17859	GTGCCAGCCGCCGCGGTAATTCCAGCTCCAATAGCGTATATTAAAGTTGCTGCAGTTAAAAAGCTCGTAGTTGGATTTCTGACGAAACTGCTAGCTGGCCCGTCACGTCAGTGATGTGTGCCGGCTTGGCGTTTGTCATCCGTTCGAATGATATGCGCGCTGCCCTTCACTGGGTTGGTGCTGCATGTTTTCGATCTTTTACTTTGAAAAAATTAGAGTGTTTCAAGCAGGCATGTTTGCTATGAATACATTAGCATGGAATAATAATCTAGGACTTTCGGTTCTATTTTGTTGGTGTTCTGGAGCTGAAGTAATGATTGATAGGGATAGTTGGGGGTGCTAGTATTCAATGGCCAGAGGTGAAATTCTCGGATTCCTTGAAGACTAACTTATGCGAAA…	1123	0	0e07c2f90079245922684a9d9e21f270aaa2cbd1	02-FEB-2009	ENV	Uncultured eukaryote clone C06_SE1A 18S ribosomal RNA gene, partial sequence	uncultured eukaryote		Eukaryota; environmental samples			C06_SE1A		cold-fumarole soil (elev. 5824 m) collected at Socompa Volcano, Andes
EF024447.25.1892_U	Eukaryota	TSAR	Rhizaria	Cercozoa	Filosa-Sarcomonadea	Glissomonadida	Allapsidae	Group-Te	Group_Te_sp.	EF024447	25	1892	U	18S_rRNA	nucleus			4.10.0	Vaulot D.	length of sequence too short compared to end-start+1		45361											22408	ATGTACGGCGCAGTGTGCGGAATCGCCCTTCTGGTTGATCCTGCCAGTAGTCATATGCTTGTCTCAAAGATTAAGCCATGCATGTCTAAGTATAAACAAGTTTATACAGTGAAACTGCGTACAGCTCATTATATCAGTTATGATTTATTTGATGGTACCTTACTACATGGATACCCGTAGTAATTCTAGAGCTAATACATGCGTAAAATCCCGACTACTTGTTGGAAGGGATGTATTTATTAGATTCAAACCCAATGCAGTAGCAATACTGGTTCAATTGGTGACTCATAGTAACTTGTCGAATCGCATGGCCTTGTGCTGGCGATAGTTCATTCAAATTTCTGCCCTATCAGCTTTCGATGGTAGTGTAGTGGACTACCATGGCTTTAACGGGTGACG…	1867	0	60d4e3e3e1e77d38d5f13f90798e9b03a680b90b	29-JAN-2008	ENV	Eimeriidae environmental sample clone Elev_18S_1114 18S ribosomal RNA gene, partial sequence						Elev_18S_1114		trembling aspen rhizosphere under elevated CO2 conditions
EF023233.1.1837_U	Eukaryota	TSAR	Rhizaria	Cercozoa	Filosa-Sarcomonadea	Glissomonadida	Allapsidae	Group-Te	Group_Te_sp.	EF023233	1	1837	U	18S_rRNA	nucleus							45361											27260	CTGGTTGATCCTGCCAGTAGTCATATGCTTGTCTCAAAGATTAAGCCATGCATGTTTAAGTATAAACATCTTTATACAGTGAAACTGCGTACAGCTCATTATATCAGTTATGATTTATTTGATGGTACCTTACTACATGGATACCCGTAGTAATTCTAGAGCTAATACATGCGTACAATCCCGACTACTCGCTGGAAGGGATGTCTTTATTAGATTCAAACCCAATGCAGTAGCAATACTGGTTCTCATTGGTGACTCATAGTAACGTGTCGAATCGCATGGCCTTGTGCTGGCGATAGTTCATTCAAATTTCTGCCCTATCAGCTTTCGATGGTAGTGTAGTGGACTACCATGGCTTTAACGGGTGACGGAGAATTAGGGTTCGATTCCGGAGAGGGA…	1837	0	153e44a1155625b5f35919e545036647041ad1aa	27-MAR-2007	ENV	Eimeriidae environmental sample clone Amb_18S_534 18S ribosomal RNA gene, partial sequence	uncultured Eimeriidae		Eukaryota; Sar; Alveolata; Apicomplexa; Conoidasida; Coccidia; Eucoccidiorida; Eimeriorina; Eimeriidae; environmental samples			Amb_18S_534		trembling aspen rhizosphere under ambient CO2 conditions
EF024137.1.1835_U	Eukaryota	TSAR	Rhizaria	Cercozoa	Filosa-Sarcomonadea	Glissomonadida	Allapsidae	Group-Te	Group_Te_sp.	EF024137	1	1835	U	18S_rRNA	nucleus							45361											30878	CTGGTTGATCCTGCCAGTAATCATATGCTTGTCCTAAAGATTAAGCCATGCATGTCTAAGTATAAGCAATTTATACAGTGAAACTGCGTACAGCTCATTATATCAGTTATGATTTATTTGATGGTACCTTACTACATGGATACCCGTAGTAATTCTAGAGCTAATACATGCGTAAAATCCCGACTACTTGTTGGAAGGGATGTATTTATTAGATTCAAACCCAATGCAGTAGCAATACTGGTTCAATTGGTGACTCATAGTAACTTGTCGAATCGCATGGCCTTGTGCTGGCGATAGTTCATTCAAATTTCTGCCCTATCAGCTTTCGATGGTAGTGTAGTGGACTACCATGGCTTTAACGGGTGACGGAGAATTAGGGTTCGATTCCGGAGAGGGAGC…	1835	0	9a639dea5ac76931226fbd48a84f2692b811cd78	29-JAN-2008	ENV	Cercomonadida environmental sample clone Elev_18S_451 18S ribosomal RNA gene, partial sequence						Elev_18S_451		trembling aspen rhizosphere under elevated CO2 conditions
AM114807.1.1846_U	Eukaryota	TSAR	Rhizaria	Cercozoa	Filosa-Sarcomonadea	Glissomonadida	Allapsidae	Group-Te	Group_Te_sp.	AM114807	1	1846	U	18S_rRNA	nucleus							45361											44999	ACCTGGTTGATCCTGCCAGTAGTCATATGCTTGTCTCAAAGATTAAGCCATGCATGTCTAAGTATAAACATCTTTATACAGTGAAACTGCGTACAGCTCATTATATCAGTTATGATTTATTTGATGGTACCTTACTACATGGATACCCGTAGTAATTCTAGAGCTAATACATGCGTACAATCCCGACTACTCGTTGGAAGGGATGTCTTTATTAGATTCAAACCCAATGCAGTAGCAATACTGGTCTCATTGGTGACTCATAGTAACGTGTCGAATCGCATGGCCTTGTGCTGGCGATAGTTCATTCAAATTTCTGCCCTATCAGCTTTCGATGGTAGTGTAGTGGACTACCATGGCTTTAACGGGTGACGGAGAATTAGGGTTCGATTCCGGAGAGGG…	1846	1	2d484d0950223be41959c8b5073a966e0f6ff27b	01-SEP-2006	ENV	Uncultured cercozoan partial 18S rRNA gene, clone WIM71	uncultured Cercozoa		Eukaryota; Sar; Rhizaria; Cercozoa; environmental samples			WIM71		soil sample from top 0-25 cm layer of non-fertilized agricultural field, collected in 1975
EF024395.1.1834_U	Eukaryota	TSAR	Rhizaria	Cercozoa	Filosa-Sarcomonadea	Glissomonadida	Allapsidae	Group-Te	Group_Te_sp.	EF024395	1	1834	U	18S_rRNA	nucleus							45361											49280	CTGGTTGATCCTGCCAGTAATCATATGCTTGTCCTAAAGATTAAGCCATGCATGTCTAAGTATAAGCAATTTATACAGTGAAACTGCGTACAGCTCATTATATCAGTTATGATTTATTTGATGGTACCTTACTACATGGATACCCGTAGTAATTCTAGAGCTAATACATGCGTAAAATCCCGACTACTTGTTGGAAGGGATGTATTTATTAGATTCAAACCCAATGCAGTAGCAATACTGGTTCAATTGGTGACTCATAGTAACTTGTCGAATCGCATGGCCTTGTGCTGGCGATAGTTCATTCAAATTTCTGCCCTATCAGCTTTCGATGGTAGTGTAGTGGACTACCATGGCTTTAACGGGTGACGGAGAATTAGGGTTCGATTCCGGAGAGGGAGC…	1834	0	06ecbb1c4f3d7a60b7a2e83a0fe16993b6901fac	29-JAN-2008	ENV	Eimeriidae environmental sample clone Elev_18S_1051 18S ribosomal RNA gene, partial sequence						Elev_18S_1051		trembling aspen rhizosphere under elevated CO2 conditions
AF372766.1.1306_U	Eukaryota	TSAR	Rhizaria	Cercozoa	Filosa-Sarcomonadea	Glissomonadida	Allapsidae	Group-Te	Group_Te_sp.	AF372766	1	1306	U	18S_rRNA	nucleus							45361											57143	CGGAGAGGGATCCTGAGAAACGGCTACCACATCCAAGGAAAGCATCAGGCGCGCAAATTACCCAATCCTGACACAGGGAGGTAGTGACAAAAAATAACAACACCGGGCCTATACAAGTCTGGTGATTGGAATGACTACAATTTAAATCCCTTAACGAGGATCCATTGGAGGGCAAGTCTGGTGCCAGCAGCCGCGGTAATTCCAGCTCCAATAGCGTATATTGAACTAGCTGCAGTTAAAAAACTCGTATTGGATTTCTGACAAAAACTGCTAGCTGGCCCCGCCACGTCAGTGGTGTGTGCCGGCTTGGCGTTTGTCATCCGTTCGAATGATATGCGTTCTGCCCTTCACTGGGTTGGTGCTGCATGTTTTCGATCTTTACTTTGAAAAAATTAGAGT…	1306	0	68ab64e8fd4f5b2a65d4bc3b93cbc1f214f05b2c	01-MAY-2002	ENV	Uncultured cercozoan clone LEMD226 small subunit ribosomal RNA gene, partial sequence	uncultured Cercozoa		Eukaryota; Sar; Rhizaria; Cercozoa; environmental samples			LEMD226
AJ506007	Eukaryota	TSAR	Rhizaria	Cercozoa	Filosa-Sarcomonadea	Glissomonadida	Allapsidae	Group-Te	Group_Te_sp.	AJ506007	1	1606	U	18S_rRNA	nucleus							45361											69521	GGAAGGGGTGTATTTTTAGAAAAAAACCCAATGCAGTAGCAATACTGGTTCAATTGGTGACTCATAGTAACTTGTCGAATCGCATGGCCTTGTGCTGGCGATAGTTCATTCAAATTTCTGCCCTATCAGCTTTCGATGGTAGTGTAGTGGACTACCATGGCTTTAACGGGTGACGGAGAATTAGGGTTCGATTCCGGAGAGGGAGCCTGAGAAACGGCTACCACATCCAAGGAAGGCAGCAGGCGCGCAAATTACCCAATCCTGACACAGGGAGGTAGTGACAAAAAATAACAACACCGGGCCTTTACGGTCTGGTGATTGGAATGAGTACAATTTAAATCCCTTAACGAGTATCCATTGGAGGGCAAGTCTGGTGCCAGCAGCCGCGGTAATTCCAGC…	1606	0	4537c8f5ef1348fec6e4fd8b940a3eb695fcf035	03-OCT-2002	ENV	Uncultured rhizosphere cercozoan partial 18S rRNA gene, clone RSC-CHU-27	uncultured rhizosphere cercozoan		Eukaryota; Sar; Rhizaria; Cercozoa; environmental samples			RSC-CHU-27		Rhizosphere soil sample of flowering maize plants
EF023220.1.1837_U	Eukaryota	TSAR	Rhizaria	Cercozoa	Filosa-Sarcomonadea	Glissomonadida	Allapsidae	Group-Te	Group_Te_sp.	EF023220	1	1837	U	18S_rRNA	nucleus							45361											76522	CTGGTTGATCCTGCCAGTAGTCATATGCTTGTCTCAAAGATTAAGCCATGCATGTTTAAGTATAAACATCTTTATACAGTGAAACTGCGTACAGCTCATTATATCAGTTATGATTTATTTGATGGTACCTTACTACATGGATACCCGTAGTAATTCTAGAGCGAATACATGCGTACAATCCCGACTACTCGCTGGAAGGGATGTCTTTATTAGATTCAAACCCAATGCAGTAGCAATACTGGTTCTCATTGGTGACTCATAGTAACGTGTCGAATCGCATGGCCTTGTGCTGGCGATAGTTCATTCAAATTTCTGCCCTATCAGCTTTCGATGGTAGTGTAGTGGACTACCATGGCTTTAACGGGTGACGGAGAATTAGGGTTCGATTCCGGAGAGGGA…	1837	0	27a40f9d99a854c5ac9913b4fbc4e6099b7c3d15	27-MAR-2007	ENV	Eimeriidae environmental sample clone Amb_18S_518 18S ribosomal RNA gene, partial sequence	uncultured Eimeriidae		Eukaryota; Sar; Alveolata; Apicomplexa; Conoidasida; Coccidia; Eucoccidiorida; Eimeriorina; Eimeriidae; environmental samples			Amb_18S_518		trembling aspen rhizosphere under ambient CO2 conditions
EF023397.1.1840_U	Eukaryota	TSAR	Rhizaria	Cercozoa	Filosa-Sarcomonadea	Glissomonadida	Allapsidae	Group-Te	Group_Te_sp.	EF023397	1	1840	U	18S_rRNA	nucleus							45361											92904	CTGGTTGATCCTGCCAGTAGTCATATGCTTGTCTCAAAGATTAAGCCATGCATGTTTAAGTATAAACATCTTTATACAGTGAAACTGCGTACAGCTCATTATATCAGTTATGATTTATTTGATGGTACCTTACTACATGGATACCCGTAGTAATTCTAGAGCTAATACATGCGTACAATCCCGACTACTCGCTGGAAGGGATGTCTTTATTAGATTCAAACCCAATGCAGTAGCAATACTGGTTCTCATTGGTGACTCATAGTAACGTGTCGAATCGCATGGCCTTGTGCTGGCGATAGTTCATTCAAATTTCTGCCCTATCAGCTTTCGATGGTAGTGTAGTGGACTACCATGGCTTTAACGGGTGACGGAGAATTAGGGTTCGATTCCGGAGAGGGA…	1840	0	beb2a4e6ea26968d9d752c5f2f4b581314f71cfa	27-MAR-2007	ENV	Eimeriidae environmental sample clone Amb_18S_734 18S ribosomal RNA gene, partial sequence	uncultured Eimeriidae		Eukaryota; Sar; Alveolata; Apicomplexa; Conoidasida; Coccidia; Eucoccidiorida; Eimeriorina; Eimeriidae; environmental samples			Amb_18S_734		trembling aspen rhizosphere under ambient CO2 conditions
EF024860.1.1835_U	Eukaryota	TSAR	Rhizaria	Cercozoa	Filosa-Sarcomonadea	Glissomonadida	Allapsidae	Group-Te	Group_Te_sp.	EF024860	1	1835	U	18S_rRNA	nucleus							45361											111518	CTGGTTGATCCTGCCAGTAGTCATATGCTTGTCTCAAAGATTAAGCCATGCATGTCTAAGTATAAACAAGTTTATACGGTGAAACTGCGTACAGCTCATTATATCAGTTATGATTTATTTGATGGTACCTTACTACATGGATACCCGTAGTAATTCTAGAGCTAATACATGCGTAAAATCCCGACTACTTGTTGGAAGGGATGTATTTATTAGATTCAAACCCAATGCAGTAGCAATACTGGTTCAATTGGTGACTCATAGTAACTTGTCGAATCGCATGGCCTTGTGCTGGCGATAGTTCATTCAAATTTCTGCCCTATCAGCTTTCGATGGTAGTGTAGTGGACTACCATGGCTTTAACGGGTGACGGAGAATTAGGGTTCGATTCCGGAGAGGGAG…	1835	0	ff11f71d9250a7e8acaa11fb7e5c05791ff59923	29-JAN-2008	ENV	Eimeriidae environmental sample clone Elev_18S_1381 18S ribosomal RNA gene, partial sequence						Elev_18S_1381		trembling aspen rhizosphere under elevated CO2 conditions
EF023415.1.1834_U	Eukaryota	TSAR	Rhizaria	Cercozoa	Filosa-Sarcomonadea	Glissomonadida	Allapsidae	Group-Te	Group_Te_sp.	EF023415	1	1834	U	18S_rRNA	nucleus							45361											114266	CTGGTTGATCCTGCCAGTAGTCATATGCTTGTCTCAAAGATTAAGTCATGCATGTCTAAGTATAAACATCTTTATACAGTGAAACTGCGTACAGCTCATTATATCAGTTATGATTTATTTGATGGTACCTTACTACATGGATACCCGTAGTAATTCTAGAGCTAATACATGCGTACAATCCCGACTACTCGTTGGAAGGGATGTCTTTATTAGATTCAAACCCAATGCAGTAGCAATACTGGTCTCATTGGTGACTCATAGTAACGTGTCGAATCGCATGGCCTTGTGCTGGCGATAGTTCATTCAAATTTCTGCCCTATCAGCTTTCGATGGTAGTGTAGTGGACTACCATGGCTTTAACGGGTGACGGAGAATTAGGGTTCGATTCCGGAGAGGGAG…	1834	0	9ed3c8118800d72d30d44d013a2940565543d64c	27-MAR-2007	ENV	Eimeriidae environmental sample clone Amb_18S_755 18S ribosomal RNA gene, partial sequence	uncultured Eimeriidae		Eukaryota; Sar; Alveolata; Apicomplexa; Conoidasida; Coccidia; Eucoccidiorida; Eimeriorina; Eimeriidae; environmental samples			Amb_18S_755		trembling aspen rhizosphere under ambient CO2 conditions
FJ577825.1.1737_U	Eukaryota	TSAR	Rhizaria	Cercozoa	Filosa-Sarcomonadea	Glissomonadida	Allapsidae	Group-Te	Group_Te_sp.	FJ577825	1	1737	U	18S_rRNA	nucleus							45361											137501	CATGCATGTCTAAGTATAAACATCTTTATACAGTGAAACTGCGTACAGCTCATTATATCAGTTATGATTTATTTGATGGTACCTTACTACATGGATACCCGTAGTAATTCTAGAGCTAATACATGCGTACAATCCCGACTACTCGTTGGAAGGGATGTCTTTATTAGATTCAAACCCAATGCAGTAGCAATACTGGTTCTCATTGGTGACTCATAGTAACGTGTCGAATCGCATGGCCTTGTGCTGGCGATAGTTCATTCAAATTTCTGCCCTATCAGCTTTCGATGGTAGTGTAGTGGACTACCATGGCTTTAACGGGTGACGGAGAATTAGGGTTCGATTCCGGAGAGGGAGCCTGAGAAACGGCTACCACATCCAAGGAAGGCAGCAGGCGCGCAA…	1737	0	276d751a32adcfa1c650a419c599a2f077f564c5	27-JAN-2009	ENV	Uncultured rhizarian clone Orly5 18S ribosomal RNA gene, partial sequence	uncultured Rhizaria		Eukaryota; Sar; Rhizaria; environmental samples			Orly5		water from Orly treatment plant
EF023110.29.1896_U	Eukaryota	TSAR	Rhizaria	Cercozoa	Filosa-Sarcomonadea	Glissomonadida	Allapsidae	Group-Te	Group_Te_sp.	EF023110	29	1896	U	18S_rRNA	nucleus			4.10.0	Vaulot D.	length of sequence too short compared to end-start+1		45361											137771	GTACGGCCGCAGTGTGCTGGACATCGCGTACTGGTTGATCCTGCCAGTAGTCATATGCTTGTCTCAAAGATTAAGCCATGCATGTTTAAGTATAAACATCTTTATACAGTGAAACTGCGTACAGCTCATTATATCAGTTATGATTTATTTGATGGTACCTTACTACATGGATACCCGTAGTAATTCTAGAGCTAATACATGCGTACAATCCCGACTACTCGCTGGAAGGGATGTCTTTATTAGATTCAAACCCAATGCAGTAGCAATACTGGTTCTCATTGGTGACTCATAGTAACGTGTCGAATCGCATGGCCTTGTGCTGGCGATAGTTCATTCAAATTTCTGCCCTATCAGCTTTCGATGGTAGTGTAGTGGACTACCATGGCTTTAACGGGTGAC…	1867	0	06d0ee2d94834e958ecf9a4035abd2bc32b74860	27-MAR-2007	ENV	Eimeriidae environmental sample clone Amb_18S_390 18S ribosomal RNA gene, partial sequence	uncultured Eimeriidae		Eukaryota; Sar; Alveolata; Apicomplexa; Conoidasida; Coccidia; Eucoccidiorida; Eimeriorina; Eimeriidae; environmental samples			Amb_18S_390		trembling aspen rhizosphere under ambient CO2 conditions
AJ130852.1.1659_U	Eukaryota	TSAR	Rhizaria	Cercozoa	Filosa-Sarcomonadea	Glissomonadida	Allapsidae	Group-Te	Group_Te_sp.	AJ130852	1	1659	U	18S_rRNA	nucleus							45361											139775	AGTCATATGCTTGTCTCAAAGATTAAGCCATGCATGTCTAAGTATAAACATCTTTATACAGTGAAACTGCGTACAGCTCATTATATCAGTTATGATTTATTTGATGGTACCTTACTACATGGATACCCGTAGTAATTCTAGAGCTAATACATGCGTAAAATCCCGACTACTCGTTGGAAGGGATGTATTTATTAGATTCAAACCCAATGCAGTAGCAATACTGGTTCAATTGGTGACTCATAGTAACTTGTCGAATCGCATGGCCTTGTGCTGGCGATAGTTCATTCAAATTTCTGCCCTATCAGCTTTCGATGGTAGTGTAGTGGACTACCATGGCTTTAACGGGTGACGGAGAATTAGGGTTCGATTCCGGAGAGGGAGCCTGAGAAACGGCTACCA…	1659	1	b5590d52ffc276d6e326820c79e64135932829fb	18-NOV-1998	ENV	Unidentified eukaryote 18S ribosomal RNA, clone LKM30, partial	uncultured eukaryote		Eukaryota; environmental samples			LKM30
EF023686.1.1816_U	Eukaryota	TSAR	Rhizaria	Cercozoa	Filosa-Sarcomonadea	Glissomonadida	Allapsidae	Group-Te	Group_Te_sp.	EF023686	1	1816	U	18S_rRNA	nucleus	1		4.10.0	Guillou L.		reference sequence in original PR2 database	45361											49089	CTGGTTGATACTGCCAGTAGTCATATGCTTGTCTCAAAGATTAAGCCATGCATGTCTAAGTATAAACATCTTTATACAGTGAAACTGCGTACAGCTCATTATATCAGTTATAATTTCTTTGATGGTACCTTACTACATGGATACCCGTAGTAATTCTAGAGCTAATACATGCGCAAAGTCCCGACTCTCGCGGGGAGGGATGTATTTATTAGATAAAAAACCAATGCGGGACTTCTGTCCCGGTTCTTTTTGGTGACTCCTAGTAACTGTTCGAATCGCATGCCTTCACTGGTGGCGATAGTTCATTCAAATTTCTGCCCTATCAGCTTTCGACGGTAGTGTAGTGGACTACCGTGGCGTTCACGGGTGACGGAGAATTAGGGTTCGATTCCGGAGAGG…	1816	0	ab9ab6baf39a4bfd5f7b78344444d2911913e67b	27-MAR-2007	ENV	Thaumatomonadida environmental sample clone Amb_18S_949 18S ribosomal RNA gene, partial sequence						Amb_18S_949		trembling aspen rhizosphere under ambient CO2 conditions
EU709251.1.955_U	Eukaryota	TSAR	Rhizaria	Cercozoa	Filosa-Sarcomonadea	Glissomonadida	Allapsidae	Group-Te	Group_Te_sp.	EU709251	1	955	U	18S_rRNA	nucleus	1		4.10.0	Guillou L.	length of sequence too short compared to end-start+1	reference sequence in original PR2 database	45361											49205	ACTGCGTACAGCTCATTATATCAGTAATGATTTATTTGATGGTACCTTACTACATGGATACCCGTAGTAATTCTAGAGCTAATACATGCGTCAAATCCTGACTCGTGTTAAAGCGGGAAGGGATGTATTTATTAGATAACAAAATCAATGCAGATTAGCAATAATCTGGTTCTTTGGTGACTCATAGTAACTGTTCGAATCGCATGGCTTTATGCTGGCGATAGTTCATTCAAATTTCTGCCCTATCAGCTTTCGACGGTAGTGTAGTGGACTACCGTGGCGTTAACGGGTGACGGAGAATTAGGGTTCGATTCCGGAGAGGGAGCCTGAGAAACGGCTACCACATCCAAGGAAGGCAGCAGGCGCGCAAATTACCCAATCCTGACACAGGGAGGTAGT…	954	0	a74f688495a3e24ac1af477b6c941bc7a3080df2	20-APR-2009	ENV	Uncultured cercozoan isolate AH57p78p118t23 18S ribosomal RNA gene, partial sequence	uncultured Cercozoa		Eukaryota; Sar; Rhizaria; Cercozoa; environmental samples					soil
EU709246.1.1127_U	Eukaryota	TSAR	Rhizaria	Cercozoa	Filosa-Sarcomonadea	Glissomonadida	Allapsidae	Group-Te	Group_Te_sp.	EU709246	1	1127	U	18S_rRNA	nucleus	1		4.10.0	Guillou L.	length of sequence too short compared to end-start+1	reference sequence in original PR2 database	45361											120103	AATTCTAGAGCTAATACATGCGTAAAGTCCCGACTCTCGCGGGGAGGGATGTATTTATTAGATAAAAAATCGATGCGAGCGCCGCAAGGTGTCTCGGTTTGTTGGTGATTCATAGTAACTGTTCGAATCGCATGGCTTCTGGCTGGCGATAGTTCATTCAAATTTCTGCCCTATCAGCTTTCGACGGTAGTGTAGTGGACTACCGTGGTGTTAACGGGTGACGGAGAATTAGGGTTCGATTCCGGAGAGGGAGCCCGAGAAACGGCTACCACATCCAAGGAAGGCAGCAGGCGCGCAAATTACCCAATCCTGACACAGGGAGGTAGTGACAAAAAATAACAATACCGGGCCTTTTCAGGTCTGGTAATTGGAATGAGTACAATTTAAATCCCTTAACGA…	1126	0	36703908646a72ebf96ee633bb463cdd8dfd7b75	20-APR-2009	ENV	Uncultured cercozoan isolate HetAus7 18S ribosomal RNA gene, partial sequence	uncultured Cercozoa		Eukaryota; Sar; Rhizaria; Cercozoa; environmental samples					soil
EF024039.1.1816_U	Eukaryota	TSAR	Rhizaria	Cercozoa	Filosa-Sarcomonadea	Glissomonadida	Allapsidae	Group-Te	Group_Te_sp.	EF024039	1	1816	U	18S_rRNA	nucleus	1		4.10.0	Guillou L.		reference sequence in original PR2 database	45361											102218	CTGGTTGATCCTGCCAGTAGTCATATGCTTGTCTCAAAGATTAAGCCATGCATGTCTAAGTATAAACATCTTTATACAGTGAAACTGCGTACAGCTCATTATATCAGTTATAATTTCTTTGATGGTACCTTACTACATGGATACCCGTAGTAATTCTAGAGCTAATACATGCGCAAAGTCCCGACTCTCGCGGGGAGGGATGTATTTATTAGATAAAAAACCAATGCGGGACTTCTGTCCCGGTTCTTTTTGGTGACTCCTAGTAACTGTTCGAATCGCATGCCTTCACTGGTGGCGATAGTTCATTCAAATTTCTGCCCTATCAGCTTTCGACGGTAGTGTAGTGGACTACCGTGGCGTTCACGGGTGACGGAGAATTAGGGTTCGATTCCGGAGAGG…	1816	0	687e2406dff89d9690181a454992bf8934b1a421	27-MAR-2007	ENV	Thaumatomonadida environmental sample clone Amb_18S_1521 18S ribosomal RNA gene, partial sequence						Amb_18S_1521		trembling aspen rhizosphere under ambient CO2 conditions
Orange: Clade-U\TE
Blue: Group-TE as defined by Howe et al
[truncated: 45 more columns]

## Sheet: Alignment
>N._vorax
-------------------------------------------------------ATGCTTGTCTCAAAGGGTTAAGCCATGCATGTCTAAGTATAAACATCTTTATACAGTGAAACTGCGTACAGCTCATTATATCAGTTATGATTTATTTGATGGTACCTTACTACATGGATACCCGTAGTAATTCTAGAGCTAATACATGCGCACAATCCCGACTACTC-----GCTGGAAGGGATGTCTTTATTAGATTC-AAACCCAATGCAGTAGCAATAC-------TGGTCCACA-TTGGTGACTCATAGTAACGTGTCGAATCGCATGGCCT-TGTGCTGGCGATAGTTCATTCAAATTTCTGCCCTATCAGCTTTCGATGGTAGTGTAGTGGACTACCA…
>Taerum_MISEQ_605_000000000-J868R_1_2110_7827_12092
---------------------------------------------------------------------------------------------------------------------------------------------------------------------------------------------------------------------------------------------------------------------------------------------------------------------------------------------------------------------------------------------------------------…
>Taerum_dada_390_Clade-U
---------------------------------------------------------------------------------------------------------------------------------------------------------------------------------------------------------------------------------------------------------------------------------------------------------------------------------------------------------------------------------------------------------------…
>Taerum_dada_666_Clade-U
---------------------------------------------------------------------------------------------------------------------------------------------------------------------------------------------------------------------------------------------------------------------------------------------------------------------------------------------------------------------------------------------------------------…
>Taerum_dada_4781_Clade-U
---------------------------------------------------------------------------------------------------------------------------------------------------------------------------------------------------------------------------------------------------------------------------------------------------------------------------------------------------------------------------------------------------------------…
>Taerum_dada_1140_Clade-U
---------------------------------------------------------------------------------------------------------------------------------------------------------------------------------------------------------------------------------------------------------------------------------------------------------------------------------------------------------------------------------------------------------------…
>Taerum_MISEQ_605_000000000-J868R_1_2104_7790_13499
---------------------------------------------------------------------------------------------------------------------------------------------------------------------------------------------------------------------------------------------------------------------------------------------------------------------------------------------------------------------------------------------------------------…
>Taerum_dada_6497_Clade-U
---------------------------------------------------------------------------------------------------------------------------------------------------------------------------------------------------------------------------------------------------------------------------------------------------------------------------------------------------------------------------------------------------------------…
>Taerum_dada_5010_Clade-U
---------------------------------------------------------------------------------------------------------------------------------------------------------------------------------------------------------------------------------------------------------------------------------------------------------------------------------------------------------------------------------------------------------------…
>Taerum_dada_2500_Clade-U
---------------------------------------------------------------------------------------------------------------------------------------------------------------------------------------------------------------------------------------------------------------------------------------------------------------------------------------------------------------------------------------------------------------…
>EF024137_U
-------------------------------CTGGTTGATCCTGCCAGTAATCATATGCTTGTCCTAAA-GATTAAGCCATGCATGTCTAAGTATAAGCAA-TTTATACAGTGAAACTGCGTACAGCTCATTATATCAGTTATGATTTATTTGATGGTACCTTACTACATGGATACCCGTAGTAATTCTAGAGCTAATACATGCGTAAAATCCCGACTACTT-----GTTGGAAGGGATGTATTTATTAGATTC-AAACCCAATGCAGTAGCAATAC-------TGGT--TCAATTGGTGACTCATAGTAACTTGTCGAATCGCATGGCCT-TGTGCTGGCGATAGTTCATTCAAATTTCTGCCCTATCAGCTTTCGATGGTAGTGTAGTGGACTACCA…
>AJ506007_U
--------------------------------------------------------------------------------------------------------------------------------------------------------------------------------------------------------------------------------------GGAAGGGGTGTATTT-TTAGAAAA-AAACCCAATGCAGTAGCAATAC-------TGGT--TCAATTGGTGACTCATAGTAACTTGTCGAATCGCATGGCCT-TGTGCTGGCGATAGTTCATTCAAATTTCTGCCCTATCAGCTTTCGATGGTAGTGTAGTGGACTACCA…
>Simonin_0c48bea6832cb7d69ce48ffa27de5837_U_(reversed)
---------------------------------------------------------------------------------------------------------------------------------------------------------------------------------------------------------------------------------------------------------------------------------------------------------------------------------------------------------------------------------------------------------------…
>Simonin_3dba2d08f4043815956ea763405eed53_U_(reversed)
---------------------------------------------------------------------------------------------------------------------------------------------------------------------------------------------------------------------------------------------------------------------------------------------------------------------------------------------------------------------------------------------------------------…
>EF024395_U
-------------------------------CTGGTTGATCCTGCCAGTAATCATATGCTTGTCCTAAA-GATTAAGCCATGCATGTCTAAGTATAAGCAA-TTTATACAGTGAAACTGCGTACAGCTCATTATATCAGTTATGATTTATTTGATGGTACCTTACTACATGGATACCCGTAGTAATTCTAGAGCTAATACATGCGTAAAATCCCGACTACTT-----GTTGGAAGGGATGTATTTATTAGATTC-AAACCCAATGCAGTAGCAATAC-------TGGT--TCAATTGGTGACTCATAGTAACTTGTCGAATCGCATGGCCT-TGTGCTGGCGATAGTTCATTCAAATTTCTGCCCTATCAGCTTTCGATGGTAGTGTAGTGGACTACCA…
>EF024860_U
-------------------------------CTGGTTGATCCTGCCAGTAGTCATATGCTTGTCTCAAA-GATTAAGCCATGCATGTCTAAGTATAAACAAGTTTATACGGTGAAACTGCGTACAGCTCATTATATCAGTTATGATTTATTTGATGGTACCTTACTACATGGATACCCGTAGTAATTCTAGAGCTAATACATGCGTAAAATCCCGACTACTT-----GTTGGAAGGGATGTATTTATTAGATTC-AAACCCAATGCAGTAGCAATAC-------TGGT--TCAATTGGTGACTCATAGTAACTTGTCGAATCGCATGGCCT-TGTGCTGGCGATAGTTCATTCAAATTTCTGCCCTATCAGCTTTCGATGGTAGTGTAGTGGACTACCA…
>EF024655_U
-------------------------------CTGGTTGATCCTGCCAGTAGTCATATGCTTGTCTCAAA-GATTAAGCCATGCATGTCTAAGTATAAACAAGTTTATACAGTGAAACTGCGTACAGCTCATTATATCAGTTATGATTTATTTGATGGTACCTTACTACATGGATACCCGTAGTAATTCTAGAGCTAATACATGCGTAAAATCCCGACTACTT-----GTTGGAAGGGATGTATTTATTAGATTC-AAACCCAATGCAGTAGCAATAC-------TGGT--TCAATTGGTGACTCATAGTAACTTGTCGAATCGCATGGCCT-TGTGCTGGCGATAGTTCATTCAAATTTCTGCCCTATCAGCTTTCGATGGTAGTGTAGTGGACTACCA…
>EF024447_U
ATGTACGGCGCAGTGTGCGGAATCGCCC-TTCTGGTTGATCCTGCCAGTAGTCATATGCTTGTCTCAAA-GATTAAGCCATGCATGTCTAAGTATAAACAAGTTTATACAGTGAAACTGCGTACAGCTCATTATATCAGTTATGATTTATTTGATGGTACCTTACTACATGGATACCCGTAGTAATTCTAGAGCTAATACATGCGTAAAATCCCGACTACTT-----GTTGGAAGGGATGTATTTATTAGATTC-AAACCCAATGCAGTAGCAATAC-------TGGT--TCAATTGGTGACTCATAGTAACTTGTCGAATCGCATGGCCT-TGTGCTGGCGATAGTTCATTCAAATTTCTGCCCTATCAGCTTTCGATGGTAGTGTAGTGGACTACCA…
>FJ592329_U
---------------------------------------------------------------------------------------------------------------------------------------------------------------------------------------------------------------------------------------------------------------------------------------------------------------------------------------------------------------------------------------------------------------…
>EF023415_U
-------------------------------CTGGTTGATCCTGCCAGTAGTCATATGCTTGTCTCAAA-GATTAAGTCATGCATGTCTAAGTATAAACATCTTTATACAGTGAAACTGCGTACAGCTCATTATATCAGTTATGATTTATTTGATGGTACCTTACTACATGGATACCCGTAGTAATTCTAGAGCTAATACATGCGTACAATCCCGACTACTC-----GTTGGAAGGGATGTCTTTATTAGATTC-AAACCCAATGCAGTAGCAATAC-------TGGT-CTCA-TTGGTGACTCATAGTAACGTGTCGAATCGCATGGCCT-TGTGCTGGCGATAGTTCATTCAAATTTCTGCCCTATCAGCTTTCGATGGTAGTGTAGTGGACTACCA…
>AB695528_U
----------------------------------------------------CATATGCTTGTCTCAAA-GATTAAGCCATGCATGTCTAAGTATAAACATCTTTATACAGTGAAACTGCGTACAGCTCATTATATCAGTTATGATTTATTTGATGGTACCTTACTACATGGATACCCGTAGTAATTCTAGAGCTAATACATGCGTACAATCCCGACTACTC-----GCTGGAAGGGATGTCTTTATTAGATTC-AAACCCAATGCAGTAGCAATAC-------TGGT-CTCA-TTGGTGACTCATAGTAACGTGTCGAATCGCATGGCCT-TGTGCTGGCGATAGTTCATTCAAATTTCTGCCCTATCAGCTTTCGATGGTAGTGTAGTGGACTACCA…
>AM114807_U
-----------------------------ACCTGGTTGATCCTGCCAGTAGTCATATGCTTGTCTCAAA-GATTAAGCCATGCATGTCTAAGTATAAACATCTTTATACAGTGAAACTGCGTACAGCTCATTATATCAGTTATGATTTATTTGATGGTACCTTACTACATGGATACCCGTAGTAATTCTAGAGCTAATACATGCGTACAATCCCGACTACTC-----GTTGGAAGGGATGTCTTTATTAGATTC-AAACCCAATGCAGTAGCAATAC-------TGGT-CTCA-TTGGTGACTCATAGTAACGTGTCGAATCGCATGGCCT-TGTGCTGGCGATAGTTCATTCAAATTTCTGCCCTATCAGCTTTCGATGGTAGTGTAGTGGACTACCA…
>EF023226_U
-------------------------------CTGGTTGATCCTGCCAGTAGTCATATGCTTGTCTCAAA-GATTAAGCCATGCATGTTTAAGTATAAACATCTTTATACAGTGAAACTGCGTACAGCTCATTATATCAGTTATGATTTATTTGATGGTACCTTACTACATGGATACCCGTAGTAATTCTAGAGCTAATACATGCGTACAATCCCGACTACTC-----GCTGGAAGGGATGTCTTTATTAGATTC-AAACCCAATGCAGTAGCAATAC-------TGGTTCTCA-TTGGTGACTCATAGTAACGTGTCGAATCGCATGGCCT-TGTGCTGGCGATAGTTCATTCAAATTTCTGCCCTATCAGCTTTCGATGGTAGTGTAGTGGACTACCA…
>EF023411_U
-------------------------------CTGGTTGATCCTGCCAGTAGTCATATGCTTGTCTCAAA-GATTAAGCCATGCATGTTTAAGTATAAACATCTTTATACAGTGAAACTGCGTACAGCTCATTATATCAGTTATGATTTATTTGATGGTACCTTACTACATGGATACCCGTAGTAATTCTAGAGCTAATACATGCGTACAATCCCGACTACTC-----GCTGGAAGGGATGTCTTTATTAGATTC-AAACCCAATGCAGTAGCAATAC-------TGGTTCTCA-TTGGTGACTCATAGTAACGTGTCGAATCGCATGGCCT-TGTGCTGGCGATAGTTCATTCAAATTTCTGCCCTATCAGCTTTCGATGGTAGTGTAGTGGACTACCA…
>EF023403_U
-------------------------------CTGGTTGATCCTGCCAGTAGTCATATGCTTGTCTCAAA-GATTAAGCCATGCATGTTTAAGTATAAACATCTTTATACAGTGAAACTGCGTACAGCTCATTATATCAGTTATGATTTATTTGATGGTACCTTACTACATGGATACCCGTAGTAATTCTAGAGCTAATACATGCGTACAATCCCGACTACTC-----GCTGGAAGGGATGTCTTTATTAGATTC-AAACCCAATGCAGTAGCAATAC-------TGGTTCTCA-TTGGTGACTCATAGTAACGTGTCGAATCGCATGGCCT-TGTGCTGGCGATAGTTCATTCAAATTTCTGCCCTATCAGCTTTCGATGGTAGTGTAGTGGACTACCA…
>EF023233_U
-------------------------------CTGGTTGATCCTGCCAGTAGTCATATGCTTGTCTCAAA-GATTAAGCCATGCATGTTTAAGTATAAACATCTTTATACAGTGAAACTGCGTACAGCTCATTATATCAGTTATGATTTATTTGATGGTACCTTACTACATGGATACCCGTAGTAATTCTAGAGCTAATACATGCGTACAATCCCGACTACTC-----GCTGGAAGGGATGTCTTTATTAGATTC-AAACCCAATGCAGTAGCAATAC-------TGGTTCTCA-TTGGTGACTCATAGTAACGTGTCGAATCGCATGGCCT-TGTGCTGGCGATAGTTCATTCAAATTTCTGCCCTATCAGCTTTCGATGGTAGTGTAGTGGACTACCA…
>EF023110_U
-GTACGGCCGCAGTGTGCTGGACATCGCGTACTGGTTGATCCTGCCAGTAGTCATATGCTTGTCTCAAA-GATTAAGCCATGCATGTTTAAGTATAAACATCTTTATACAGTGAAACTGCGTACAGCTCATTATATCAGTTATGATTTATTTGATGGTACCTTACTACATGGATACCCGTAGTAATTCTAGAGCTAATACATGCGTACAATCCCGACTACTC-----GCTGGAAGGGATGTCTTTATTAGATTC-AAACCCAATGCAGTAGCAATAC-------TGGTTCTCA-TTGGTGACTCATAGTAACGTGTCGAATCGCATGGCCT-TGTGCTGGCGATAGTTCATTCAAATTTCTGCCCTATCAGCTTTCGATGGTAGTGTAGTGGACTACCA…
>EF023220_U
-------------------------------CTGGTTGATCCTGCCAGTAGTCATATGCTTGTCTCAAA-GATTAAGCCATGCATGTTTAAGTATAAACATCTTTATACAGTGAAACTGCGTACAGCTCATTATATCAGTTATGATTTATTTGATGGTACCTTACTACATGGATACCCGTAGTAATTCTAGAGCGAATACATGCGTACAATCCCGACTACTC-----GCTGGAAGGGATGTCTTTATTAGATTC-AAACCCAATGCAGTAGCAATAC-------TGGTTCTCA-TTGGTGACTCATAGTAACGTGTCGAATCGCATGGCCT-TGTGCTGGCGATAGTTCATTCAAATTTCTGCCCTATCAGCTTTCGATGGTAGTGTAGTGGACTACCA…
>EF023397_U
-------------------------------CTGGTTGATCCTGCCAGTAGTCATATGCTTGTCTCAAA-GATTAAGCCATGCATGTTTAAGTATAAACATCTTTATACAGTGAAACTGCGTACAGCTCATTATATCAGTTATGATTTATTTGATGGTACCTTACTACATGGATACCCGTAGTAATTCTAGAGCTAATACATGCGTACAATCCCGACTACTC-----GCTGGAAGGGATGTCTTTATTAGATTC-AAACCCAATGCAGTAGCAATAC-------TGGTTCTCA-TTGGTGACTCATAGTAACGTGTCGAATCGCATGGCCT-TGTGCTGGCGATAGTTCATTCAAATTTCTGCCCTATCAGCTTTCGATGGTAGTGTAGTGGACTACCA…
>FJ577825_U
------------------------------------------------------------------------------CATGCATGTCTAAGTATAAACATCTTTATACAGTGAAACTGCGTACAGCTCATTATATCAGTTATGATTTATTTGATGGTACCTTACTACATGGATACCCGTAGTAATTCTAGAGCTAATACATGCGTACAATCCCGACTACTC-----GTTGGAAGGGATGTCTTTATTAGATTC-AAACCCAATGCAGTAGCAATAC-------TGGTTCTCA-TTGGTGACTCATAGTAACGTGTCGAATCGCATGGCCT-TGTGCTGGCGATAGTTCATTCAAATTTCTGCCCTATCAGCTTTCGATGGTAGTGTAGTGGACTACCA…
>JN207875_U
---------------------------------------------------------------------------------------------------------------------------------------------------------------------------------------------------------------------------------------------------------------------------------------------------------------------------------------------------------------------------------------------------------------…
>JN207874_U
---------------------------------------------------------------------------------------------------------------------------------------------------------------------------------------------------------------------------------------------------------------------------------------------------------------------------------------------------------------------------------------------------------------…
>JN207877_U
---------------------------------------------------------------------------------------------------------------------------------------------------------------------------------------------------------------------------------------------------------------------------------------------------------------------------------------------------------------------------------------------------------------…
>JN207876_U
---------------------------------------------------------------------------------------------------------------------------------------------------------------------------------------------------------------------------------------------------------------------------------------------------------------------------------------------------------------------------------------------------------------…
>AJ130852_U
-------------------------------------------------AGTCATATGCTTGTCTCAAA-GATTAAGCCATGCATGTCTAAGTATAAACATCTTTATACAGTGAAACTGCGTACAGCTCATTATATCAGTTATGATTTATTTGATGGTACCTTACTACATGGATACCCGTAGTAATTCTAGAGCTAATACATGCGTAAAATCCCGACTACTC-----GTTGGAAGGGATGTATTTATTAGATTC-AAACCCAATGCAGTAGCAATAC-------TGGT--TCAATTGGTGACTCATAGTAACTTGTCGAATCGCATGGCCT-TGTGCTGGCGATAGTTCATTCAAATTTCTGCCCTATCAGCTTTCGATGGTAGTGTAGTGGACTACCA…
>Taerum_dada_1886_Group-TE
---------------------------------------------------------------------------------------------------------------------------------------------------------------------------------------------------------------------------------------------------------------------------------------------------------------------------------------------------------------------------------------------------------------…
>Taerum_dada_7019_Group-TE
---------------------------------------------------------------------------------------------------------------------------------------------------------------------------------------------------------------------------------------------------------------------------------------------------------------------------------------------------------------------------------------------------------------…
>EU709251_TE
-------------------------------------------------------------------------------------------------------------------ACTGCGTACAGCTCATTATATCAGTAATGATTTATTTGATGGTACCTTACTACATGGATACCCGTAGTAATTCTAGAGCTAATACATGCGTCAAATCCTGACTCGTGTTAAAGCGGGAAGGGATGTATTTATTAGATAACAAAATCAATGCAGATTAG-CAA--TAATCTGGTTC---TTTGGTGACTCATAGTAACTGTTCGAATCGCATGGCTT-TATGCTGGCGATAGTTCATTCAAATTTCTGCCCTATCAGCTTTCGACGGTAGTGTAGTGGACTACCG…
>EF024039_TE
-------------------------------CTGGTTGATCCTGCCAGTAGTCATATGCTTGTCTCAAA-GATTAAGCCATGCATGTCTAAGTATAAACATCTTTATACAGTGAAACTGCGTACAGCTCATTATATCAGTTATAATTTCTTTGATGGTACCTTACTACATGGATACCCGTAGTAATTCTAGAGCTAATACATGCGCAAAGTCCCGACT-CTC-----GCGGGGAGGGATGTATTTATTAGATAA-AAAACCAATGCGGGACTTC-----TGTCCCGGTTC-TTTTTGGTGACTCCTAGTAACTGTTCGAATCGCATGCCTTCACTGGTGGCGATAGTTCATTCAAATTTCTGCCCTATCAGCTTTCGACGGTAGTGTAGTGGACTACCG…
>EF023686_TE
-------------------------------CTGGTTGATACTGCCAGTAGTCATATGCTTGTCTCAAA-GATTAAGCCATGCATGTCTAAGTATAAACATCTTTATACAGTGAAACTGCGTACAGCTCATTATATCAGTTATAATTTCTTTGATGGTACCTTACTACATGGATACCCGTAGTAATTCTAGAGCTAATACATGCGCAAAGTCCCGACT-CTC-----GCGGGGAGGGATGTATTTATTAGATAA-AAAACCAATGCGGGACTTC-----TGTCCCGGTTC-TTTTTGGTGACTCCTAGTAACTGTTCGAATCGCATGCCTTCACTGGTGGCGATAGTTCATTCAAATTTCTGCCCTATCAGCTTTCGACGGTAGTGTAGTGGACTACCG…
>EU709246_TE
---------------------------------------------------------------------------------------------------------------------------------------------------------------------------------------AATTCTAGAGCTAATACATGCGTAAAGTCCCGACT-CTC-----GCGGGGAGGGATGTATTTATTAGATAA-AAAATCGATGCGAGCGCCGCAAGGTGTCTCGGTT---TGTTGGTGATTCATAGTAACTGTTCGAATCGCATGGCTTC-TGGCTGGCGATAGTTCATTCAAATTTCTGCCCTATCAGCTTTCGACGGTAGTGTAGTGGACTACCG…
