# Supplementary material for: Neuromorpha vorax: a previously unculturable cosmopolitan protist with an unexpectedly complex life cycle belonging to Glissomonadida Clade-U/Group-TE
Source: mBio. 2025 May 30;16(7):e00848-25. doi: 10.1128/mbio.00848-25 (PMC12239558; doi:10.1128/mbio.00848-25)
Supplement: Data set S3 — Masking vs. clade support. [file mbio.00848-25-s0003.xlsx]

## Sheet: ssu-masking_trial_16
	number of sites used or masked			support for Clade-U grouping with its nearest neighbor (and ID of that neighbor)		support for the Clade-U, Prolepto, Pansomo,Sacchro, clade-Z cluster	support for Pansomo and neighbor
alignment and masking	#sites	sites used	sites masked	Clade-U Support	Neighbor	U-pan-pro-Z-Saccharo	support for Pansomo and neighbor	Neighbor
trial15_realigned_out_notMasked.fasta.treefile	2349	2349	0	75	Pansomo	82	82	Clade U
trial15_out.eukarya.rf_only_mask.mask.afa	2349	1881	468	57	Pansomo	77	77	Clade U
trial15_out.eukarya.pf40_pt60_mask.mask.afa	2349	1789	560	89	Pansomo	88	88	Clade U
trial15_out.eukarya.pf50_pt60_mask.mask.afa	2349	1769	580	79	Pansomo	82	82	Clade U
trial15_out.eukarya.pf40_pt70_mask.mask.afa	2349	1767	582	69	Pansomo	71	71	Clade U
trial15_out.eukarya.pf50_pt70_mask.mask.afa	2349	1749	600	82	Pansomo	82	82	Clade U
trial15_out.eukarya.pf40_pt80_mask.mask.afa	2349	1726	623	75	Pansomo	63	63	Clade U
trial15_out.eukarya.pf45_pt80_mask.mask.afa	2349	1721	628	81	Pansomo	68	68	Clade U
trial15_out.eukarya.pf50_pt80_mask.mask.afa	2349	1716	633	69	Pansomo	61	61	Clade U
trial15_out.eukarya.pf50_pt90_mask.mask.afa	2349	1661	688	91	Pansomo	75	75	Clade U
trial15_out.eukarya.pf60_pt90_mask.mask.afa	2349	1641	708	90	Pansomo	68	68	Clade U
trial15_out.eukarya.pf70_pt90_mask.mask.afa	2349	1635	714	86	Pansomo	60	60	Clade U
trial15_out.eukarya.pf75_pt90_mask.mask.afa	2349	1634	715	79	Pansomo	55	55	Clade U
trial15_out.eukarya.pf90_pt80_mask.mask.afa	2349	1620	729	77	Pansomo	55	55	Clade U
trial15_out.eukarya.pf80_pt90_mask.mask.afa	2349	1619	730	88	Pansomo	69	69	Clade U
trial15_out.eukarya.pf85_pt90_mask.mask.afa	2349	1605	744	78	Pansomo	NA	78	Clade U
trial15_out.eukarya.pf95_pt80_mask.mask.afa	2349	1595	754	31	Prolep-Sacc-Z	NA	61	Allantion
trial15_out.eukarya.pf90_pt90_mask.mask.afa	2349	1584	765	68	Prolep-Sacc-Z	NA	34	Allantion
trial15_out.eukarya.default_mask.mask.afa	2349	1548	801	62	Prolep-Sacc-Z	NA	32	Allantion
trial15_out.eukarya.set_mask.mask.afa	2349	1343	1006	69	Allan-Pansomo	NA	95	Allantion

## Sheet: trimal_masking_trial_16
	number of sites used or masked			support for Clade-U grouping with its nearest neighbor (and ID of that neighbor)		support for the Clade-U, Prolepto, Pansomo,Sacchro, clade-Z cluster	support for Pansomo and neighbor
alignment and masking	#sites	sites used	sites masked	Clade-U Support	Neighbor	U-pan-pro-Z-Saccharo	support for Pansomo and neighbor	Neighbor
trial16_NoMasking	2349	2349	0	74	Panso	77	74	clade U
trimal_out_NoAllGaps	2349	2346	3	70	Panso	77	70	clade U
trimal_out_gp05	2349	1982	367	67	Panso	68	67	clade U
trimal_out_gp10	2349	1920	429	66	Panso	77	66	clade U
trimal_out_gp20	2349	1874	475	79	Panso	79	79	clade U
trimal_out_gp30	2349	1836	513	89	Panso	85	89	clade U
trimal_out_gp40	2349	1794	555	92	Panso	91	92	clade U
trimal_out_gp50	2349	1756	593	86	Panso	88	86	clade U
trimal_out_gp60	2349	1713	636	85	Panso	87	85	clade U
trimal_out_gp70	2349	1540	809	92	Panso	91	92	clade U
trimal_out_GappyOut	2349	1486	863	96	Panso	95	96	clade U
trimal_out_Automated1	2349	1486	863	96	Panso	95	96	clade U
trimal_out_gp80	2349	1457	892	96	Panso	95	96	clade U
trimal_out_Strict	2349	1209	1140	40	TE	NA	40	Clade Y
trimal_out_StrictPlus	2349	1121	1228	72	TE	NA	NA	NA
trimal_out_gp90	2349	1084	1265	29	Allan	NA	NA	NA
trimal_out_gp95	2349	959	1390	75	Duj	NA	NA	NA
